# Supplementary material for: Selective modes affect gene feature and function differentiation of tetraploid Brassica species in their evolution and domestication
Source: Front Plant Sci. 2023 Apr 4;14:1142147. doi: 10.3389/fpls.2023.1142147 (PMC10110867; doi:10.3389/fpls.2023.1142147)
Supplement: Supplementary file 1 [file Table_1.xlsx]

## Sheet: S1
Table S1 GO enrichment analysis using topGO
ID	Term	Annotated	Significant	Expected	KS	Species	PSGs or NSGs
GO:0042776	mitochondrial ATP synthesis coupled prot...	26	8	1.13	0.00232	B. napus	PSGs
GO:0051173	positive regulation of nitrogen compound...	2256	129	98.36	0.00358	B. napus	PSGs
GO:0031146	SCF-dependent proteasomal ubiquitin-depe...	53	5	2.31	0.0062	B. napus	PSGs
GO:0031328	positive regulation of cellular biosynth...	1703	102	74.25	0.00839	B. napus	PSGs
GO:1903506	regulation of nucleic acid-templated tra...	5754	328	250.88	0.00943	B. napus	PSGs
GO:0010468	regulation of gene expression	6817	393	297.22	0.00957	B. napus	PSGs
GO:0010604	positive regulation of macromolecule met...	2360	134	102.9	0.0097	B. napus	PSGs
GO:0051254	positive regulation of RNA metabolic pro...	1668	99	72.73	0.01208	B. napus	PSGs
GO:0051984	positive regulation of chromosome segreg...	21	5	0.92	0.01216	B. napus	PSGs
GO:0051446	positive regulation of meiotic cell cycl...	32	5	1.4	0.01276	B. napus	PSGs
GO:0006351	transcription, DNA-templated	5835	328	254.41	0.01321	B. napus	PSGs
GO:1903508	positive regulation of nucleic acid-temp...	1441	84	62.83	0.01329	B. napus	PSGs
GO:1902680	positive regulation of RNA biosynthetic ...	1441	84	62.83	0.01329	B. napus	PSGs
GO:0006357	regulation of transcription by RNA polym...	1172	71	51.1	0.01508	B. napus	PSGs
GO:0006366	transcription by RNA polymerase II	1281	80	55.85	0.0151	B. napus	PSGs
GO:2001234	negative regulation of apoptotic signali...	20	5	0.87	0.01592	B. napus	PSGs
GO:0045597	positive regulation of cell differentiat...	155	18	6.76	0.01605	B. napus	PSGs
GO:0045893	positive regulation of transcription, DN...	1378	77	60.08	0.0162	B. napus	PSGs
GO:0045935	positive regulation of nucleobase-contai...	1784	103	77.78	0.01635	B. napus	PSGs
GO:0031648	protein destabilization	18	5	0.78	0.01703	B. napus	PSGs
GO:0045944	positive regulation of transcription by ...	441	31	19.23	0.01726	B. napus	PSGs
GO:0006355	regulation of transcription, DNA-templat...	5638	316	245.82	0.01735	B. napus	PSGs
GO:0010628	positive regulation of gene expression	1654	98	72.12	0.01864	B. napus	PSGs
GO:2001252	positive regulation of chromosome organi...	136	10	5.93	0.01897	B. napus	PSGs
GO:0051960	regulation of nervous system development	134	16	5.84	0.01914	B. napus	PSGs
GO:0016571	histone methylation	247	13	10.77	0.01976	B. napus	PSGs
GO:0034968	histone lysine methylation	167	8	7.28	0.02019	B. napus	PSGs
GO:0010557	positive regulation of macromolecule bio...	1611	93	70.24	0.02061	B. napus	PSGs
GO:0043009	chordate embryonic development	79	15	3.44	0.02062	B. napus	PSGs
GO:0051445	regulation of meiotic cell cycle	77	11	3.36	0.02094	B. napus	PSGs
GO:0072659	protein localization to plasma membrane	44	5	1.92	0.02423	B. napus	PSGs
GO:0043066	negative regulation of apoptotic process	94	11	4.1	0.02504	B. napus	PSGs
GO:0018022	peptidyl-lysine methylation	185	8	8.07	0.02661	B. napus	PSGs
GO:0060048	cardiac muscle contraction	17	6	0.74	0.02761	B. napus	PSGs
GO:0006941	striated muscle contraction	17	6	0.74	0.02761	B. napus	PSGs
GO:0051130	positive regulation of cellular componen...	463	31	20.19	0.028	B. napus	PSGs
GO:1901888	regulation of cell junction assembly	41	5	1.79	0.02933	B. napus	PSGs
GO:0061640	cytoskeleton-dependent cytokinesis	313	22	13.65	0.02955	B. napus	PSGs
GO:0000281	mitotic cytokinesis	300	21	13.08	0.02992	B. napus	PSGs
GO:0000910	cytokinesis	343	22	14.95	0.0304	B. napus	PSGs
GO:0051962	positive regulation of nervous system de...	51	9	2.22	0.03052	B. napus	PSGs
GO:0050769	positive regulation of neurogenesis	51	9	2.22	0.03052	B. napus	PSGs
GO:2000112	regulation of cellular macromolecule bio...	6163	342	268.71	0.0306	B. napus	PSGs
GO:0008033	tRNA processing	196	16	8.55	0.03064	B. napus	PSGs
GO:0050767	regulation of neurogenesis	125	14	5.45	0.03086	B. napus	PSGs
GO:0008361	regulation of cell size	131	13	5.71	0.03106	B. napus	PSGs
GO:0045664	regulation of neuron differentiation	123	13	5.36	0.03612	B. napus	PSGs
GO:0008213	protein alkylation	276	13	12.03	0.03642	B. napus	PSGs
GO:0006479	protein methylation	276	13	12.03	0.03642	B. napus	PSGs
GO:0090068	positive regulation of cell cycle proces...	122	13	5.32	0.0365	B. napus	PSGs
GO:0030041	actin filament polymerization	148	10	6.45	0.03706	B. napus	PSGs
GO:0007283	spermatogenesis	81	10	3.53	0.03745	B. napus	PSGs
GO:0045787	positive regulation of cell cycle	211	18	9.2	0.03751	B. napus	PSGs
GO:0010638	positive regulation of organelle organiz...	302	23	13.17	0.03828	B. napus	PSGs
GO:0003012	muscle system process	25	7	1.09	0.03937	B. napus	PSGs
GO:0040017	positive regulation of locomotion	41	5	1.79	0.03972	B. napus	PSGs
GO:0034329	cell junction assembly	74	7	3.23	0.03979	B. napus	PSGs
GO:0060548	negative regulation of cell death	181	15	7.89	0.04008	B. napus	PSGs
GO:0032543	mitochondrial translation	62	5	2.7	0.04147	B. napus	PSGs
GO:0043069	negative regulation of programmed cell d...	136	13	5.93	0.04402	B. napus	PSGs
GO:0031345	negative regulation of cell projection o...	42	6	1.83	0.04657	B. napus	PSGs
GO:0000394	RNA splicing, via endonucleolytic cleava...	27	5	1.18	0.0468	B. napus	PSGs
GO:0043414	macromolecule methylation	485	28	21.15	0.04749	B. napus	PSGs
GO:0045666	positive regulation of neuron differenti...	50	8	2.18	0.04848	B. napus	PSGs
GO:0007276	gamete generation	283	19	12.34	0.0494	B. napus	PSGs
GO:0034330	cell junction organization	116	8	5.06	0.04992	B. napus	PSGs
GO:0010468	regulation of gene expression	6945	262	198.96	0.0089	B. juncea	PSGs
GO:0051252	regulation of RNA metabolic process	6244	244	178.88	0.0089	B. juncea	PSGs
GO:0010556	regulation of macromolecule biosynthetic...	6446	250	184.66	0.0101	B. juncea	PSGs
GO:0097659	nucleic acid-templated transcription	6072	238	173.95	0.0107	B. juncea	PSGs
GO:0009566	fertilization	115	7	3.29	0.0107	B. juncea	PSGs
GO:0032774	RNA biosynthetic process	6096	238	174.64	0.0109	B. juncea	PSGs
GO:2001141	regulation of RNA biosynthetic process	5896	233	168.91	0.0128	B. juncea	PSGs
GO:1903506	regulation of nucleic acid-templated tra...	5896	233	168.91	0.0128	B. juncea	PSGs
GO:2000112	regulation of cellular macromolecule bio...	6317	243	180.97	0.013	B. juncea	PSGs
GO:0031326	regulation of cellular biosynthetic proc...	6635	253	190.08	0.0143	B. juncea	PSGs
GO:0009059	macromolecule biosynthetic process	8485	296	243.08	0.0144	B. juncea	PSGs
GO:0034645	cellular macromolecule biosynthetic proc...	8233	288	235.86	0.0154	B. juncea	PSGs
GO:0009889	regulation of biosynthetic process	6709	254	192.2	0.0159	B. juncea	PSGs
GO:0009567	double fertilization forming a zygote an...	89	7	2.55	0.0168	B. juncea	PSGs
GO:0051704	multi-organism process	3875	130	111.01	0.0177	B. juncea	PSGs
GO:0006351	transcription, DNA-templated	5971	231	171.06	0.0196	B. juncea	PSGs
GO:0006355	regulation of transcription, DNA-templat...	5783	226	165.67	0.0217	B. juncea	PSGs
GO:0034654	nucleobase-containing compound biosynthe...	6771	251	193.97	0.0218	B. juncea	PSGs
GO:0048585	negative regulation of response to stimu...	931	28	26.67	0.022	B. juncea	PSGs
GO:0061024	membrane organization	628	5	17.99	0.0238	B. juncea	PSGs
GO:0019438	aromatic compound biosynthetic process	7452	268	213.48	0.0254	B. juncea	PSGs
GO:0048522	positive regulation of cellular process	3554	118	101.81	0.0256	B. juncea	PSGs
GO:1901362	organic cyclic compound biosynthetic pro...	7724	274	221.28	0.0272	B. juncea	PSGs
GO:0009893	positive regulation of metabolic process	2691	90	77.09	0.0272	B. juncea	PSGs
GO:0006972	hyperosmotic response	217	7	6.22	0.0272	B. juncea	PSGs
GO:0018130	heterocycle biosynthetic process	7304	259	209.24	0.0298	B. juncea	PSGs
GO:0031325	positive regulation of cellular metaboli...	2516	81	72.08	0.0336	B. juncea	PSGs
GO:0015994	chlorophyll metabolic process	176	5	5.04	0.0365	B. juncea	PSGs
GO:1903507	negative regulation of nucleic acid-temp...	831	34	23.81	0.0373	B. juncea	PSGs
GO:1902679	negative regulation of RNA biosynthetic ...	831	34	23.81	0.0373	B. juncea	PSGs
GO:0042538	hyperosmotic salinity response	188	6	5.39	0.041	B. juncea	PSGs
GO:1901699	cellular response to nitrogen compound	388	9	11.12	0.0429	B. juncea	PSGs
GO:0009651	response to salt stress	1779	60	50.96	0.0431	B. juncea	PSGs
GO:0045995	regulation of embryonic development	66	5	1.89	0.0444	B. juncea	PSGs
GO:0040029	regulation of gene expression, epigeneti...	512	14	14.67	0.0454	B. juncea	PSGs
GO:0045892	negative regulation of transcription, DN...	744	26	21.31	0.0484	B. juncea	PSGs
GO:0044238	primary metabolic process	21976	838	732.23	1.7e-24	B. carinate	PSGs
GO:0044237	cellular metabolic process	23388	879	779.28	4.3e-21	B. carinate	PSGs
GO:0008152	metabolic process	25516	962	850.18	1.6e-20	B. carinate	PSGs
GO:0006807	nitrogen compound metabolic process	20239	777	674.35	6e-20	B. carinate	PSGs
GO:0071704	organic substance metabolic process	23479	890	782.31	2.1e-16	B. carinate	PSGs
GO:0065007	biological regulation	16949	679	564.73	7.5e-06	B. carinate	PSGs
GO:0044260	cellular macromolecule metabolic process	15520	606	517.12	1.1e-05	B. carinate	PSGs
GO:0043170	macromolecule metabolic process	18754	723	624.87	1.3e-05	B. carinate	PSGs
GO:0050789	regulation of biological process	15115	624	503.63	7.7e-05	B. carinate	PSGs
GO:1901360	organic cyclic compound metabolic proces...	13125	534	437.32	8.2e-05	B. carinate	PSGs
GO:0034641	cellular nitrogen compound metabolic pro...	13459	551	448.45	9.9e-05	B. carinate	PSGs
GO:0044249	cellular biosynthetic process	12428	517	414.1	0.00028	B. carinate	PSGs
GO:0015937	coenzyme A biosynthetic process	20	5	0.67	0.00032	B. carinate	PSGs
GO:1901576	organic substance biosynthetic process	12757	526	425.06	0.00034	B. carinate	PSGs
GO:0006725	cellular aromatic compound metabolic pro...	12792	522	426.22	0.00083	B. carinate	PSGs
GO:0046483	heterocycle metabolic process	12491	515	416.19	0.00145	B. carinate	PSGs
GO:0090304	nucleic acid metabolic process	10834	466	360.98	0.00181	B. carinate	PSGs
GO:0050794	regulation of cellular process	13675	572	455.64	0.00201	B. carinate	PSGs
GO:0006355	regulation of transcription, DNA-templat...	6361	313	211.95	0.00594	B. carinate	PSGs
GO:0046916	cellular transition metal ion homeostasi...	275	9	9.16	0.00753	B. carinate	PSGs
GO:0019222	regulation of metabolic process	9566	439	318.73	0.01093	B. carinate	PSGs
GO:0016070	RNA metabolic process	9876	434	329.06	0.01098	B. carinate	PSGs
GO:0097305	response to alcohol	2054	73	68.44	0.01189	B. carinate	PSGs
GO:2000112	regulation of cellular macromolecule bio...	6955	341	231.74	0.01201	B. carinate	PSGs
GO:0006289	nucleotide-excision repair	93	7	3.1	0.01334	B. carinate	PSGs
GO:0009737	response to abscisic acid	1987	70	66.21	0.01355	B. carinate	PSGs
GO:0052317	camalexin metabolic process	68	5	2.27	0.01428	B. carinate	PSGs
GO:0010120	camalexin biosynthetic process	68	5	2.27	0.01428	B. carinate	PSGs
GO:0010393	galacturonan metabolic process	167	6	5.56	0.01429	B. carinate	PSGs
GO:0010928	regulation of auxin mediated signaling p...	191	10	6.36	0.01564	B. carinate	PSGs
GO:0009059	macromolecule biosynthetic process	9385	407	312.7	0.01815	B. carinate	PSGs
GO:0010025	wax biosynthetic process	98	8	3.27	0.02179	B. carinate	PSGs
GO:0006139	nucleobase-containing compound metabolic...	11756	495	391.7	0.02234	B. carinate	PSGs
GO:0046217	indole phytoalexin metabolic process	72	5	2.4	0.02238	B. carinate	PSGs
GO:0009700	indole phytoalexin biosynthetic process	72	5	2.4	0.02238	B. carinate	PSGs
GO:0071555	cell wall organization	627	27	20.89	0.02273	B. carinate	PSGs
GO:1901617	organic hydroxy compound biosynthetic pr...	562	25	18.73	0.02337	B. carinate	PSGs
GO:0010315	auxin efflux	67	5	2.23	0.02437	B. carinate	PSGs
GO:0034645	cellular macromolecule biosynthetic proc...	9084	399	302.67	0.02504	B. carinate	PSGs
GO:0044271	cellular nitrogen compound biosynthetic ...	9354	404	311.67	0.0264	B. carinate	PSGs
GO:0010093	specification of floral organ identity	91	5	3.03	0.02707	B. carinate	PSGs
GO:0000096	sulfur amino acid metabolic process	151	7	5.03	0.02951	B. carinate	PSGs
GO:0052314	phytoalexin metabolic process	74	5	2.47	0.0296	B. carinate	PSGs
GO:0052315	phytoalexin biosynthetic process	74	5	2.47	0.0296	B. carinate	PSGs
GO:0045229	external encapsulating structure organiz...	749	33	24.96	0.03157	B. carinate	PSGs
GO:0031326	regulation of cellular biosynthetic proc...	7327	359	244.13	0.03268	B. carinate	PSGs
GO:0071669	plant-type cell wall organization or bio...	857	38	28.55	0.03364	B. carinate	PSGs
GO:0045488	pectin metabolic process	160	6	5.33	0.03386	B. carinate	PSGs
GO:0006629	lipid metabolic process	2142	92	71.37	0.03409	B. carinate	PSGs
GO:0008610	lipid biosynthetic process	1430	71	47.65	0.03449	B. carinate	PSGs
GO:0010556	regulation of macromolecule biosynthetic...	7106	349	236.77	0.03452	B. carinate	PSGs
GO:0010166	wax metabolic process	107	8	3.57	0.03459	B. carinate	PSGs
GO:0060255	regulation of macromolecule metabolic pr...	8842	410	294.61	0.03581	B. carinate	PSGs
GO:1901796	regulation of signal transduction by p53...	30	5	1	0.03852	B. carinate	PSGs
GO:0043632	modification-dependent macromolecule cat...	1276	53	42.52	0.03981	B. carinate	PSGs
GO:0035383	thioester metabolic process	88	6	2.93	0.04	B. carinate	PSGs
GO:0006637	acyl-CoA metabolic process	88	6	2.93	0.04	B. carinate	PSGs
GO:0043086	negative regulation of catalytic activit...	468	26	15.59	0.04005	B. carinate	PSGs
GO:0019941	modification-dependent protein catabolic...	1236	53	41.18	0.04087	B. carinate	PSGs
GO:0046283	anthocyanin-containing compound metaboli...	167	10	5.56	0.04227	B. carinate	PSGs
GO:0010501	RNA secondary structure unwinding	209	5	6.96	0.04363	B. carinate	PSGs
GO:0044743	protein transmembrane import into intrac...	125	5	4.16	0.04377	B. carinate	PSGs
GO:0009403	toxin biosynthetic process	82	6	2.73	0.044	B. carinate	PSGs
GO:0006511	ubiquitin-dependent protein catabolic pr...	1230	52	40.98	0.04466	B. carinate	PSGs
GO:0009451	RNA modification	1274	42	42.45	0.04652	B. carinate	PSGs
GO:0051865	protein autoubiquitination	132	6	4.4	0.04798	B. carinate	PSGs
GO:0009826	unidimensional cell growth	952	33	31.72	0.04858	B. carinate	PSGs
GO:0043161	proteasome-mediated ubiquitin-dependent ...	1004	44	33.45	0.04994	B. carinate	PSGs
GO:0006412	translation	1294	254	74.44	1.1e-10	B. napus	NSGs
GO:0002181	cytoplasmic translation	284	69	16.34	1.3e-09	B. napus	NSGs
GO:0046686	response to cadmium ion	931	139	53.56	2.8e-08	B. napus	NSGs
GO:0006458	'de novo' protein folding	115	36	6.62	1.4e-07	B. napus	NSGs
GO:0045899	positive regulation of RNA polymerase II...	31	16	1.78	6.1e-07	B. napus	NSGs
GO:0000027	ribosomal large subunit assembly	137	36	7.88	6.7e-06	B. napus	NSGs
GO:0045903	positive regulation of translational fid...	6	6	0.35	2.3e-05	B. napus	NSGs
GO:0015988	energy coupled proton transmembrane tran...	14	8	0.81	3.6e-05	B. napus	NSGs
GO:0042866	pyruvate biosynthetic process	108	27	6.21	4.4e-05	B. napus	NSGs
GO:0009769	photosynthesis, light harvesting in phot...	10	7	0.58	4.4e-05	B. napus	NSGs
GO:0061077	chaperone-mediated protein folding	168	36	9.66	4.8e-05	B. napus	NSGs
GO:0033356	UDP-L-arabinose metabolic process	21	8	1.21	5.3e-05	B. napus	NSGs
GO:0019359	nicotinamide nucleotide biosynthetic pro...	132	31	7.59	6.4e-05	B. napus	NSGs
GO:1903428	positive regulation of reactive oxygen s...	9	7	0.52	7.8e-05	B. napus	NSGs
GO:0071258	cellular response to gravity	7	6	0.4	9.3e-05	B. napus	NSGs
GO:0010501	RNA secondary structure unwinding	178	31	10.24	0.00011	B. napus	NSGs
GO:0006096	glycolytic process	115	27	6.62	0.00013	B. napus	NSGs
GO:0000028	ribosomal small subunit assembly	92	25	5.29	0.00019	B. napus	NSGs
GO:0010218	response to far red light	163	24	9.38	0.00019	B. napus	NSGs
GO:0006024	glycosaminoglycan biosynthetic process	17	9	0.98	0.00035	B. napus	NSGs
GO:0006413	translational initiation	215	40	12.37	0.00053	B. napus	NSGs
GO:0009166	nucleotide catabolic process	131	28	7.54	0.00054	B. napus	NSGs
GO:0042538	hyperosmotic salinity response	185	20	10.64	0.00054	B. napus	NSGs
GO:0009768	photosynthesis, light harvesting in phot...	53	17	3.05	0.00054	B. napus	NSGs
GO:0006094	gluconeogenesis	60	18	3.45	0.00062	B. napus	NSGs
GO:2000269	regulation of fibroblast apoptotic proce...	6	5	0.35	0.0007	B. napus	NSGs
GO:0010756	positive regulation of plasminogen activ...	6	5	0.35	0.0007	B. napus	NSGs
GO:0007035	vacuolar acidification	38	12	2.19	0.00083	B. napus	NSGs
GO:0006754	ATP biosynthetic process	180	32	10.35	0.00085	B. napus	NSGs
GO:0009266	response to temperature stimulus	1636	152	94.11	0.001	B. napus	NSGs
GO:0009168	purine ribonucleoside monophosphate bios...	197	34	11.33	0.00103	B. napus	NSGs
GO:0042549	photosystem II stabilization	14	7	0.81	0.00128	B. napus	NSGs
GO:0009645	response to low light intensity stimulus	37	13	2.13	0.00147	B. napus	NSGs
GO:1901800	positive regulation of proteasomal prote...	118	21	6.79	0.00162	B. napus	NSGs
GO:1903829	positive regulation of cellular protein ...	93	15	5.35	0.00163	B. napus	NSGs
GO:0009644	response to high light intensity	268	42	15.42	0.00174	B. napus	NSGs
GO:0009988	cell-cell recognition	11	6	0.63	0.00196	B. napus	NSGs
GO:0046827	positive regulation of protein export fr...	7	5	0.4	0.00199	B. napus	NSGs
GO:1902600	proton transmembrane transport	406	60	23.36	0.00204	B. napus	NSGs
GO:0006065	UDP-glucuronate biosynthetic process	10	6	0.58	0.00204	B. napus	NSGs
GO:0048588	developmental cell growth	555	77	31.93	0.00222	B. napus	NSGs
GO:0015790	UDP-xylose transmembrane transport	10	6	0.58	0.00249	B. napus	NSGs
GO:0043248	proteasome assembly	33	8	1.9	0.0043	B. napus	NSGs
GO:0051775	response to redox state	23	7	1.32	0.00456	B. napus	NSGs
GO:0000463	maturation of LSU-rRNA from tricistronic...	52	12	2.99	0.00476	B. napus	NSGs
GO:0043968	histone H2A acetylation	13	6	0.75	0.00486	B. napus	NSGs
GO:0000462	maturation of SSU-rRNA from tricistronic...	130	26	7.48	0.00488	B. napus	NSGs
GO:0006537	glutamate biosynthetic process	13	6	0.75	0.00522	B. napus	NSGs
GO:0034404	nucleobase-containing small molecule bio...	223	35	12.83	0.00524	B. napus	NSGs
GO:0030433	ubiquitin-dependent ERAD pathway	109	20	6.27	0.00643	B. napus	NSGs
GO:0017001	antibiotic catabolic process	54	10	3.11	0.00653	B. napus	NSGs
GO:0048768	root hair cell tip growth	40	9	2.3	0.00707	B. napus	NSGs
GO:0042254	ribosome biogenesis	837	140	48.15	0.00722	B. napus	NSGs
GO:0006268	DNA unwinding involved in DNA replicatio...	23	6	1.32	0.00728	B. napus	NSGs
GO:0009833	plant-type primary cell wall biogenesis	51	11	2.93	0.00758	B. napus	NSGs
GO:0009920	cell plate formation involved in plant-t...	27	8	1.55	0.00758	B. napus	NSGs
GO:0032968	positive regulation of transcription elo...	39	7	2.24	0.0085	B. napus	NSGs
GO:0022900	electron transport chain	234	27	13.46	0.00867	B. napus	NSGs
GO:0048278	vesicle docking	132	15	7.59	0.00879	B. napus	NSGs
GO:0009729	detection of brassinosteroid stimulus	12	5	0.69	0.00918	B. napus	NSGs
GO:0042744	hydrogen peroxide catabolic process	43	8	2.47	0.00986	B. napus	NSGs
GO:0009409	response to cold	1134	100	65.24	0.01073	B. napus	NSGs
GO:0034220	ion transmembrane transport	1764	160	101.48	0.01201	B. napus	NSGs
GO:0090333	regulation of stomatal closure	56	11	3.22	0.01242	B. napus	NSGs
GO:0030244	cellulose biosynthetic process	104	16	5.98	0.01301	B. napus	NSGs
GO:0072334	UDP-galactose transmembrane transport	24	6	1.38	0.01312	B. napus	NSGs
GO:0010043	response to zinc ion	108	18	6.21	0.01437	B. napus	NSGs
GO:0010769	regulation of cell morphogenesis involve...	150	21	8.63	0.01465	B. napus	NSGs
GO:0071805	potassium ion transmembrane transport	206	22	11.85	0.01523	B. napus	NSGs
GO:2000114	regulation of establishment of cell pola...	38	5	2.19	0.0154	B. napus	NSGs
GO:0016197	endosomal transport	162	21	9.32	0.01574	B. napus	NSGs
GO:0048863	stem cell differentiation	71	13	4.08	0.01627	B. napus	NSGs
GO:0006904	vesicle docking involved in exocytosis	62	10	3.57	0.01657	B. napus	NSGs
GO:0051274	beta-glucan biosynthetic process	110	16	6.33	0.01682	B. napus	NSGs
GO:0006334	nucleosome assembly	56	12	3.22	0.01707	B. napus	NSGs
GO:0031497	chromatin assembly	88	13	5.06	0.01764	B. napus	NSGs
GO:0022613	ribonucleoprotein complex biogenesis	1079	175	62.07	0.01811	B. napus	NSGs
GO:0080092	regulation of pollen tube growth	97	13	5.58	0.01842	B. napus	NSGs
GO:0060560	developmental growth involved in morphog...	1011	102	58.16	0.0185	B. napus	NSGs
GO:0017157	regulation of exocytosis	35	9	2.01	0.01931	B. napus	NSGs
GO:0098660	inorganic ion transmembrane transport	1037	109	59.66	0.02025	B. napus	NSGs
GO:1904951	positive regulation of establishment of ...	94	15	5.41	0.02074	B. napus	NSGs
GO:0043562	cellular response to nitrogen levels	127	13	7.31	0.0211	B. napus	NSGs
GO:0030243	cellulose metabolic process	116	16	6.67	0.02118	B. napus	NSGs
GO:0006338	chromatin remodeling	188	23	10.82	0.02196	B. napus	NSGs
GO:0009767	photosynthetic electron transport chain	124	16	7.13	0.02219	B. napus	NSGs
GO:0019674	NAD metabolic process	53	8	3.05	0.02258	B. napus	NSGs
GO:0140029	exocytic process	63	10	3.62	0.02289	B. napus	NSGs
GO:0043155	negative regulation of photosynthesis, l...	42	10	2.42	0.02389	B. napus	NSGs
GO:0010205	photoinhibition	42	10	2.42	0.02389	B. napus	NSGs
GO:0048469	cell maturation	321	44	18.47	0.02396	B. napus	NSGs
GO:0052314	phytoalexin metabolic process	56	6	3.22	0.02424	B. napus	NSGs
GO:0052315	phytoalexin biosynthetic process	56	6	3.22	0.02424	B. napus	NSGs
GO:0035592	establishment of protein localization to...	121	14	6.96	0.02499	B. napus	NSGs
GO:0009306	protein secretion	121	14	6.96	0.02499	B. napus	NSGs
GO:0071692	protein localization to extracellular re...	121	14	6.96	0.02499	B. napus	NSGs
GO:0052317	camalexin metabolic process	51	5	2.93	0.02663	B. napus	NSGs
GO:0010120	camalexin biosynthetic process	51	5	2.93	0.02663	B. napus	NSGs
GO:0031648	protein destabilization	18	5	1.04	0.02677	B. napus	NSGs
GO:0048764	trichoblast maturation	306	44	17.6	0.02754	B. napus	NSGs
GO:0048765	root hair cell differentiation	306	44	17.6	0.02754	B. napus	NSGs
GO:0006995	cellular response to nitrogen starvation	98	11	5.64	0.0276	B. napus	NSGs
GO:0046217	indole phytoalexin metabolic process	54	5	3.11	0.02916	B. napus	NSGs
GO:0009700	indole phytoalexin biosynthetic process	54	5	3.11	0.02916	B. napus	NSGs
GO:0006323	DNA packaging	114	13	6.56	0.02941	B. napus	NSGs
GO:0009860	pollen tube growth	362	45	20.82	0.0298	B. napus	NSGs
GO:0002790	peptide secretion	122	14	7.02	0.03001	B. napus	NSGs
GO:0000492	box C/D snoRNP assembly	11	5	0.63	0.03016	B. napus	NSGs
GO:0006810	transport	5480	403	315.25	0.03062	B. napus	NSGs
GO:0009408	response to heat	599	54	34.46	0.03168	B. napus	NSGs
GO:0034728	nucleosome organization	89	15	5.12	0.03215	B. napus	NSGs
GO:0022618	ribonucleoprotein complex assembly	517	99	29.74	0.03328	B. napus	NSGs
GO:1902476	chloride transmembrane transport	19	6	1.09	0.03392	B. napus	NSGs
GO:0072596	establishment of protein localization to...	92	6	5.29	0.03405	B. napus	NSGs
GO:0045036	protein targeting to chloroplast	92	6	5.29	0.03405	B. napus	NSGs
GO:0015749	monosaccharide transmembrane transport	140	16	8.05	0.03461	B. napus	NSGs
GO:0007010	cytoskeleton organization	866	79	49.82	0.035	B. napus	NSGs
GO:0055086	nucleobase-containing small molecule met...	874	112	50.28	0.03657	B. napus	NSGs
GO:0030104	water homeostasis	59	9	3.39	0.03759	B. napus	NSGs
GO:0032509	endosome transport via multivesicular bo...	42	9	2.42	0.03849	B. napus	NSGs
GO:0071985	multivesicular body sorting pathway	42	9	2.42	0.03849	B. napus	NSGs
GO:0098662	inorganic cation transmembrane transport	918	98	52.81	0.03895	B. napus	NSGs
GO:0048829	root cap development	37	6	2.13	0.03908	B. napus	NSGs
GO:0006813	potassium ion transport	228	22	13.12	0.03935	B. napus	NSGs
GO:0042723	thiamine-containing compound metabolic p...	24	5	1.38	0.04046	B. napus	NSGs
GO:0042724	thiamine-containing compound biosyntheti...	24	5	1.38	0.04046	B. napus	NSGs
GO:0006333	chromatin assembly or disassembly	107	13	6.16	0.04197	B. napus	NSGs
GO:0008645	hexose transmembrane transport	134	16	7.71	0.04284	B. napus	NSGs
GO:0090316	positive regulation of intracellular pro...	65	10	3.74	0.0443	B. napus	NSGs
GO:0055085	transmembrane transport	2682	201	154.29	0.04448	B. napus	NSGs
GO:0071826	ribonucleoprotein complex subunit organi...	528	99	30.37	0.04506	B. napus	NSGs
GO:0061025	membrane fusion	241	22	13.86	0.04515	B. napus	NSGs
GO:0030041	actin filament polymerization	148	12	8.51	0.04759	B. napus	NSGs
GO:0006412	translation	1298	233	59.31	1.8e-09	B. juncea	NSGs
GO:0006458	'de novo' protein folding	113	37	5.16	1.2e-08	B. juncea	NSGs
GO:0045899	positive regulation of RNA polymerase II...	34	18	1.55	3.5e-08	B. juncea	NSGs
GO:0002181	cytoplasmic translation	273	58	12.47	5.3e-08	B. juncea	NSGs
GO:0046686	response to cadmium ion	920	121	42.04	2.1e-07	B. juncea	NSGs
GO:0006024	glycosaminoglycan biosynthetic process	17	10	0.78	3.4e-06	B. juncea	NSGs
GO:0019359	nicotinamide nucleotide biosynthetic pro...	128	32	5.85	5.5e-06	B. juncea	NSGs
GO:0000028	ribosomal small subunit assembly	93	27	4.25	1.1e-05	B. juncea	NSGs
GO:0000027	ribosomal large subunit assembly	131	33	5.99	1.3e-05	B. juncea	NSGs
GO:0007035	vacuolar acidification	40	15	1.83	1.4e-05	B. juncea	NSGs
GO:1904851	positive regulation of establishment of ...	6	6	0.27	1.7e-05	B. juncea	NSGs
GO:2000269	regulation of fibroblast apoptotic proce...	6	6	0.27	1.7e-05	B. juncea	NSGs
GO:0010756	positive regulation of plasminogen activ...	6	6	0.27	1.7e-05	B. juncea	NSGs
GO:0061077	chaperone-mediated protein folding	177	38	8.09	2.1e-05	B. juncea	NSGs
GO:0000463	maturation of LSU-rRNA from tricistronic...	45	11	2.06	4.7e-05	B. juncea	NSGs
GO:1902600	proton transmembrane transport	392	58	17.91	6e-05	B. juncea	NSGs
GO:0042866	pyruvate biosynthetic process	103	25	4.71	6.8e-05	B. juncea	NSGs
GO:0006754	ATP biosynthetic process	157	32	7.17	8e-05	B. juncea	NSGs
GO:0007339	binding of sperm to zona pellucida	7	6	0.32	9.1e-05	B. juncea	NSGs
GO:0045948	positive regulation of translational ini...	23	11	1.05	0.00012	B. juncea	NSGs
GO:0006096	glycolytic process	108	25	4.93	0.00013	B. juncea	NSGs
GO:0009168	purine ribonucleoside monophosphate bios...	173	33	7.9	0.00018	B. juncea	NSGs
GO:0034402	recruitment of 3'-end processing factors...	8	6	0.37	0.00029	B. juncea	NSGs
GO:0009833	plant-type primary cell wall biogenesis	48	14	2.19	0.0003	B. juncea	NSGs
GO:0009166	nucleotide catabolic process	119	25	5.44	0.00048	B. juncea	NSGs
GO:0045903	positive regulation of translational fid...	9	6	0.41	0.00091	B. juncea	NSGs
GO:0010501	RNA secondary structure unwinding	171	27	7.81	0.00106	B. juncea	NSGs
GO:0006413	translational initiation	190	41	8.68	0.00137	B. juncea	NSGs
GO:0034286	response to maltose	7	5	0.32	0.00152	B. juncea	NSGs
GO:1901800	positive regulation of proteasomal prote...	127	20	5.8	0.00155	B. juncea	NSGs
GO:0071258	cellular response to gravity	7	5	0.32	0.0018	B. juncea	NSGs
GO:0000492	box C/D snoRNP assembly	10	6	0.46	0.00204	B. juncea	NSGs
GO:0031648	protein destabilization	16	7	0.73	0.00215	B. juncea	NSGs
GO:0030433	ubiquitin-dependent ERAD pathway	106	20	4.84	0.00217	B. juncea	NSGs
GO:0033523	histone H2B ubiquitination	14	7	0.64	0.0022	B. juncea	NSGs
GO:0006334	nucleosome assembly	48	12	2.19	0.00288	B. juncea	NSGs
GO:0031990	mRNA export from nucleus in response to ...	8	5	0.37	0.00387	B. juncea	NSGs
GO:0006065	UDP-glucuronate biosynthetic process	8	5	0.37	0.00414	B. juncea	NSGs
GO:0000462	maturation of SSU-rRNA from tricistronic...	140	25	6.4	0.00675	B. juncea	NSGs
GO:0030244	cellulose biosynthetic process	99	17	4.52	0.00708	B. juncea	NSGs
GO:0009860	pollen tube growth	384	47	17.55	0.00791	B. juncea	NSGs
GO:0042254	ribosome biogenesis	833	136	38.06	0.00795	B. juncea	NSGs
GO:0034404	nucleobase-containing small molecule bio...	206	29	9.41	0.00909	B. juncea	NSGs
GO:0009167	purine ribonucleoside monophosphate meta...	242	46	11.06	0.01176	B. juncea	NSGs
GO:0009126	purine nucleoside monophosphate metaboli...	242	46	11.06	0.01176	B. juncea	NSGs
GO:0042549	photosystem II stabilization	12	5	0.55	0.01236	B. juncea	NSGs
GO:0006900	vesicle budding from membrane	81	12	3.7	0.01311	B. juncea	NSGs
GO:0006972	hyperosmotic response	217	15	9.92	0.01364	B. juncea	NSGs
GO:0009651	response to salt stress	1779	110	81.29	0.01375	B. juncea	NSGs
GO:0046034	ATP metabolic process	233	45	10.65	0.01501	B. juncea	NSGs
GO:0043968	histone H2A acetylation	14	6	0.64	0.01575	B. juncea	NSGs
GO:0010043	response to zinc ion	112	15	5.12	0.01688	B. juncea	NSGs
GO:0034097	response to cytokine	94	6	4.3	0.01692	B. juncea	NSGs
GO:0031638	zymogen activation	15	6	0.69	0.01939	B. juncea	NSGs
GO:0010072	primary shoot apical meristem specificat...	64	8	2.92	0.02018	B. juncea	NSGs
GO:0061024	membrane organization	628	35	28.69	0.02146	B. juncea	NSGs
GO:0090316	positive regulation of intracellular pro...	67	8	3.06	0.02372	B. juncea	NSGs
GO:1990966	ATP generation from poly-ADP-D-ribose	11	5	0.5	0.02387	B. juncea	NSGs
GO:0006996	organelle organization	4323	281	197.53	0.02428	B. juncea	NSGs
GO:0071345	cellular response to cytokine stimulus	70	5	3.2	0.02523	B. juncea	NSGs
GO:0009144	purine nucleoside triphosphate metabolic...	242	45	11.06	0.03003	B. juncea	NSGs
GO:0035194	post-transcriptional gene silencing by R...	199	10	9.09	0.03007	B. juncea	NSGs
GO:0046824	positive regulation of nucleocytoplasmic...	24	5	1.1	0.03012	B. juncea	NSGs
GO:1901001	negative regulation of response to salt ...	47	6	2.15	0.03069	B. juncea	NSGs
GO:0042538	hyperosmotic salinity response	188	13	8.59	0.03162	B. juncea	NSGs
GO:0042274	ribosomal small subunit biogenesis	227	51	10.37	0.03266	B. juncea	NSGs
GO:0009205	purine ribonucleoside triphosphate metab...	238	45	10.87	0.03307	B. juncea	NSGs
GO:0072525	pyridine-containing compound biosyntheti...	138	32	6.31	0.034	B. juncea	NSGs
GO:1901998	toxin transport	17	6	0.78	0.03745	B. juncea	NSGs
GO:0032388	positive regulation of intracellular tra...	81	8	3.7	0.03774	B. juncea	NSGs
GO:0009161	ribonucleoside monophosphate metabolic p...	284	49	12.98	0.03779	B. juncea	NSGs
GO:0009846	pollen germination	160	20	7.31	0.03859	B. juncea	NSGs
GO:0016043	cellular component organization	7020	438	320.76	0.03896	B. juncea	NSGs
GO:0070676	intralumenal vesicle formation	24	7	1.1	0.03925	B. juncea	NSGs
GO:0009593	detection of chemical stimulus	61	5	2.79	0.03959	B. juncea	NSGs
GO:0015977	carbon fixation	32	7	1.46	0.04021	B. juncea	NSGs
GO:0010207	photosystem II assembly	35	8	1.6	0.04102	B. juncea	NSGs
GO:0040029	regulation of gene expression, epigeneti...	512	31	23.39	0.04148	B. juncea	NSGs
GO:0019674	NAD metabolic process	53	9	2.42	0.04165	B. juncea	NSGs
GO:0007010	cytoskeleton organization	861	65	39.34	0.04199	B. juncea	NSGs
GO:0033750	ribosome localization	58	10	2.65	0.04308	B. juncea	NSGs
GO:0000054	ribosomal subunit export from nucleus	58	10	2.65	0.04308	B. juncea	NSGs
GO:0030490	maturation of SSU-rRNA	160	31	7.31	0.04376	B. juncea	NSGs
GO:0048863	stem cell differentiation	76	11	3.47	0.04548	B. juncea	NSGs
GO:0071840	cellular component organization or bioge...	7825	524	357.54	0.04624	B. juncea	NSGs
GO:0034627	'de novo' NAD biosynthetic process	13	5	0.59	0.04769	B. juncea	NSGs
GO:0034628	'de novo' NAD biosynthetic process from ...	13	5	0.59	0.04769	B. juncea	NSGs
GO:0019355	nicotinamide nucleotide biosynthetic pro...	13	5	0.59	0.04769	B. juncea	NSGs
GO:0016458	gene silencing	521	31	23.81	0.04815	B. juncea	NSGs
GO:0045899	positive regulation of RNA polymerase II...	42	28	1.91	1.8e-14	B. carinate	NSGs
GO:0006412	translation	1440	267	65.39	1.1e-12	B. carinate	NSGs
GO:0046686	response to cadmium ion	1064	156	48.31	9.4e-10	B. carinate	NSGs
GO:0002181	cytoplasmic translation	279	58	12.67	4.1e-07	B. carinate	NSGs
GO:0006458	'de novo' protein folding	145	38	6.58	2.6e-06	B. carinate	NSGs
GO:0045903	positive regulation of translational fid...	9	8	0.41	2.6e-06	B. carinate	NSGs
GO:0048863	stem cell differentiation	78	21	3.54	7.4e-06	B. carinate	NSGs
GO:0034286	response to maltose	10	8	0.45	1e-05	B. carinate	NSGs
GO:2000269	regulation of fibroblast apoptotic proce...	6	6	0.27	1.8e-05	B. carinate	NSGs
GO:0010756	positive regulation of plasminogen activ...	6	6	0.27	1.8e-05	B. carinate	NSGs
GO:0045948	positive regulation of translational ini...	26	13	1.18	1.9e-05	B. carinate	NSGs
GO:0000470	maturation of LSU-rRNA	107	28	4.86	3e-05	B. carinate	NSGs
GO:0000028	ribosomal small subunit assembly	90	24	4.09	4e-05	B. carinate	NSGs
GO:0007035	vacuolar acidification	50	15	2.27	5.7e-05	B. carinate	NSGs
GO:0010501	RNA secondary structure unwinding	209	29	9.49	6.6e-05	B. carinate	NSGs
GO:0030433	ubiquitin-dependent ERAD pathway	134	32	6.08	0.00012	B. carinate	NSGs
GO:0042866	pyruvate biosynthetic process	109	25	4.95	0.00013	B. carinate	NSGs
GO:0061077	chaperone-mediated protein folding	205	38	9.31	0.00018	B. carinate	NSGs
GO:0006096	glycolytic process	117	25	5.31	0.00022	B. carinate	NSGs
GO:0006413	translational initiation	211	45	9.58	0.00024	B. carinate	NSGs
GO:1902600	proton transmembrane transport	437	61	19.84	0.0003	B. carinate	NSGs
GO:1901800	positive regulation of proteasomal prote...	145	31	6.58	0.00032	B. carinate	NSGs
GO:0009166	nucleotide catabolic process	130	26	5.9	0.00043	B. carinate	NSGs
GO:0006102	isocitrate metabolic process	36	13	1.63	0.00059	B. carinate	NSGs
GO:0019359	nicotinamide nucleotide biosynthetic pro...	130	25	5.9	0.00063	B. carinate	NSGs
GO:1901998	toxin transport	20	5	0.91	0.00086	B. carinate	NSGs
GO:1990592	protein K69-linked ufmylation	12	7	0.54	0.00089	B. carinate	NSGs
GO:0000027	ribosomal large subunit assembly	155	30	7.04	0.00092	B. carinate	NSGs
GO:0071704	organic substance metabolic process	23479	1073	1066.12	0.00131	B. carinate	NSGs
GO:0006906	vesicle fusion	243	25	11.03	0.00159	B. carinate	NSGs
GO:0044237	cellular metabolic process	23388	1089	1061.99	0.00162	B. carinate	NSGs
GO:0033356	UDP-L-arabinose metabolic process	23	9	1.04	0.00173	B. carinate	NSGs
GO:0000461	endonucleolytic cleavage to generate mat...	27	10	1.23	0.00207	B. carinate	NSGs
GO:0022613	ribonucleoprotein complex biogenesis	1224	187	55.58	0.00239	B. carinate	NSGs
GO:0042273	ribosomal large subunit biogenesis	319	69	14.49	0.00246	B. carinate	NSGs
GO:0006754	ATP biosynthetic process	176	29	7.99	0.0025	B. carinate	NSGs
GO:0009768	photosynthesis, light harvesting in phot...	56	11	2.54	0.00281	B. carinate	NSGs
GO:0031670	cellular response to nutrient	54	10	2.45	0.00312	B. carinate	NSGs
GO:0046364	monosaccharide biosynthetic process	162	21	7.36	0.00331	B. carinate	NSGs
GO:0006887	exocytosis	281	28	12.76	0.00345	B. carinate	NSGs
GO:0043248	proteasome assembly	38	12	1.73	0.00373	B. carinate	NSGs
GO:0009988	cell-cell recognition	15	6	0.68	0.00378	B. carinate	NSGs
GO:0015988	energy coupled proton transmembrane tran...	18	8	0.82	0.0039	B. carinate	NSGs
GO:0006283	transcription-coupled nucleotide-excisio...	27	5	1.23	0.00409	B. carinate	NSGs
GO:0071428	rRNA-containing ribonucleoprotein comple...	78	18	3.54	0.00431	B. carinate	NSGs
GO:0043094	cellular metabolic compound salvage	206	22	9.35	0.00454	B. carinate	NSGs
GO:0009651	response to salt stress	1987	145	90.22	0.00462	B. carinate	NSGs
GO:0016049	cell growth	1452	118	65.93	0.00542	B. carinate	NSGs
GO:0016197	endosomal transport	186	30	8.45	0.00579	B. carinate	NSGs
GO:0055086	nucleobase-containing small molecule met...	969	90	44	0.00583	B. carinate	NSGs
GO:0006772	thiamine metabolic process	29	6	1.32	0.00584	B. carinate	NSGs
GO:0006024	glycosaminoglycan biosynthetic process	17	7	0.77	0.00604	B. carinate	NSGs
GO:0009168	purine ribonucleoside monophosphate bios...	194	30	8.81	0.00631	B. carinate	NSGs
GO:0009853	photorespiration	112	14	5.09	0.00641	B. carinate	NSGs
GO:0071452	cellular response to singlet oxygen	17	6	0.77	0.00693	B. carinate	NSGs
GO:0000492	box C/D snoRNP assembly	12	6	0.54	0.00695	B. carinate	NSGs
GO:0060560	developmental growth involved in morphog...	1117	99	50.72	0.00718	B. carinate	NSGs
GO:0034402	recruitment of 3'-end processing factors...	8	5	0.36	0.00727	B. carinate	NSGs
GO:0046827	positive regulation of protein export fr...	8	5	0.36	0.0074	B. carinate	NSGs
GO:0045324	late endosome to vacuole transport	84	14	3.81	0.00758	B. carinate	NSGs
GO:0042724	thiamine-containing compound biosyntheti...	30	6	1.36	0.00808	B. carinate	NSGs
GO:0044238	primary metabolic process	21976	1019	997.88	0.00822	B. carinate	NSGs
GO:0009860	pollen tube growth	413	52	18.75	0.00839	B. carinate	NSGs
GO:1900458	negative regulation of brassinosteroid m...	31	7	1.41	0.00844	B. carinate	NSGs
GO:0034404	nucleobase-containing small molecule bio...	246	33	11.17	0.00942	B. carinate	NSGs
GO:0006352	DNA-templated transcription, initiation	200	44	9.08	0.01124	B. carinate	NSGs
GO:0009737	response to abscisic acid	1987	96	90.22	0.01198	B. carinate	NSGs
GO:0033750	ribosome localization	66	15	3	0.012	B. carinate	NSGs
GO:0000054	ribosomal subunit export from nucleus	66	15	3	0.012	B. carinate	NSGs
GO:0031990	mRNA export from nucleus in response to ...	11	5	0.5	0.0122	B. carinate	NSGs
GO:0097305	response to alcohol	2054	97	93.27	0.01289	B. carinate	NSGs
GO:0006807	nitrogen compound metabolic process	20239	948	919	0.0136	B. carinate	NSGs
GO:1904851	positive regulation of establishment of ...	8	5	0.36	0.01408	B. carinate	NSGs
GO:1904814	regulation of protein localization to ch...	8	5	0.36	0.01408	B. carinate	NSGs
GO:1904816	positive regulation of protein localizat...	8	5	0.36	0.01408	B. carinate	NSGs
GO:0070202	regulation of establishment of protein l...	8	5	0.36	0.01408	B. carinate	NSGs
GO:0070203	regulation of establishment of protein l...	8	5	0.36	0.01408	B. carinate	NSGs
GO:0010043	response to zinc ion	153	20	6.95	0.01449	B. carinate	NSGs
GO:0009165	nucleotide biosynthetic process	458	42	20.8	0.01502	B. carinate	NSGs
GO:0048767	root hair elongation	192	28	8.72	0.01578	B. carinate	NSGs
GO:0048278	vesicle docking	156	16	7.08	0.01593	B. carinate	NSGs
GO:0015977	carbon fixation	37	8	1.68	0.01662	B. carinate	NSGs
GO:0006367	transcription initiation from RNA polyme...	149	42	6.77	0.01802	B. carinate	NSGs
GO:0010053	root epidermal cell differentiation	391	40	17.75	0.01815	B. carinate	NSGs
GO:0042254	ribosome biogenesis	944	155	42.86	0.01926	B. carinate	NSGs
GO:0009117	nucleotide metabolic process	736	60	33.42	0.01939	B. carinate	NSGs
GO:0032509	endosome transport via multivesicular bo...	49	12	2.22	0.02009	B. carinate	NSGs
GO:0071985	multivesicular body sorting pathway	50	12	2.27	0.02266	B. carinate	NSGs
GO:0009729	detection of brassinosteroid stimulus	13	5	0.59	0.02274	B. carinate	NSGs
GO:0006537	glutamate biosynthetic process	14	5	0.64	0.0229	B. carinate	NSGs
GO:0043648	dicarboxylic acid metabolic process	211	17	9.58	0.02309	B. carinate	NSGs
GO:0052317	camalexin metabolic process	68	5	3.09	0.02349	B. carinate	NSGs
GO:0010120	camalexin biosynthetic process	68	5	3.09	0.02349	B. carinate	NSGs
GO:0033523	histone H2B ubiquitination	18	7	0.82	0.02399	B. carinate	NSGs
GO:0035036	sperm-egg recognition	9	5	0.41	0.02405	B. carinate	NSGs
GO:0007339	binding of sperm to zona pellucida	9	5	0.41	0.02405	B. carinate	NSGs
GO:0072522	purine-containing compound biosynthetic ...	313	36	14.21	0.02409	B. carinate	NSGs
GO:0050918	positive chemotaxis	78	5	3.54	0.02536	B. carinate	NSGs
GO:0010183	pollen tube guidance	78	5	3.54	0.02536	B. carinate	NSGs
GO:0048588	developmental cell growth	611	80	27.74	0.02585	B. carinate	NSGs
GO:0022618	ribonucleoprotein complex assembly	581	93	26.38	0.0259	B. carinate	NSGs
GO:1901293	nucleoside phosphate biosynthetic proces...	458	42	20.8	0.0277	B. carinate	NSGs
GO:0042549	photosystem II stabilization	17	5	0.77	0.02857	B. carinate	NSGs
GO:0006753	nucleoside phosphate metabolic process	738	60	33.51	0.02871	B. carinate	NSGs
GO:0048764	trichoblast maturation	329	36	14.94	0.03111	B. carinate	NSGs
GO:0048765	root hair cell differentiation	329	36	14.94	0.03111	B. carinate	NSGs
GO:0006094	gluconeogenesis	73	14	3.31	0.03389	B. carinate	NSGs
GO:0042147	retrograde transport, endosome to Golgi	102	16	4.63	0.03439	B. carinate	NSGs
GO:0006101	citrate metabolic process	110	18	4.99	0.03442	B. carinate	NSGs
GO:0090407	organophosphate biosynthetic process	868	63	39.41	0.0354	B. carinate	NSGs
GO:0042744	hydrogen peroxide catabolic process	51	6	2.32	0.0354	B. carinate	NSGs
GO:0046217	indole phytoalexin metabolic process	72	5	3.27	0.03584	B. carinate	NSGs
GO:0009700	indole phytoalexin biosynthetic process	72	5	3.27	0.03584	B. carinate	NSGs
GO:0019637	organophosphate metabolic process	1359	93	61.71	0.03749	B. carinate	NSGs
GO:0000447	endonucleolytic cleavage in ITS1 to sepa...	48	10	2.18	0.03773	B. carinate	NSGs
GO:0009645	response to low light intensity stimulus	49	8	2.22	0.03855	B. carinate	NSGs
GO:0031648	protein destabilization	17	6	0.77	0.03894	B. carinate	NSGs
GO:0006892	post-Golgi vesicle-mediated transport	100	6	4.54	0.03937	B. carinate	NSGs
GO:0072521	purine-containing compound metabolic pro...	522	47	23.7	0.04082	B. carinate	NSGs
GO:0009825	multidimensional cell growth	150	17	6.81	0.04106	B. carinate	NSGs
GO:0000302	response to reactive oxygen species	575	43	26.11	0.04239	B. carinate	NSGs
GO:0051274	beta-glucan biosynthetic process	112	12	5.09	0.04292	B. carinate	NSGs
GO:0009720	detection of hormone stimulus	31	8	1.41	0.04382	B. carinate	NSGs
GO:0009726	detection of endogenous stimulus	31	8	1.41	0.04382	B. carinate	NSGs
GO:0006006	glucose metabolic process	133	15	6.04	0.04411	B. carinate	NSGs
GO:0018209	peptidyl-serine modification	356	29	16.17	0.04457	B. carinate	NSGs
GO:0010054	trichoblast differentiation	341	36	15.48	0.0446	B. carinate	NSGs
GO:0007338	single fertilization	19	6	0.86	0.04513	B. carinate	NSGs
GO:0019319	hexose biosynthetic process	77	14	3.5	0.04576	B. carinate	NSGs
GO:0052314	phytoalexin metabolic process	74	5	3.36	0.04681	B. carinate	NSGs
GO:0052315	phytoalexin biosynthetic process	74	5	3.36	0.04681	B. carinate	NSGs
GO:0048469	cell maturation	343	36	15.57	0.04706	B. carinate	NSGs
GO:0018105	peptidyl-serine phosphorylation	351	29	15.94	0.04813	B. carinate	NSGs
GO:0097502	mannosylation	76	8	3.45	0.04878	B. carinate	NSGs
GO:0042044	fluid transport	147	13	6.67	0.04994	B. carinate	NSGs
GO:0006833	water transport	147	13	6.67	0.04994	B. carinate	NSGs

## Sheet: S2
Table S2 GO enrichment analysis using Tbtools
ID	Term	Level	P-value	Score	HitsGene Selected	HitsGenes Background	AllGenes Selected	AllGenes Background	Genes of Selected	corrected p-value (BH method)	Species	PSGs or NSGs
GO:0060255	regulation of macromolecule metabolic process	5	3.96664e-11	1.30693	448	7862	1365	31307	C08p43860.1_BnaDAR,C07p59660.1_BnaDAR,C06p12290.1_BnaDAR,A04p32180.1_BnaDAR,C03p52690.1_BnaDAR,C02p31940.1_BnaDAR,A04p29450.1_BnaDAR,A02p21480.1_BnaDAR,A02p44440.1_BnaDAR,C09p44540.1_BnaDAR,C05p29500.1_BnaDAR,A02p15800.1_BnaDAR,C09p51720.1_BnaDAR,C06p41370.1_BnaDAR,C04p06560.1_BnaDAR,C06p04680.1_BnaDAR,A08p01640.1_BnaDAR,C02p61280.1_BnaDAR,C07p47870.1_BnaDAR,C02p26420.1_BnaDAR,C02p18370.1_BnaDAR,…	1.97658e-07	B. napus	PSGs
GO:0010468	regulation of gene expression	6	2.98051e-10	1.32223	393	6817	1365	31307	C08p43860.1_BnaDAR,C07p59660.1_BnaDAR,C06p12290.1_BnaDAR,A04p32180.1_BnaDAR,C03p52690.1_BnaDAR,A02p21480.1_BnaDAR,A02p44440.1_BnaDAR,C09p44540.1_BnaDAR,C05p29500.1_BnaDAR,A02p15800.1_BnaDAR,C09p51720.1_BnaDAR,C06p41370.1_BnaDAR,C04p06560.1_BnaDAR,C06p04680.1_BnaDAR,A08p01640.1_BnaDAR,C02p61280.1_BnaDAR,C07p47870.1_BnaDAR,C02p26420.1_BnaDAR,C02p18370.1_BnaDAR,A03p36740.1_BnaDAR,C04p39730.1_BnaDAR,…	7.42594e-07	B. napus	PSGs
GO:0019222	regulation of metabolic process	4	5.43003e-10	1.2715	472	8514	1365	31307	C08p43860.1_BnaDAR,C07p59660.1_BnaDAR,C06p12290.1_BnaDAR,A04p32180.1_BnaDAR,C03p52690.1_BnaDAR,C02p31940.1_BnaDAR,C08p30160.1_BnaDAR,A04p29450.1_BnaDAR,A02p21480.1_BnaDAR,A02p44440.1_BnaDAR,C09p44540.1_BnaDAR,C05p29500.1_BnaDAR,A02p15800.1_BnaDAR,C09p51720.1_BnaDAR,C06p41370.1_BnaDAR,C04p06560.1_BnaDAR,C06p04680.1_BnaDAR,A08p01640.1_BnaDAR,C02p61280.1_BnaDAR,C07p47870.1_BnaDAR,C02p26420.1_BnaDAR,…	9.01928e-07	B. napus	PSGs
GO:0010467	gene expression	5	9.49649e-09	1.23867	490	9073	1365	31307	C08p43860.1_BnaDAR,C07p59660.1_BnaDAR,C06p12290.1_BnaDAR,A04p32180.1_BnaDAR,A09p60040.1_BnaDAR,C03p52690.1_BnaDAR,A02p21480.1_BnaDAR,A02p44440.1_BnaDAR,C09p44540.1_BnaDAR,C05p29500.1_BnaDAR,C03p54440.1_BnaDAR,A02p15800.1_BnaDAR,C09p51720.1_BnaDAR,C06p41370.1_BnaDAR,C04p06560.1_BnaDAR,C06p04680.1_BnaDAR,A08p01640.1_BnaDAR,C02p61280.1_BnaDAR,C07p47870.1_BnaDAR,C02p26420.1_BnaDAR,C02p18370.1_BnaDAR,…	1.18303e-05	B. napus	PSGs
GO:0051171	regulation of nitrogen compound metabolic process	5	1.32894e-08	1.27402	409	7363	1365	31307	C08p43860.1_BnaDAR,C07p59660.1_BnaDAR,C06p12290.1_BnaDAR,A04p32180.1_BnaDAR,C03p52690.1_BnaDAR,C02p31940.1_BnaDAR,A02p21480.1_BnaDAR,A02p44440.1_BnaDAR,C09p44540.1_BnaDAR,C05p29500.1_BnaDAR,A02p15800.1_BnaDAR,C09p51720.1_BnaDAR,C06p41370.1_BnaDAR,C04p06560.1_BnaDAR,C06p04680.1_BnaDAR,A08p01640.1_BnaDAR,C02p61280.1_BnaDAR,C07p47870.1_BnaDAR,C02p26420.1_BnaDAR,C02p18370.1_BnaDAR,A03p36740.1_BnaDAR,…	1.32443e-05	B. napus	PSGs
GO:0034654	nucleobase-containing compound biosynthetic process	6	1.65837e-08	1.29122	375	6661	1365	31307	C08p43860.1_BnaDAR,C07p59660.1_BnaDAR,C06p12290.1_BnaDAR,A04p32180.1_BnaDAR,C03p52690.1_BnaDAR,A02p44440.1_BnaDAR,C05p29500.1_BnaDAR,A02p15800.1_BnaDAR,C09p51720.1_BnaDAR,C06p41370.1_BnaDAR,C04p06560.1_BnaDAR,C06p04680.1_BnaDAR,A08p01640.1_BnaDAR,C02p61280.1_BnaDAR,C07p47870.1_BnaDAR,C02p26420.1_BnaDAR,C02p18370.1_BnaDAR,A02p34410.1_BnaDAR,C04p23680.1_BnaDAR,A03p36740.1_BnaDAR,C04p39730.1_BnaDAR,…	1.37728e-05	B. napus	PSGs
GO:0010556	regulation of macromolecule biosynthetic process	6	2.55621e-08	1.29762	357	6310	1365	31307	C08p43860.1_BnaDAR,C07p59660.1_BnaDAR,C06p12290.1_BnaDAR,A04p32180.1_BnaDAR,C03p52690.1_BnaDAR,A04p29450.1_BnaDAR,A02p21480.1_BnaDAR,A02p44440.1_BnaDAR,C05p29500.1_BnaDAR,A02p15800.1_BnaDAR,C09p51720.1_BnaDAR,C06p41370.1_BnaDAR,C04p06560.1_BnaDAR,C06p04680.1_BnaDAR,A08p01640.1_BnaDAR,C02p61280.1_BnaDAR,C07p47870.1_BnaDAR,C02p26420.1_BnaDAR,C02p18370.1_BnaDAR,A03p36740.1_BnaDAR,C04p39730.1_BnaDAR,…	1.81966e-05	B. napus	PSGs
GO:0031326	regulation of cellular biosynthetic process	6	2.61181e-08	1.29165	366	6499	1365	31307	C08p43860.1_BnaDAR,C07p59660.1_BnaDAR,C06p12290.1_BnaDAR,A04p32180.1_BnaDAR,C03p52690.1_BnaDAR,A02p21480.1_BnaDAR,A02p44440.1_BnaDAR,C05p29500.1_BnaDAR,A02p15800.1_BnaDAR,C09p51720.1_BnaDAR,C06p41370.1_BnaDAR,C04p06560.1_BnaDAR,C06p04680.1_BnaDAR,A08p01640.1_BnaDAR,C02p61280.1_BnaDAR,C07p47870.1_BnaDAR,C02p26420.1_BnaDAR,C02p18370.1_BnaDAR,A03p36740.1_BnaDAR,C04p39730.1_BnaDAR,A10p24560.1_BnaDAR,…	1.62683e-05	B. napus	PSGs
GO:0097659	nucleic acid-templated transcription	9	2.83614e-08	1.30851	339	5942	1365	31307	C08p43860.1_BnaDAR,C07p59660.1_BnaDAR,C06p12290.1_BnaDAR,A04p32180.1_BnaDAR,C03p52690.1_BnaDAR,A02p44440.1_BnaDAR,C05p29500.1_BnaDAR,A02p15800.1_BnaDAR,C09p51720.1_BnaDAR,C06p41370.1_BnaDAR,C04p06560.1_BnaDAR,C06p04680.1_BnaDAR,A08p01640.1_BnaDAR,C02p61280.1_BnaDAR,C07p47870.1_BnaDAR,C02p26420.1_BnaDAR,C02p18370.1_BnaDAR,A02p34410.1_BnaDAR,C04p23680.1_BnaDAR,A03p36740.1_BnaDAR,C04p39730.1_BnaDAR,…	1.57028e-05	B. napus	PSGs
GO:0080090	regulation of primary metabolic process	5	2.92032e-08	1.26431	412	7474	1365	31307	C08p43860.1_BnaDAR,C07p59660.1_BnaDAR,C06p12290.1_BnaDAR,A04p32180.1_BnaDAR,C03p52690.1_BnaDAR,C02p31940.1_BnaDAR,A02p21480.1_BnaDAR,A02p44440.1_BnaDAR,C09p44540.1_BnaDAR,C05p29500.1_BnaDAR,A02p15800.1_BnaDAR,C09p51720.1_BnaDAR,C06p41370.1_BnaDAR,C04p06560.1_BnaDAR,C06p04680.1_BnaDAR,A08p01640.1_BnaDAR,C02p61280.1_BnaDAR,C07p47870.1_BnaDAR,C02p26420.1_BnaDAR,C02p18370.1_BnaDAR,A03p36740.1_BnaDAR,…	1.45519e-05	B. napus	PSGs
GO:0009889	regulation of biosynthetic process	5	3.57377e-08	1.2862	369	6580	1365	31307	C08p43860.1_BnaDAR,C07p59660.1_BnaDAR,C06p12290.1_BnaDAR,A04p32180.1_BnaDAR,C03p52690.1_BnaDAR,A04p29450.1_BnaDAR,A02p21480.1_BnaDAR,A02p44440.1_BnaDAR,C05p29500.1_BnaDAR,A02p15800.1_BnaDAR,C09p51720.1_BnaDAR,C06p41370.1_BnaDAR,C04p06560.1_BnaDAR,C06p04680.1_BnaDAR,A08p01640.1_BnaDAR,C02p61280.1_BnaDAR,C07p47870.1_BnaDAR,C02p26420.1_BnaDAR,C02p18370.1_BnaDAR,A03p36740.1_BnaDAR,C04p39730.1_BnaDAR,…	1.61892e-05	B. napus	PSGs
GO:0032774	RNA biosynthetic process	8	4.50193e-08	1.30281	339	5968	1365	31307	C08p43860.1_BnaDAR,C07p59660.1_BnaDAR,C06p12290.1_BnaDAR,A04p32180.1_BnaDAR,C03p52690.1_BnaDAR,A02p44440.1_BnaDAR,C05p29500.1_BnaDAR,A02p15800.1_BnaDAR,C09p51720.1_BnaDAR,C06p41370.1_BnaDAR,C04p06560.1_BnaDAR,C06p04680.1_BnaDAR,A08p01640.1_BnaDAR,C02p61280.1_BnaDAR,C07p47870.1_BnaDAR,C02p26420.1_BnaDAR,C02p18370.1_BnaDAR,A02p34410.1_BnaDAR,C04p23680.1_BnaDAR,A03p36740.1_BnaDAR,C04p39730.1_BnaDAR,…	1.86943e-05	B. napus	PSGs
GO:1903506	regulation of nucleic acid-templated transcription	9	5.75509e-08	1.30741	328	5754	1365	31307	C08p43860.1_BnaDAR,C07p59660.1_BnaDAR,C06p12290.1_BnaDAR,A04p32180.1_BnaDAR,C03p52690.1_BnaDAR,A02p44440.1_BnaDAR,C05p29500.1_BnaDAR,A02p15800.1_BnaDAR,C09p51720.1_BnaDAR,C06p41370.1_BnaDAR,C04p06560.1_BnaDAR,C06p04680.1_BnaDAR,A08p01640.1_BnaDAR,C02p61280.1_BnaDAR,C07p47870.1_BnaDAR,C02p18370.1_BnaDAR,A03p36740.1_BnaDAR,C04p39730.1_BnaDAR,A10p24560.1_BnaDAR,A09p31990.1_BnaDAR,A09p09090.1_BnaDAR,…	2.20597e-05	B. napus	PSGs
GO:2001141	regulation of RNA biosynthetic process	8	5.75509e-08	1.30741	328	5754	1365	31307	C08p43860.1_BnaDAR,C07p59660.1_BnaDAR,C06p12290.1_BnaDAR,A04p32180.1_BnaDAR,C03p52690.1_BnaDAR,A02p44440.1_BnaDAR,C05p29500.1_BnaDAR,A02p15800.1_BnaDAR,C09p51720.1_BnaDAR,C06p41370.1_BnaDAR,C04p06560.1_BnaDAR,C06p04680.1_BnaDAR,A08p01640.1_BnaDAR,C02p61280.1_BnaDAR,C07p47870.1_BnaDAR,C02p18370.1_BnaDAR,A03p36740.1_BnaDAR,C04p39730.1_BnaDAR,A10p24560.1_BnaDAR,A09p31990.1_BnaDAR,A09p09090.1_BnaDAR,…	2.20597e-05	B. napus	PSGs
GO:0051252	regulation of RNA metabolic process	7	5.88256e-08	1.29547	345	6108	1365	31307	C08p43860.1_BnaDAR,C07p59660.1_BnaDAR,C06p12290.1_BnaDAR,A04p32180.1_BnaDAR,C03p52690.1_BnaDAR,A02p21480.1_BnaDAR,A02p44440.1_BnaDAR,C05p29500.1_BnaDAR,A02p15800.1_BnaDAR,C09p51720.1_BnaDAR,C06p41370.1_BnaDAR,C04p06560.1_BnaDAR,C06p04680.1_BnaDAR,A08p01640.1_BnaDAR,C02p61280.1_BnaDAR,C07p47870.1_BnaDAR,C02p26420.1_BnaDAR,C02p18370.1_BnaDAR,A03p36740.1_BnaDAR,C04p39730.1_BnaDAR,A10p24560.1_BnaDAR,…	1.95419e-05	B. napus	PSGs
GO:0019438	aromatic compound biosynthetic process	5	6.55595e-08	1.26095	402	7312	1365	31307	C08p43860.1_BnaDAR,C07p59660.1_BnaDAR,C06p12290.1_BnaDAR,A04p32180.1_BnaDAR,C03p52690.1_BnaDAR,A04p11410.1_BnaDAR,A02p44440.1_BnaDAR,C05p29500.1_BnaDAR,A02p15800.1_BnaDAR,C09p51720.1_BnaDAR,A03p10730.1_BnaDAR,C06p41370.1_BnaDAR,C04p06560.1_BnaDAR,C06p04680.1_BnaDAR,A08p01640.1_BnaDAR,C02p61280.1_BnaDAR,C07p47870.1_BnaDAR,C02p26420.1_BnaDAR,C02p18370.1_BnaDAR,A02p34410.1_BnaDAR,C04p23680.1_BnaDAR,…	2.04177e-05	B. napus	PSGs
GO:0018130	heterocycle biosynthetic process	5	8.37418e-08	1.26195	395	7179	1365	31307	C08p43860.1_BnaDAR,C07p59660.1_BnaDAR,C06p12290.1_BnaDAR,A04p32180.1_BnaDAR,C03p52690.1_BnaDAR,A04p11410.1_BnaDAR,A02p44440.1_BnaDAR,C05p29500.1_BnaDAR,A02p15800.1_BnaDAR,C09p51720.1_BnaDAR,C06p41370.1_BnaDAR,C04p06560.1_BnaDAR,C06p04680.1_BnaDAR,A08p01640.1_BnaDAR,C02p61280.1_BnaDAR,C07p47870.1_BnaDAR,C02p26420.1_BnaDAR,C02p18370.1_BnaDAR,A02p34410.1_BnaDAR,C04p23680.1_BnaDAR,A03p36740.1_BnaDAR,…	2.45462e-05	B. napus	PSGs
GO:0044271	cellular nitrogen compound biosynthetic process	5	1.55229e-07	1.2309	447	8329	1365	31307	C08p43860.1_BnaDAR,C07p59660.1_BnaDAR,C06p12290.1_BnaDAR,A04p32180.1_BnaDAR,A09p60040.1_BnaDAR,C03p52690.1_BnaDAR,A04p11410.1_BnaDAR,A02p21480.1_BnaDAR,A02p44440.1_BnaDAR,C05p29500.1_BnaDAR,A02p15800.1_BnaDAR,C09p51720.1_BnaDAR,C06p41370.1_BnaDAR,C04p06560.1_BnaDAR,C06p04680.1_BnaDAR,A08p01640.1_BnaDAR,C02p61280.1_BnaDAR,C07p47870.1_BnaDAR,C02p26420.1_BnaDAR,C02p18370.1_BnaDAR,A02p34410.1_BnaDAR,…	4.29724e-05	B. napus	PSGs
GO:0031323	regulation of cellular metabolic process	5	2.08266e-07	1.23936	421	7791	1365	31307	C08p43860.1_BnaDAR,C07p59660.1_BnaDAR,C06p12290.1_BnaDAR,A04p32180.1_BnaDAR,C03p52690.1_BnaDAR,C08p30160.1_BnaDAR,A02p21480.1_BnaDAR,A02p44440.1_BnaDAR,C09p44540.1_BnaDAR,C05p29500.1_BnaDAR,A02p15800.1_BnaDAR,C09p51720.1_BnaDAR,C06p41370.1_BnaDAR,C04p06560.1_BnaDAR,C06p04680.1_BnaDAR,A08p01640.1_BnaDAR,C02p61280.1_BnaDAR,C07p47870.1_BnaDAR,C02p26420.1_BnaDAR,C02p18370.1_BnaDAR,A03p36740.1_BnaDAR,…	5.46204e-05	B. napus	PSGs
GO:0019219	regulation of nucleobase-containing compound metabolic process	6	2.10207e-07	1.2742	354	6372	1365	31307	C08p43860.1_BnaDAR,C07p59660.1_BnaDAR,C06p12290.1_BnaDAR,A04p32180.1_BnaDAR,C03p52690.1_BnaDAR,A02p21480.1_BnaDAR,A02p44440.1_BnaDAR,C05p29500.1_BnaDAR,A02p15800.1_BnaDAR,C09p51720.1_BnaDAR,C06p41370.1_BnaDAR,C04p06560.1_BnaDAR,C06p04680.1_BnaDAR,A08p01640.1_BnaDAR,C02p61280.1_BnaDAR,C07p47870.1_BnaDAR,C02p26420.1_BnaDAR,C02p18370.1_BnaDAR,A03p36740.1_BnaDAR,C04p39730.1_BnaDAR,A10p24560.1_BnaDAR,…	5.2373e-05	B. napus	PSGs
GO:1901362	organic cyclic compound biosynthetic process	5	2.26662e-07	1.24311	411	7583	1365	31307	C08p43860.1_BnaDAR,C07p59660.1_BnaDAR,C06p12290.1_BnaDAR,A04p32180.1_BnaDAR,C03p52690.1_BnaDAR,A04p11410.1_BnaDAR,A02p44440.1_BnaDAR,C05p29500.1_BnaDAR,A02p15800.1_BnaDAR,C09p51720.1_BnaDAR,A03p10730.1_BnaDAR,C06p41370.1_BnaDAR,C04p06560.1_BnaDAR,C06p04680.1_BnaDAR,A08p01640.1_BnaDAR,C02p61280.1_BnaDAR,C07p47870.1_BnaDAR,C02p26420.1_BnaDAR,C02p18370.1_BnaDAR,A02p34410.1_BnaDAR,C04p23680.1_BnaDAR,…	5.37835e-05	B. napus	PSGs
GO:0006351	DNA-templated transcription	10	2.33166e-07	1.28926	328	5835	1365	31307	C08p43860.1_BnaDAR,C07p59660.1_BnaDAR,C06p12290.1_BnaDAR,A04p32180.1_BnaDAR,C03p52690.1_BnaDAR,A02p44440.1_BnaDAR,C05p29500.1_BnaDAR,A02p15800.1_BnaDAR,C09p51720.1_BnaDAR,C06p41370.1_BnaDAR,C04p06560.1_BnaDAR,C06p04680.1_BnaDAR,A08p01640.1_BnaDAR,C02p61280.1_BnaDAR,C07p47870.1_BnaDAR,C02p26420.1_BnaDAR,C02p18370.1_BnaDAR,A02p34410.1_BnaDAR,C04p23680.1_BnaDAR,A03p36740.1_BnaDAR,C04p39730.1_BnaDAR,…	5.28122e-05	B. napus	PSGs
GO:0016070	RNA metabolic process	7	2.57123e-07	1.21858	465	8752	1365	31307	C08p43860.1_BnaDAR,C07p59660.1_BnaDAR,C06p12290.1_BnaDAR,A04p32180.1_BnaDAR,A09p60040.1_BnaDAR,C03p52690.1_BnaDAR,C06p28430.1_BnaDAR,A02p21480.1_BnaDAR,A02p44440.1_BnaDAR,C05p29500.1_BnaDAR,C03p54440.1_BnaDAR,A02p15800.1_BnaDAR,C09p51720.1_BnaDAR,C06p41370.1_BnaDAR,C04p06560.1_BnaDAR,C06p04680.1_BnaDAR,A08p01640.1_BnaDAR,C02p61280.1_BnaDAR,C07p47870.1_BnaDAR,C02p26420.1_BnaDAR,C02p18370.1_BnaDAR,…	5.57062e-05	B. napus	PSGs
GO:2000112	regulation of cellular macromolecule biosynthetic process	7	4.91235e-07	1.27069	342	6173	1365	31307	C08p43860.1_BnaDAR,C07p59660.1_BnaDAR,C06p12290.1_BnaDAR,A04p32180.1_BnaDAR,C03p52690.1_BnaDAR,A02p21480.1_BnaDAR,A02p44440.1_BnaDAR,C05p29500.1_BnaDAR,A02p15800.1_BnaDAR,C09p51720.1_BnaDAR,C06p41370.1_BnaDAR,C04p06560.1_BnaDAR,C06p04680.1_BnaDAR,A08p01640.1_BnaDAR,C02p61280.1_BnaDAR,C07p47870.1_BnaDAR,C02p26420.1_BnaDAR,C02p18370.1_BnaDAR,A03p36740.1_BnaDAR,C04p39730.1_BnaDAR,A10p24560.1_BnaDAR,…	9.7913e-05	B. napus	PSGs
GO:0006355	regulation of DNA-templated transcription	10	5.60398e-07	1.2855	316	5638	1365	31307	C08p43860.1_BnaDAR,C07p59660.1_BnaDAR,C06p12290.1_BnaDAR,A04p32180.1_BnaDAR,C03p52690.1_BnaDAR,A02p44440.1_BnaDAR,C05p29500.1_BnaDAR,A02p15800.1_BnaDAR,C09p51720.1_BnaDAR,C06p41370.1_BnaDAR,C04p06560.1_BnaDAR,C06p04680.1_BnaDAR,A08p01640.1_BnaDAR,C02p61280.1_BnaDAR,C07p47870.1_BnaDAR,C02p18370.1_BnaDAR,A03p36740.1_BnaDAR,C04p39730.1_BnaDAR,A10p24560.1_BnaDAR,A09p31990.1_BnaDAR,A09p09090.1_BnaDAR,…	0.000107403	B. napus	PSGs
GO:0043009	chordate embryonic development	7	1.41283e-06	4.35485	15	79	1365	31307	C04p23680.1_BnaDAR,C05p33870.1_BnaDAR,C03p65800.1_BnaDAR,A03p34990.1_BnaDAR,A08p13030.1_BnaDAR,A07p14530.1_BnaDAR,C05p38210.1_BnaDAR,C07p54450.1_BnaDAR,C08p53830.1_BnaDAR,A07p21920.1_BnaDAR,A10p16240.1_BnaDAR,C05p40650.1_BnaDAR,A07p14340.1_BnaDAR,A03p11920.1_BnaDAR,C08p00910.1_BnaDAR,	0.000260746	B. napus	PSGs
GO:0090304	nucleic acid metabolic process	6	2.09377e-06	1.18723	496	9582	1365	31307	C08p43860.1_BnaDAR,C07p59660.1_BnaDAR,C06p12290.1_BnaDAR,A04p32180.1_BnaDAR,A09p60040.1_BnaDAR,C03p52690.1_BnaDAR,C06p28430.1_BnaDAR,A02p21480.1_BnaDAR,A02p44440.1_BnaDAR,C05p29500.1_BnaDAR,C03p54440.1_BnaDAR,A05p37300.1_BnaDAR,A02p15800.1_BnaDAR,C09p51720.1_BnaDAR,C06p41370.1_BnaDAR,C04p06560.1_BnaDAR,C06p04680.1_BnaDAR,A08p01640.1_BnaDAR,C02p61280.1_BnaDAR,C07p47870.1_BnaDAR,C02p26420.1_BnaDAR,…	0.000372616	B. napus	PSGs
GO:0006139	nucleobase-containing compound metabolic process	5	4.67825e-06	1.16939	530	10395	1365	31307	C08p43860.1_BnaDAR,C07p59660.1_BnaDAR,C06p12290.1_BnaDAR,A04p32180.1_BnaDAR,A09p60040.1_BnaDAR,C03p52690.1_BnaDAR,C06p28430.1_BnaDAR,A02p21480.1_BnaDAR,A02p44440.1_BnaDAR,C05p29500.1_BnaDAR,C03p54440.1_BnaDAR,A05p37300.1_BnaDAR,A02p15800.1_BnaDAR,C09p51720.1_BnaDAR,A03p10730.1_BnaDAR,C06p41370.1_BnaDAR,C04p06560.1_BnaDAR,C06p04680.1_BnaDAR,A08p01640.1_BnaDAR,C02p61280.1_BnaDAR,C07p47870.1_BnaDAR,…	0.00075199	B. napus	PSGs
GO:0042776	proton motive force-driven mitochondrial ATP synthesis	14	9.89074e-06	7.05709	8	26	1365	31307	C05p51670.1_BnaDAR,C01p34770.1_BnaDAR,C03p16500.1_BnaDAR,C06p33630.1_BnaDAR,C02p37460.1_BnaDAR,A03p14060.1_BnaDAR,C02p45000.1_BnaDAR,C03p79890.1_BnaDAR,	0.00154017	B. napus	PSGs
GO:0048522	positive regulation of cellular process	5	1.13013e-05	1.33216	203	3495	1365	31307	C08p43860.1_BnaDAR,C07p59660.1_BnaDAR,C06p12290.1_BnaDAR,A04p32180.1_BnaDAR,A02p21480.1_BnaDAR,C09p44540.1_BnaDAR,A10p06560.1_BnaDAR,C09p51720.1_BnaDAR,C04p06560.1_BnaDAR,C02p26420.1_BnaDAR,C09p75020.1_BnaDAR,A10p24560.1_BnaDAR,A09p09090.1_BnaDAR,C08p49510.1_BnaDAR,A04p10170.1_BnaDAR,A02p29560.1_BnaDAR,C05p33870.1_BnaDAR,A02p36380.1_BnaDAR,C02p49110.1_BnaDAR,C03p65800.1_BnaDAR,A05p17570.1_BnaDAR,…	0.00170649	B. napus	PSGs
GO:0009059	macromolecule biosynthetic process	5	1.28959e-05	1.18907	433	8352	1365	31307	C08p43860.1_BnaDAR,C07p59660.1_BnaDAR,C06p12290.1_BnaDAR,A04p32180.1_BnaDAR,A09p60040.1_BnaDAR,C03p52690.1_BnaDAR,A04p29450.1_BnaDAR,A02p21480.1_BnaDAR,A07p28520.1_BnaDAR,A02p44440.1_BnaDAR,C05p29500.1_BnaDAR,A02p15800.1_BnaDAR,C09p51720.1_BnaDAR,C06p41370.1_BnaDAR,C04p06560.1_BnaDAR,C06p04680.1_BnaDAR,A08p01640.1_BnaDAR,C02p61280.1_BnaDAR,C07p47870.1_BnaDAR,C02p26420.1_BnaDAR,C02p18370.1_BnaDAR,…	0.00189001	B. napus	PSGs
GO:0046483	heterocycle metabolic process	4	1.56481e-05	1.15209	553	11009	1365	31307	C08p43860.1_BnaDAR,C07p59660.1_BnaDAR,C06p12290.1_BnaDAR,A04p32180.1_BnaDAR,A09p60040.1_BnaDAR,C03p52690.1_BnaDAR,A04p11410.1_BnaDAR,C06p28430.1_BnaDAR,A02p21480.1_BnaDAR,A02p44440.1_BnaDAR,C05p29500.1_BnaDAR,C03p54440.1_BnaDAR,A05p37300.1_BnaDAR,A02p15800.1_BnaDAR,C09p51720.1_BnaDAR,A03p10730.1_BnaDAR,C06p41370.1_BnaDAR,C04p06560.1_BnaDAR,C06p04680.1_BnaDAR,A08p01640.1_BnaDAR,C02p61280.1_BnaDAR,…	0.00222784	B. napus	PSGs
GO:0009792	embryo development ending in birth or egg hatching	6	2.03592e-05	3.36668	16	109	1365	31307	C04p23680.1_BnaDAR,C05p33870.1_BnaDAR,C03p65800.1_BnaDAR,A03p34990.1_BnaDAR,C05p28630.1_BnaDAR,A08p13030.1_BnaDAR,A07p14530.1_BnaDAR,C05p38210.1_BnaDAR,C07p54450.1_BnaDAR,C08p53830.1_BnaDAR,A07p21920.1_BnaDAR,A10p16240.1_BnaDAR,C05p40650.1_BnaDAR,A07p14340.1_BnaDAR,A03p11920.1_BnaDAR,C08p00910.1_BnaDAR,	0.00281805	B. napus	PSGs
GO:0048518	positive regulation of biological process	4	2.46461e-05	1.28483	235	4195	1365	31307	C08p43860.1_BnaDAR,C07p59660.1_BnaDAR,C06p12290.1_BnaDAR,A04p32180.1_BnaDAR,A02p21480.1_BnaDAR,C09p44540.1_BnaDAR,A10p06560.1_BnaDAR,C09p51720.1_BnaDAR,C04p06560.1_BnaDAR,C02p26420.1_BnaDAR,C09p75020.1_BnaDAR,A10p24560.1_BnaDAR,A09p09090.1_BnaDAR,C08p49510.1_BnaDAR,C06p54130.1_BnaDAR,A09p05610.1_BnaDAR,A04p10170.1_BnaDAR,A02p29560.1_BnaDAR,C05p33870.1_BnaDAR,A02p36380.1_BnaDAR,C02p49110.1_BnaDAR,…	0.00331923	B. napus	PSGs
GO:0006725	cellular aromatic compound metabolic process	4	2.54668e-05	1.14515	563	11276	1365	31307	C08p43860.1_BnaDAR,C07p59660.1_BnaDAR,C06p12290.1_BnaDAR,A04p32180.1_BnaDAR,A09p60040.1_BnaDAR,C03p52690.1_BnaDAR,A04p11410.1_BnaDAR,C06p28430.1_BnaDAR,A02p21480.1_BnaDAR,A02p44440.1_BnaDAR,C05p29500.1_BnaDAR,C03p54440.1_BnaDAR,A05p37300.1_BnaDAR,A02p15800.1_BnaDAR,C09p51720.1_BnaDAR,A03p10730.1_BnaDAR,C06p41370.1_BnaDAR,C04p06560.1_BnaDAR,C06p04680.1_BnaDAR,A08p01640.1_BnaDAR,C02p61280.1_BnaDAR,…	0.00333951	B. napus	PSGs
GO:1901360	organic cyclic compound metabolic process	4	3.30525e-05	1.14022	574	11546	1365	31307	C08p43860.1_BnaDAR,C07p59660.1_BnaDAR,C06p12290.1_BnaDAR,A04p32180.1_BnaDAR,A09p60040.1_BnaDAR,C03p52690.1_BnaDAR,A04p11410.1_BnaDAR,C06p28430.1_BnaDAR,A02p21480.1_BnaDAR,A02p44440.1_BnaDAR,C05p29500.1_BnaDAR,C03p54440.1_BnaDAR,A05p37300.1_BnaDAR,A02p15800.1_BnaDAR,C09p51720.1_BnaDAR,A03p10730.1_BnaDAR,C06p41370.1_BnaDAR,C04p06560.1_BnaDAR,C06p04680.1_BnaDAR,A08p01640.1_BnaDAR,C02p61280.1_BnaDAR,…	0.0042231	B. napus	PSGs
GO:0007517	muscle organ development	5	4.45818e-05	5.16049	9	40	1365	31307	C05p33870.1_BnaDAR,A03p34990.1_BnaDAR,A08p13030.1_BnaDAR,A07p14530.1_BnaDAR,C07p54450.1_BnaDAR,C08p53830.1_BnaDAR,A07p21920.1_BnaDAR,A10p16240.1_BnaDAR,A03p11920.1_BnaDAR,	0.00555377	B. napus	PSGs
GO:0050794	regulation of cellular process	4	4.75561e-05	1.133	592	11984	1365	31307	C08p43860.1_BnaDAR,C07p59660.1_BnaDAR,C06p12290.1_BnaDAR,A04p32180.1_BnaDAR,C03p52690.1_BnaDAR,C08p30160.1_BnaDAR,A02p21480.1_BnaDAR,A02p44440.1_BnaDAR,C09p44540.1_BnaDAR,C01p22260.1_BnaDAR,C05p29500.1_BnaDAR,A02p15800.1_BnaDAR,C05p40960.1_BnaDAR,A10p06560.1_BnaDAR,C01p19800.1_BnaDAR,C09p51720.1_BnaDAR,A04p19150.1_BnaDAR,C06p41370.1_BnaDAR,C04p06560.1_BnaDAR,C06p04680.1_BnaDAR,A08p01640.1_BnaDAR,…	0.00577981	B. napus	PSGs
GO:0034641	cellular nitrogen compound metabolic process	4	5.40995e-05	1.13348	584	11817	1365	31307	C08p43860.1_BnaDAR,C07p59660.1_BnaDAR,C06p12290.1_BnaDAR,C09p22360.1_BnaDAR,A04p32180.1_BnaDAR,A09p60040.1_BnaDAR,C03p52690.1_BnaDAR,A04p11410.1_BnaDAR,C06p28430.1_BnaDAR,A02p21480.1_BnaDAR,A02p44440.1_BnaDAR,C05p29500.1_BnaDAR,C03p54440.1_BnaDAR,A05p37300.1_BnaDAR,A02p15800.1_BnaDAR,C09p51720.1_BnaDAR,A03p10730.1_BnaDAR,C06p41370.1_BnaDAR,C04p06560.1_BnaDAR,C06p04680.1_BnaDAR,A08p01640.1_BnaDAR,…	0.00641852	B. napus	PSGs
GO:0060048	cardiac muscle contraction	7	5.55284e-05	8.09489	6	17	1365	31307	A08p04480.1_BnaDAR,C03p08180.1_BnaDAR,C09p44310.1_BnaDAR,A07p21920.1_BnaDAR,A10p16240.1_BnaDAR,A03p11920.1_BnaDAR,	0.00643483	B. napus	PSGs
GO:0006941	striated muscle contraction	6	5.55284e-05	8.09489	6	17	1365	31307	A08p04480.1_BnaDAR,C03p08180.1_BnaDAR,C09p44310.1_BnaDAR,A07p21920.1_BnaDAR,A10p16240.1_BnaDAR,A03p11920.1_BnaDAR,	0.00643483	B. napus	PSGs
GO:0010720	positive regulation of cell development	7	5.59691e-05	3.41593	14	94	1365	31307	C05p33870.1_BnaDAR,C03p65800.1_BnaDAR,C08p09550.1_BnaDAR,A03p34990.1_BnaDAR,A09p52230.1_BnaDAR,C03p42780.1_BnaDAR,A08p13030.1_BnaDAR,A07p14530.1_BnaDAR,C07p54450.1_BnaDAR,C08p53830.1_BnaDAR,C05p40650.1_BnaDAR,C08p34920.1_BnaDAR,C07p31300.1_BnaDAR,C06p21020.1_BnaDAR,	0.00619764	B. napus	PSGs
GO:0003012	muscle system process	4	7.09564e-05	6.42195	7	25	1365	31307	A08p04480.1_BnaDAR,C03p08180.1_BnaDAR,A06p20760.1_BnaDAR,C09p44310.1_BnaDAR,A07p21920.1_BnaDAR,A10p16240.1_BnaDAR,A03p11920.1_BnaDAR,	0.00768643	B. napus	PSGs
GO:0034645	cellular macromolecule biosynthetic process	6	7.54773e-05	1.174	414	8088	1365	31307	C08p43860.1_BnaDAR,C07p59660.1_BnaDAR,C06p12290.1_BnaDAR,A04p32180.1_BnaDAR,A09p60040.1_BnaDAR,C03p52690.1_BnaDAR,A02p21480.1_BnaDAR,A07p28520.1_BnaDAR,A02p44440.1_BnaDAR,C05p29500.1_BnaDAR,A02p15800.1_BnaDAR,C09p51720.1_BnaDAR,C06p41370.1_BnaDAR,C04p06560.1_BnaDAR,C06p04680.1_BnaDAR,A08p01640.1_BnaDAR,C02p61280.1_BnaDAR,C07p47870.1_BnaDAR,C02p26420.1_BnaDAR,C02p18370.1_BnaDAR,A02p34410.1_BnaDAR,…	0.0080022	B. napus	PSGs
GO:0006119	oxidative phosphorylation	8	0.000119851	3.57437	12	77	1365	31307	C09p11450.1_BnaDAR,C05p51670.1_BnaDAR,C01p34770.1_BnaDAR,C08p35620.1_BnaDAR,C03p16500.1_BnaDAR,C06p33630.1_BnaDAR,C02p37460.1_BnaDAR,A03p14060.1_BnaDAR,C02p45000.1_BnaDAR,C02p00740.1_BnaDAR,C03p44740.1_BnaDAR,C03p79890.1_BnaDAR,	0.0110596	B. napus	PSGs
GO:0045597	positive regulation of cell differentiation	6	0.000151326	2.66348	18	155	1365	31307	C05p33870.1_BnaDAR,C03p65800.1_BnaDAR,C08p09550.1_BnaDAR,A03p34990.1_BnaDAR,A09p52230.1_BnaDAR,C03p42780.1_BnaDAR,A08p13030.1_BnaDAR,A07p14530.1_BnaDAR,C07p54450.1_BnaDAR,C08p53830.1_BnaDAR,A07p21920.1_BnaDAR,C01p10410.1_BnaDAR,C05p40650.1_BnaDAR,C08p34920.1_BnaDAR,C07p31300.1_BnaDAR,C06p21020.1_BnaDAR,C02p36530.1_BnaDAR,C02p36740.1_BnaDAR,	0.0137102	B. napus	PSGs
GO:0009887	animal organ morphogenesis	4	0.000160048	2.9658	15	116	1365	31307	C05p33870.1_BnaDAR,C03p65800.1_BnaDAR,A08p04480.1_BnaDAR,A03p34990.1_BnaDAR,A08p13030.1_BnaDAR,A07p14530.1_BnaDAR,A07p21920.1_BnaDAR,A04p19380.1_BnaDAR,A07p19510.1_BnaDAR,A10p16240.1_BnaDAR,C04p54980.1_BnaDAR,A03p11920.1_BnaDAR,C05p42510.1_BnaDAR,C07p31300.1_BnaDAR,C02p36530.1_BnaDAR,	0.0142414	B. napus	PSGs
GO:1901576	organic substance biosynthetic process	4	0.000166653	1.12891	553	11235	1365	31307	A07p09830.1_BnaDAR,C08p43860.1_BnaDAR,C07p59660.1_BnaDAR,C06p12290.1_BnaDAR,A04p32180.1_BnaDAR,A09p60040.1_BnaDAR,C03p52690.1_BnaDAR,A04p11410.1_BnaDAR,A04p29450.1_BnaDAR,A02p21480.1_BnaDAR,A07p28520.1_BnaDAR,A02p44440.1_BnaDAR,C09p44540.1_BnaDAR,C05p29500.1_BnaDAR,A02p15800.1_BnaDAR,C09p51720.1_BnaDAR,A03p10730.1_BnaDAR,C06p41370.1_BnaDAR,C04p06560.1_BnaDAR,C06p04680.1_BnaDAR,A08p01640.1_BnaDAR,…	0.014569	B. napus	PSGs
GO:0060047	heart contraction	6	0.00020953	6.55301	6	21	1365	31307	A08p04480.1_BnaDAR,C03p08180.1_BnaDAR,C09p44310.1_BnaDAR,A07p21920.1_BnaDAR,A10p16240.1_BnaDAR,A03p11920.1_BnaDAR,	0.0176964	B. napus	PSGs
GO:0003015	heart process	5	0.00020953	6.55301	6	21	1365	31307	A08p04480.1_BnaDAR,C03p08180.1_BnaDAR,C09p44310.1_BnaDAR,A07p21920.1_BnaDAR,A10p16240.1_BnaDAR,A03p11920.1_BnaDAR,	0.0176964	B. napus	PSGs
GO:1903047	mitotic cell cycle process	4	0.000228585	1.67272	52	713	1365	31307	A02p21480.1_BnaDAR,C05p13810.1_BnaDAR,C04p39730.1_BnaDAR,A09p05610.1_BnaDAR,A02p30240.1_BnaDAR,A08p07130.1_BnaDAR,A06p26680.1_BnaDAR,A01p23720.1_BnaDAR,C05p22130.1_BnaDAR,A03p34990.1_BnaDAR,C03p00980.1_BnaDAR,C07p45410.1_BnaDAR,C03p87650.1_BnaDAR,A06p34720.1_BnaDAR,C05p21710.1_BnaDAR,C05p10080.1_BnaDAR,A01p18550.1_BnaDAR,C01p41420.1_BnaDAR,C07p53280.1_BnaDAR,A06p10350.1_BnaDAR,A08p10770.1_BnaDAR,…	0.0183716	B. napus	PSGs
GO:0051960	regulation of nervous system development	6	0.000250712	2.73857	16	134	1365	31307	A09p05610.1_BnaDAR,C05p33870.1_BnaDAR,C03p65800.1_BnaDAR,A09p52230.1_BnaDAR,C05p33480.1_BnaDAR,C03p42780.1_BnaDAR,A08p13030.1_BnaDAR,C06p07950.1_BnaDAR,C07p54450.1_BnaDAR,C07p04140.1_BnaDAR,C08p53830.1_BnaDAR,A04p19380.1_BnaDAR,C04p54980.1_BnaDAR,C08p34920.1_BnaDAR,A01p31680.1_BnaDAR,C07p31300.1_BnaDAR,	0.0198301	B. napus	PSGs
GO:0060284	regulation of cell development	6	0.000265343	2.09209	27	296	1365	31307	A07p06180.1_BnaDAR,C05p33870.1_BnaDAR,C03p65800.1_BnaDAR,C07p21680.1_BnaDAR,C08p09550.1_BnaDAR,A03p34990.1_BnaDAR,A09p52230.1_BnaDAR,C05p33480.1_BnaDAR,C03p42780.1_BnaDAR,A08p13030.1_BnaDAR,C06p07950.1_BnaDAR,A07p14530.1_BnaDAR,A08p10770.1_BnaDAR,C03p70080.1_BnaDAR,C03p89700.1_BnaDAR,C07p54450.1_BnaDAR,C05p05230.1_BnaDAR,C07p04140.1_BnaDAR,C08p53830.1_BnaDAR,A04p19380.1_BnaDAR,C05p40650.1_BnaDAR,…	0.0206594	B. napus	PSGs
GO:0090257	regulation of muscle system process	6	0.000277514	6.25514	6	22	1365	31307	A08p04480.1_BnaDAR,C03p08180.1_BnaDAR,C09p44310.1_BnaDAR,A07p21920.1_BnaDAR,A10p16240.1_BnaDAR,A03p11920.1_BnaDAR,	0.0209523	B. napus	PSGs
GO:0044249	cellular biosynthetic process	4	0.000278243	1.12657	538	10953	1365	31307	A07p09830.1_BnaDAR,C08p43860.1_BnaDAR,C07p59660.1_BnaDAR,C06p12290.1_BnaDAR,A04p32180.1_BnaDAR,A09p60040.1_BnaDAR,C03p52690.1_BnaDAR,A04p11410.1_BnaDAR,A02p21480.1_BnaDAR,A07p28520.1_BnaDAR,A02p44440.1_BnaDAR,C09p44540.1_BnaDAR,C05p29500.1_BnaDAR,A02p15800.1_BnaDAR,C09p51720.1_BnaDAR,A03p10730.1_BnaDAR,C06p41370.1_BnaDAR,C04p06560.1_BnaDAR,C06p04680.1_BnaDAR,A08p01640.1_BnaDAR,C02p61280.1_BnaDAR,…	0.0206938	B. napus	PSGs
GO:0048513	animal organ development	4	0.000284057	2.05174	28	313	1365	31307	C05p33870.1_BnaDAR,C03p65800.1_BnaDAR,A08p04480.1_BnaDAR,A03p34990.1_BnaDAR,C03p87650.1_BnaDAR,C03p42780.1_BnaDAR,C03p08180.1_BnaDAR,A08p13030.1_BnaDAR,A07p14530.1_BnaDAR,C09p44310.1_BnaDAR,C07p42610.1_BnaDAR,C07p54450.1_BnaDAR,C08p53830.1_BnaDAR,A07p21920.1_BnaDAR,C04p35970.1_BnaDAR,A04p19380.1_BnaDAR,A07p19510.1_BnaDAR,A10p16240.1_BnaDAR,C05p40650.1_BnaDAR,C04p54980.1_BnaDAR,C08p43820.1_BnaDAR,…	0.0208155	B. napus	PSGs
GO:0050769	positive regulation of neurogenesis	8	0.000322468	4.04745	9	51	1365	31307	C05p33870.1_BnaDAR,C03p65800.1_BnaDAR,A09p52230.1_BnaDAR,C03p42780.1_BnaDAR,A08p13030.1_BnaDAR,C07p54450.1_BnaDAR,C08p53830.1_BnaDAR,C08p34920.1_BnaDAR,C07p31300.1_BnaDAR,	0.0232878	B. napus	PSGs
GO:0051962	positive regulation of nervous system development	7	0.000322468	4.04745	9	51	1365	31307	C05p33870.1_BnaDAR,C03p65800.1_BnaDAR,A09p52230.1_BnaDAR,C03p42780.1_BnaDAR,A08p13030.1_BnaDAR,C07p54450.1_BnaDAR,C08p53830.1_BnaDAR,C08p34920.1_BnaDAR,C07p31300.1_BnaDAR,	0.0232878	B. napus	PSGs
GO:0010605	negative regulation of macromolecule metabolic process	6	0.000333638	1.36603	119	1998	1365	31307	A02p21480.1_BnaDAR,C05p29500.1_BnaDAR,C07p47870.1_BnaDAR,C02p26420.1_BnaDAR,A10p24560.1_BnaDAR,C07p12350.1_BnaDAR,A09p04660.1_BnaDAR,C08p00750.1_BnaDAR,A05p17570.1_BnaDAR,A05p34010.1_BnaDAR,C02p14280.1_BnaDAR,A02p07760.1_BnaDAR,C07p18870.1_BnaDAR,A09p37810.1_BnaDAR,C01p28210.1_BnaDAR,A07p39230.1_BnaDAR,C05p01850.1_BnaDAR,A09p15770.1_BnaDAR,A08p00730.1_BnaDAR,C05p02720.1_BnaDAR,A03p34990.1_BnaDAR,…	0.0234158	B. napus	PSGs
GO:0009892	negative regulation of metabolic process	5	0.000334844	1.34853	128	2177	1365	31307	A02p21480.1_BnaDAR,C05p29500.1_BnaDAR,C07p47870.1_BnaDAR,C02p26420.1_BnaDAR,A10p24560.1_BnaDAR,C07p12350.1_BnaDAR,A09p04660.1_BnaDAR,C04p35920.1_BnaDAR,C08p00750.1_BnaDAR,A05p17570.1_BnaDAR,A05p34010.1_BnaDAR,C02p14280.1_BnaDAR,A02p07760.1_BnaDAR,C07p18870.1_BnaDAR,A09p37810.1_BnaDAR,C01p28210.1_BnaDAR,A07p39230.1_BnaDAR,A01p33930.1_BnaDAR,C05p01850.1_BnaDAR,A09p15770.1_BnaDAR,A08p00730.1_BnaDAR,…	0.023174	B. napus	PSGs
GO:0006399	tRNA metabolic process	9	0.000360713	1.94263	31	366	1365	31307	A09p60040.1_BnaDAR,C07p34190.1_BnaDAR,A07p08010.1_BnaDAR,C04p08020.1_BnaDAR,A08p21690.1_BnaDAR,C09p07730.1_BnaDAR,C05p01850.1_BnaDAR,A07p15850.1_BnaDAR,C03p24820.1_BnaDAR,A10p01740.1_BnaDAR,A09p48260.1_BnaDAR,C02p51780.1_BnaDAR,C05p31860.1_BnaDAR,C09p46380.1_BnaDAR,C09p60360.1_BnaDAR,C01p25310.1_BnaDAR,C01p00020.1_BnaDAR,C08p50260.1_BnaDAR,A08p20570.1_BnaDAR,C08p16790.1_BnaDAR,C06p40160.1_BnaDAR,…	0.0246224	B. napus	PSGs
GO:0001701	in utero embryonic development	8	0.000380343	5.01715	7	32	1365	31307	C04p23680.1_BnaDAR,C03p65800.1_BnaDAR,C05p38210.1_BnaDAR,A07p21920.1_BnaDAR,A10p16240.1_BnaDAR,C05p40650.1_BnaDAR,A03p11920.1_BnaDAR,	0.0249375	B. napus	PSGs
GO:0000280	nuclear division	7	0.000411373	1.76427	40	520	1365	31307	A02p21480.1_BnaDAR,C05p13810.1_BnaDAR,C04p39730.1_BnaDAR,A09p05610.1_BnaDAR,A02p30240.1_BnaDAR,A06p26680.1_BnaDAR,A08p04480.1_BnaDAR,C09p48190.1_BnaDAR,A01p23720.1_BnaDAR,C05p22130.1_BnaDAR,C05p53450.1_BnaDAR,A03p25810.1_BnaDAR,C07p45410.1_BnaDAR,A06p34720.1_BnaDAR,C05p21710.1_BnaDAR,A03p43010.1_BnaDAR,C01p41420.1_BnaDAR,C07p42610.1_BnaDAR,A08p31850.1_BnaDAR,C01p36310.1_BnaDAR,A08p18640.1_BnaDAR,…	0.0266217	B. napus	PSGs
GO:0061061	muscle structure development	4	0.000431642	3.12757	12	88	1365	31307	C05p33870.1_BnaDAR,A03p34990.1_BnaDAR,C03p08180.1_BnaDAR,A08p13030.1_BnaDAR,A07p14530.1_BnaDAR,C09p44310.1_BnaDAR,C07p54450.1_BnaDAR,C08p53830.1_BnaDAR,A07p21920.1_BnaDAR,A10p16240.1_BnaDAR,A03p11920.1_BnaDAR,C05p42510.1_BnaDAR,	0.0275753	B. napus	PSGs
GO:0018401	peptidyl-proline hydroxylation to 4-hydroxy-L-proline	10	0.000456538	7.16735	5	16	1365	31307	C05p16950.1_BnaDAR,C03p80940.1_BnaDAR,A08p21650.1_BnaDAR,A01p02920.1_BnaDAR,A01p02900.1_BnaDAR,	0.0287966	B. napus	PSGs
GO:0019471	4-hydroxyproline metabolic process	9	0.000456538	7.16735	5	16	1365	31307	C05p16950.1_BnaDAR,C03p80940.1_BnaDAR,A08p21650.1_BnaDAR,A01p02920.1_BnaDAR,A01p02900.1_BnaDAR,	0.0287966	B. napus	PSGs
GO:0060541	respiratory system development	5	0.000456538	7.16735	5	16	1365	31307	C05p33870.1_BnaDAR,C03p65800.1_BnaDAR,A08p13030.1_BnaDAR,C07p42610.1_BnaDAR,A07p21920.1_BnaDAR,	0.0287966	B. napus	PSGs
GO:0009893	positive regulation of metabolic process	5	0.000457629	1.30414	150	2638	1365	31307	C08p43860.1_BnaDAR,C06p12290.1_BnaDAR,A04p32180.1_BnaDAR,A02p21480.1_BnaDAR,C09p44540.1_BnaDAR,C04p06560.1_BnaDAR,C02p26420.1_BnaDAR,A10p24560.1_BnaDAR,A09p09090.1_BnaDAR,C08p49510.1_BnaDAR,A09p05610.1_BnaDAR,A05p17570.1_BnaDAR,C02p14280.1_BnaDAR,A09p05600.1_BnaDAR,A07p42180.1_BnaDAR,C03p65550.1_BnaDAR,C03p28190.1_BnaDAR,C05p41940.1_BnaDAR,C02p32650.1_BnaDAR,A05p27490.1_BnaDAR,C02p54440.1_BnaDAR,…	0.0278093	B. napus	PSGs
GO:0006936	muscle contraction	5	0.000464534	5.73388	6	24	1365	31307	A08p04480.1_BnaDAR,C03p08180.1_BnaDAR,C09p44310.1_BnaDAR,A07p21920.1_BnaDAR,A10p16240.1_BnaDAR,A03p11920.1_BnaDAR,	0.0278888	B. napus	PSGs
GO:0007399	nervous system development	5	0.000487487	2.07749	25	276	1365	31307	A09p05610.1_BnaDAR,C05p33870.1_BnaDAR,C03p65800.1_BnaDAR,A09p52230.1_BnaDAR,C05p33480.1_BnaDAR,C03p42780.1_BnaDAR,A08p13030.1_BnaDAR,A06p20760.1_BnaDAR,C06p07950.1_BnaDAR,A07p19900.1_BnaDAR,C07p42610.1_BnaDAR,C07p54450.1_BnaDAR,C07p04140.1_BnaDAR,C08p53830.1_BnaDAR,C04p35970.1_BnaDAR,A04p19380.1_BnaDAR,A10p16240.1_BnaDAR,C04p54980.1_BnaDAR,C08p43820.1_BnaDAR,C08p34920.1_BnaDAR,A03p11920.1_BnaDAR,…	0.0289185	B. napus	PSGs
GO:0051445	regulation of meiotic cell cycle	6	0.000494333	3.2765	11	77	1365	31307	C05p22130.1_BnaDAR,C05p53450.1_BnaDAR,A03p25810.1_BnaDAR,C03p23310.1_BnaDAR,C03p12240.1_BnaDAR,C05p05230.1_BnaDAR,A07p11190.1_BnaDAR,C07p16310.1_BnaDAR,A07p10710.1_BnaDAR,C01p31500.1_BnaDAR,C03p27190.1_BnaDAR,	0.0289795	B. napus	PSGs
GO:0051321	meiotic cell cycle	4	0.000500435	1.84352	34	423	1365	31307	C05p13810.1_BnaDAR,A09p05610.1_BnaDAR,A06p26680.1_BnaDAR,A08p04480.1_BnaDAR,C09p48190.1_BnaDAR,C05p22130.1_BnaDAR,C05p53450.1_BnaDAR,A03p25810.1_BnaDAR,C03p23310.1_BnaDAR,A03p12080.1_BnaDAR,C03p12240.1_BnaDAR,A03p43010.1_BnaDAR,C01p41420.1_BnaDAR,A06p10350.1_BnaDAR,C07p42610.1_BnaDAR,A08p31850.1_BnaDAR,C04p50680.1_BnaDAR,C05p05230.1_BnaDAR,A08p18640.1_BnaDAR,A04p19380.1_BnaDAR,A05p23720.1_BnaDAR,…	0.0289961	B. napus	PSGs
GO:0032387	negative regulation of intracellular transport	7	0.000588821	5.50453	6	25	1365	31307	A09p52230.1_BnaDAR,C04p47270.1_BnaDAR,A04p19380.1_BnaDAR,C04p54980.1_BnaDAR,C08p34920.1_BnaDAR,A01p07480.1_BnaDAR,	0.0337252	B. napus	PSGs
GO:0035295	tube development	4	0.000655748	2.60631	15	132	1365	31307	C05p33870.1_BnaDAR,C03p65800.1_BnaDAR,A08p04480.1_BnaDAR,A03p34990.1_BnaDAR,A08p13030.1_BnaDAR,A07p14530.1_BnaDAR,C07p42610.1_BnaDAR,C07p54450.1_BnaDAR,C08p53830.1_BnaDAR,A07p21920.1_BnaDAR,C05p40650.1_BnaDAR,A01p10460.1_BnaDAR,C05p42510.1_BnaDAR,C02p36530.1_BnaDAR,C08p00910.1_BnaDAR,	0.0371317	B. napus	PSGs
GO:0055001	muscle cell development	5	0.000660788	3.68607	9	56	1365	31307	A03p34990.1_BnaDAR,C03p08180.1_BnaDAR,A07p14530.1_BnaDAR,C09p44310.1_BnaDAR,C07p54450.1_BnaDAR,C08p53830.1_BnaDAR,A07p21920.1_BnaDAR,A10p16240.1_BnaDAR,A03p11920.1_BnaDAR,	0.0369967	B. napus	PSGs
GO:0010629	negative regulation of gene expression	7	0.000695238	1.39403	95	1563	1365	31307	A02p21480.1_BnaDAR,C05p29500.1_BnaDAR,C07p47870.1_BnaDAR,C02p26420.1_BnaDAR,A10p24560.1_BnaDAR,A09p04660.1_BnaDAR,A05p17570.1_BnaDAR,A05p34010.1_BnaDAR,C02p14280.1_BnaDAR,A02p07760.1_BnaDAR,C07p18870.1_BnaDAR,A09p37810.1_BnaDAR,C01p28210.1_BnaDAR,C05p01850.1_BnaDAR,A09p15770.1_BnaDAR,A08p00730.1_BnaDAR,C05p02720.1_BnaDAR,A03p34990.1_BnaDAR,C02p44550.1_BnaDAR,A10p01990.1_BnaDAR,A05p44070.1_BnaDAR,…	0.038493	B. napus	PSGs
GO:0007264	small GTPase mediated signal transduction	7	0.000697644	3.37287	10	68	1365	31307	A08p04480.1_BnaDAR,A09p52230.1_BnaDAR,C07p54450.1_BnaDAR,C08p53830.1_BnaDAR,A04p19380.1_BnaDAR,C01p17460.1_BnaDAR,C08p03630.1_BnaDAR,C04p54980.1_BnaDAR,C08p34920.1_BnaDAR,C02p36530.1_BnaDAR,	0.0382018	B. napus	PSGs
GO:0031328	positive regulation of cellular biosynthetic process	7	0.000732082	1.37371	102	1703	1365	31307	C08p43860.1_BnaDAR,C06p12290.1_BnaDAR,A04p32180.1_BnaDAR,C04p06560.1_BnaDAR,C02p26420.1_BnaDAR,A10p24560.1_BnaDAR,A09p09090.1_BnaDAR,C08p49510.1_BnaDAR,A05p17570.1_BnaDAR,A09p05600.1_BnaDAR,A07p42180.1_BnaDAR,C03p65550.1_BnaDAR,C03p28190.1_BnaDAR,C05p41940.1_BnaDAR,C02p32650.1_BnaDAR,A05p27490.1_BnaDAR,C03p20580.1_BnaDAR,C05p51670.1_BnaDAR,C05p22130.1_BnaDAR,C07p17530.1_BnaDAR,A09p38800.1_BnaDAR,…	0.0396518	B. napus	PSGs
GO:0000819	sister chromatid segregation	7	0.000774064	2.21599	20	207	1365	31307	A02p21480.1_BnaDAR,C05p13810.1_BnaDAR,A02p30240.1_BnaDAR,C01p28210.1_BnaDAR,C05p22130.1_BnaDAR,C05p53450.1_BnaDAR,A06p34720.1_BnaDAR,C05p21710.1_BnaDAR,C01p41420.1_BnaDAR,A08p31850.1_BnaDAR,C01p36310.1_BnaDAR,A08p18640.1_BnaDAR,A05p26720.1_BnaDAR,C08p16100.1_BnaDAR,C03p04810.1_BnaDAR,C04p62090.1_BnaDAR,C07p52320.1_BnaDAR,A01p10460.1_BnaDAR,C02p33900.1_BnaDAR,C03p67460.1_BnaDAR,	0.0385716	B. napus	PSGs
GO:0006366	transcription by RNA polymerase II	11	0.000807158	1.43459	80	1279	1365	31307	C08p43860.1_BnaDAR,C07p59660.1_BnaDAR,C06p12290.1_BnaDAR,C06p04680.1_BnaDAR,C02p26420.1_BnaDAR,C04p39730.1_BnaDAR,A09p31990.1_BnaDAR,C08p00750.1_BnaDAR,A05p17570.1_BnaDAR,A09p05600.1_BnaDAR,A07p42180.1_BnaDAR,C01p28210.1_BnaDAR,C05p41940.1_BnaDAR,C05p51670.1_BnaDAR,C07p17530.1_BnaDAR,A09p38800.1_BnaDAR,C01p02490.1_BnaDAR,C02p59160.1_BnaDAR,A10p16300.1_BnaDAR,C03p06380.1_BnaDAR,A02p24880.1_BnaDAR,…	0.0398225	B. napus	PSGs
GO:0060538	skeletal muscle organ development	6	0.000810223	4.45969	7	36	1365	31307	C05p33870.1_BnaDAR,A03p34990.1_BnaDAR,A08p13030.1_BnaDAR,A07p14530.1_BnaDAR,C07p54450.1_BnaDAR,C08p53830.1_BnaDAR,A07p21920.1_BnaDAR,	0.0395818	B. napus	PSGs
GO:0031648	protein destabilization	5	0.000832628	6.37098	5	18	1365	31307	A02p17110.1_BnaDAR,C07p38110.1_BnaDAR,A04p19380.1_BnaDAR,C04p54980.1_BnaDAR,C05p29260.1_BnaDAR,	0.0402814	B. napus	PSGs
GO:0031325	positive regulation of cellular metabolic process	6	0.000838378	1.30018	139	2452	1365	31307	C08p43860.1_BnaDAR,C06p12290.1_BnaDAR,A04p32180.1_BnaDAR,A02p21480.1_BnaDAR,C09p44540.1_BnaDAR,C04p06560.1_BnaDAR,C02p26420.1_BnaDAR,A10p24560.1_BnaDAR,A09p09090.1_BnaDAR,C08p49510.1_BnaDAR,A05p17570.1_BnaDAR,C02p14280.1_BnaDAR,A09p05600.1_BnaDAR,A07p42180.1_BnaDAR,C03p65550.1_BnaDAR,C03p28190.1_BnaDAR,C05p41940.1_BnaDAR,C02p32650.1_BnaDAR,A05p27490.1_BnaDAR,C02p54440.1_BnaDAR,C03p20580.1_BnaDAR,…	0.0401696	B. napus	PSGs
GO:0006438	valyl-tRNA aminoacylation	12	0.000913431	5.09678	6	27	1365	31307	A08p21690.1_BnaDAR,A09p48260.1_BnaDAR,C09p60360.1_BnaDAR,A08p20570.1_BnaDAR,C08p16790.1_BnaDAR,C03p89040.1_BnaDAR,	0.0429399	B. napus	PSGs
GO:0048638	regulation of developmental growth	5	0.00105188	1.73462	36	476	1365	31307	A10p06560.1_BnaDAR,A03p36740.1_BnaDAR,A08p21210.1_BnaDAR,A07p06180.1_BnaDAR,A09p05610.1_BnaDAR,A02p29560.1_BnaDAR,C05p61240.1_BnaDAR,C07p21680.1_BnaDAR,A09p52230.1_BnaDAR,A07p34660.1_BnaDAR,C09p59320.1_BnaDAR,C03p42780.1_BnaDAR,C03p06810.1_BnaDAR,A08p19730.1_BnaDAR,A10p26940.1_BnaDAR,A10p07070.1_BnaDAR,A06p08440.1_BnaDAR,C08p19340.1_BnaDAR,C03p89700.1_BnaDAR,C07p54450.1_BnaDAR,C07p04140.1_BnaDAR,…	0.0489863	B. napus	PSGs
GO:0048519	negative regulation of biological process	4	0.00108504	1.22793	202	3773	1365	31307	C09p22360.1_BnaDAR,A02p21480.1_BnaDAR,C05p29500.1_BnaDAR,C07p47870.1_BnaDAR,C02p26420.1_BnaDAR,C09p75020.1_BnaDAR,A10p24560.1_BnaDAR,A09p31990.1_BnaDAR,C07p12350.1_BnaDAR,A09p05610.1_BnaDAR,C08p27240.1_BnaDAR,A05p42920.1_BnaDAR,A09p04660.1_BnaDAR,C04p35920.1_BnaDAR,C08p00750.1_BnaDAR,A05p17570.1_BnaDAR,A05p34010.1_BnaDAR,C02p14280.1_BnaDAR,A02p07760.1_BnaDAR,C07p18870.1_BnaDAR,C05p04120.1_BnaDAR,…	0.0500627	B. napus	PSGs
GO:0090307	mitotic spindle assembly	10	0.00110364	3.44033	9	60	1365	31307	C04p39730.1_BnaDAR,A02p30240.1_BnaDAR,A06p26680.1_BnaDAR,C05p22130.1_BnaDAR,C07p45410.1_BnaDAR,C05p21710.1_BnaDAR,A08p31850.1_BnaDAR,C05p40650.1_BnaDAR,C09p45350.1_BnaDAR,	0.0499948	B. napus	PSGs
GO:0000956	nuclear-transcribed mRNA catabolic process	10	0.00110403	2.02891	23	260	1365	31307	A02p21480.1_BnaDAR,C02p26420.1_BnaDAR,A09p04660.1_BnaDAR,C07p18870.1_BnaDAR,A09p37810.1_BnaDAR,C05p01850.1_BnaDAR,C08p42780.1_BnaDAR,C01p04740.1_BnaDAR,C04p17230.1_BnaDAR,A05p41320.1_BnaDAR,C06p12110.1_BnaDAR,A07p05770.1_BnaDAR,A08p10770.1_BnaDAR,C01p40660.1_BnaDAR,C03p70080.1_BnaDAR,A02p19590.1_BnaDAR,A04p13320.1_BnaDAR,C01p49570.1_BnaDAR,C02p33900.1_BnaDAR,C09p51390.1_BnaDAR,C09p29220.1_BnaDAR,…	0.0495618	B. napus	PSGs
GO:0050767	regulation of neurogenesis	7	0.00112806	2.56878	14	125	1365	31307	C05p33870.1_BnaDAR,C03p65800.1_BnaDAR,A09p52230.1_BnaDAR,C05p33480.1_BnaDAR,C03p42780.1_BnaDAR,A08p13030.1_BnaDAR,C06p07950.1_BnaDAR,C07p54450.1_BnaDAR,C08p53830.1_BnaDAR,A04p19380.1_BnaDAR,C04p54980.1_BnaDAR,C08p34920.1_BnaDAR,A01p31680.1_BnaDAR,C07p31300.1_BnaDAR,	0.0501885	B. napus	PSGs
GO:0044260	cellular macromolecule metabolic process	5	0.00114719	1.0942	641	13436	1365	31307	C08p43860.1_BnaDAR,C07p59660.1_BnaDAR,C09p42970.1_BnaDAR,C06p12290.1_BnaDAR,A04p32180.1_BnaDAR,A09p60040.1_BnaDAR,C03p52690.1_BnaDAR,C02p31940.1_BnaDAR,C09p17970.1_BnaDAR,A02p21480.1_BnaDAR,A07p28520.1_BnaDAR,A02p44440.1_BnaDAR,C05p29500.1_BnaDAR,C03p54440.1_BnaDAR,A05p37300.1_BnaDAR,A02p15800.1_BnaDAR,C05p40960.1_BnaDAR,C01p15170.1_BnaDAR,C01p19800.1_BnaDAR,C09p51720.1_BnaDAR,C03p44140.1_BnaDAR,…	0.050588	B. napus	PSGs
GO:0009611	response to wounding	4	0.00115168	1.56588	51	747	1365	31307	C03p47620.1_BnaDAR,A03p10730.1_BnaDAR,C08p19560.1_BnaDAR,C08p49510.1_BnaDAR,C07p62490.1_BnaDAR,C03p00060.1_BnaDAR,C02p38880.1_BnaDAR,A08p37750.1_BnaDAR,C05p04120.1_BnaDAR,C02p11050.1_BnaDAR,A10p18410.1_BnaDAR,A07p39230.1_BnaDAR,C03p68840.1_BnaDAR,C09p20310.1_BnaDAR,C03p54070.1_BnaDAR,C05p33480.1_BnaDAR,C07p47140.1_BnaDAR,A03p18590.1_BnaDAR,C04p58890.1_BnaDAR,C03p52380.1_BnaDAR,A02p26580.1_BnaDAR,…	0.0503407	B. napus	PSGs
GO:0051173	positive regulation of nitrogen compound metabolic process	6	0.001157	1.30396	129	2269	1365	31307	C08p43860.1_BnaDAR,C06p12290.1_BnaDAR,A04p32180.1_BnaDAR,A02p21480.1_BnaDAR,C09p44540.1_BnaDAR,C04p06560.1_BnaDAR,C02p26420.1_BnaDAR,A10p24560.1_BnaDAR,A09p09090.1_BnaDAR,C08p49510.1_BnaDAR,A05p17570.1_BnaDAR,C02p14280.1_BnaDAR,A09p05600.1_BnaDAR,A07p42180.1_BnaDAR,C03p65550.1_BnaDAR,C03p28190.1_BnaDAR,C05p41940.1_BnaDAR,C02p32650.1_BnaDAR,A05p27490.1_BnaDAR,C02p54440.1_BnaDAR,C03p20580.1_BnaDAR,…	0.0501333	B. napus	PSGs
GO:0010604	positive regulation of macromolecule metabolic process	6	0.00120319	1.29514	134	2373	1365	31307	C08p43860.1_BnaDAR,C06p12290.1_BnaDAR,A04p32180.1_BnaDAR,A02p21480.1_BnaDAR,C09p44540.1_BnaDAR,C04p06560.1_BnaDAR,C02p26420.1_BnaDAR,A10p24560.1_BnaDAR,A09p09090.1_BnaDAR,C08p49510.1_BnaDAR,A09p05610.1_BnaDAR,A05p17570.1_BnaDAR,C02p14280.1_BnaDAR,A09p05600.1_BnaDAR,A07p42180.1_BnaDAR,C03p65550.1_BnaDAR,C03p28190.1_BnaDAR,C05p41940.1_BnaDAR,C02p32650.1_BnaDAR,C02p54440.1_BnaDAR,C03p20580.1_BnaDAR,…	0.0516851	B. napus	PSGs
GO:0140013	meiotic nuclear division	8	0.0012193	1.98005	24	278	1365	31307	C05p13810.1_BnaDAR,A09p05610.1_BnaDAR,A08p04480.1_BnaDAR,C09p48190.1_BnaDAR,C05p22130.1_BnaDAR,C05p53450.1_BnaDAR,A03p25810.1_BnaDAR,A03p43010.1_BnaDAR,C01p41420.1_BnaDAR,C07p42610.1_BnaDAR,A08p31850.1_BnaDAR,A08p18640.1_BnaDAR,A04p19380.1_BnaDAR,A05p23720.1_BnaDAR,A07p11190.1_BnaDAR,C04p54980.1_BnaDAR,C07p52320.1_BnaDAR,A01p10460.1_BnaDAR,C07p16310.1_BnaDAR,C02p49930.1_BnaDAR,A07p10710.1_BnaDAR,…	0.0519297	B. napus	PSGs
GO:0098813	nuclear chromosome segregation	5	0.00126647	1.94369	25	295	1365	31307	A02p21480.1_BnaDAR,C05p13810.1_BnaDAR,A02p30240.1_BnaDAR,C01p28210.1_BnaDAR,A08p04480.1_BnaDAR,C05p22130.1_BnaDAR,C05p53450.1_BnaDAR,A03p25810.1_BnaDAR,A06p34720.1_BnaDAR,C05p21710.1_BnaDAR,A03p43010.1_BnaDAR,C01p41420.1_BnaDAR,C07p42610.1_BnaDAR,A08p31850.1_BnaDAR,C01p36310.1_BnaDAR,A08p18640.1_BnaDAR,A05p23720.1_BnaDAR,A05p26720.1_BnaDAR,C08p16100.1_BnaDAR,C03p04810.1_BnaDAR,C04p62090.1_BnaDAR,…	0.0534816	B. napus	PSGs
GO:0010628	positive regulation of gene expression	7	0.00129997	1.35894	98	1654	1365	31307	C06p12290.1_BnaDAR,A04p32180.1_BnaDAR,C09p44540.1_BnaDAR,C04p06560.1_BnaDAR,C02p26420.1_BnaDAR,A10p24560.1_BnaDAR,A09p09090.1_BnaDAR,C08p49510.1_BnaDAR,A09p05610.1_BnaDAR,A05p17570.1_BnaDAR,A09p05600.1_BnaDAR,A07p42180.1_BnaDAR,C03p65550.1_BnaDAR,C03p28190.1_BnaDAR,C05p41940.1_BnaDAR,C02p32650.1_BnaDAR,C03p20580.1_BnaDAR,C05p51670.1_BnaDAR,C08p09550.1_BnaDAR,C07p17530.1_BnaDAR,C05p01850.1_BnaDAR,…	0.0544349	B. napus	PSGs
GO:0033043	regulation of organelle organization	6	0.0013315	1.54066	53	789	1365	31307	C09p44540.1_BnaDAR,A09p05610.1_BnaDAR,C05p33870.1_BnaDAR,A02p30240.1_BnaDAR,C01p23240.1_BnaDAR,A05p17570.1_BnaDAR,C02p14280.1_BnaDAR,C07p18870.1_BnaDAR,C01p28210.1_BnaDAR,C05p41940.1_BnaDAR,A08p04480.1_BnaDAR,C05p22130.1_BnaDAR,C05p53450.1_BnaDAR,A03p34990.1_BnaDAR,C04p15000.1_BnaDAR,A03p25810.1_BnaDAR,C05p21710.1_BnaDAR,A08p13030.1_BnaDAR,C09p45190.1_BnaDAR,A07p14530.1_BnaDAR,A01p18550.1_BnaDAR,…	0.0552906	B. napus	PSGs
GO:0045666	positive regulation of neuron differentiation	7	0.00134333	3.66968	8	50	1365	31307	C05p33870.1_BnaDAR,A09p52230.1_BnaDAR,C03p42780.1_BnaDAR,A08p13030.1_BnaDAR,C07p54450.1_BnaDAR,C08p53830.1_BnaDAR,C08p34920.1_BnaDAR,C07p31300.1_BnaDAR,	0.0553206	B. napus	PSGs
GO:0007009	plasma membrane organization	6	0.00136065	4.74528	6	29	1365	31307	C05p33590.1_BnaDAR,C03p08180.1_BnaDAR,C04p47270.1_BnaDAR,C09p44310.1_BnaDAR,C03p27360.1_BnaDAR,A01p07480.1_BnaDAR,	0.0555748	B. napus	PSGs
GO:0009891	positive regulation of biosynthetic process	6	0.00138877	1.34682	102	1737	1365	31307	C08p43860.1_BnaDAR,C06p12290.1_BnaDAR,A04p32180.1_BnaDAR,C04p06560.1_BnaDAR,C02p26420.1_BnaDAR,A10p24560.1_BnaDAR,A09p09090.1_BnaDAR,C08p49510.1_BnaDAR,A05p17570.1_BnaDAR,A09p05600.1_BnaDAR,A07p42180.1_BnaDAR,C03p65550.1_BnaDAR,C03p28190.1_BnaDAR,C05p41940.1_BnaDAR,C02p32650.1_BnaDAR,A05p27490.1_BnaDAR,C03p20580.1_BnaDAR,C05p51670.1_BnaDAR,C05p22130.1_BnaDAR,C07p17530.1_BnaDAR,A09p38800.1_BnaDAR,…	0.0562621	B. napus	PSGs
GO:2001234	negative regulation of apoptotic signaling pathway	9	0.00140109	5.73388	5	20	1365	31307	C06p03680.1_BnaDAR,C06p07950.1_BnaDAR,A07p21920.1_BnaDAR,A04p19380.1_BnaDAR,C04p54980.1_BnaDAR,	0.0563036	B. napus	PSGs
GO:0051246	regulation of protein metabolic process	6	0.00142723	1.38377	87	1442	1365	31307	C02p31940.1_BnaDAR,A02p21480.1_BnaDAR,C09p44540.1_BnaDAR,C02p26420.1_BnaDAR,C08p49510.1_BnaDAR,C07p12350.1_BnaDAR,C07p62490.1_BnaDAR,A05p17570.1_BnaDAR,C02p14280.1_BnaDAR,C07p18870.1_BnaDAR,A07p39230.1_BnaDAR,C05p41940.1_BnaDAR,C02p54440.1_BnaDAR,A06p15680.1_BnaDAR,C03p20580.1_BnaDAR,C04p61260.1_BnaDAR,C09p48190.1_BnaDAR,C05p22130.1_BnaDAR,C05p01850.1_BnaDAR,A09p38800.1_BnaDAR,A03p34990.1_BnaDAR,…	0.0568951	B. napus	PSGs
GO:0051254	positive regulation of RNA metabolic process	8	0.00148509	1.35075	99	1681	1365	31307	C08p43860.1_BnaDAR,C06p12290.1_BnaDAR,A04p32180.1_BnaDAR,A02p21480.1_BnaDAR,C04p06560.1_BnaDAR,C02p26420.1_BnaDAR,A10p24560.1_BnaDAR,A09p09090.1_BnaDAR,C08p49510.1_BnaDAR,A05p17570.1_BnaDAR,A09p05600.1_BnaDAR,A07p42180.1_BnaDAR,C03p65550.1_BnaDAR,C03p28190.1_BnaDAR,C05p41940.1_BnaDAR,C02p32650.1_BnaDAR,C05p51670.1_BnaDAR,C08p09550.1_BnaDAR,C07p17530.1_BnaDAR,C05p01850.1_BnaDAR,A09p38800.1_BnaDAR,…	0.0587317	B. napus	PSGs
GO:0045595	regulation of cell differentiation	5	0.00150835	1.69893	36	486	1365	31307	A07p06180.1_BnaDAR,C05p33870.1_BnaDAR,C03p65800.1_BnaDAR,C07p21680.1_BnaDAR,C08p09550.1_BnaDAR,A03p34990.1_BnaDAR,A09p52230.1_BnaDAR,C05p33480.1_BnaDAR,C03p42780.1_BnaDAR,A08p13030.1_BnaDAR,C06p07950.1_BnaDAR,A07p14530.1_BnaDAR,A08p10770.1_BnaDAR,C07p49960.1_BnaDAR,C03p70080.1_BnaDAR,C01p49920.1_BnaDAR,C03p89700.1_BnaDAR,C07p54450.1_BnaDAR,C05p05230.1_BnaDAR,C07p04140.1_BnaDAR,C08p53830.1_BnaDAR,…	0.0569401	B. napus	PSGs
GO:0042692	muscle cell differentiation	5	0.00151164	3.05807	10	75	1365	31307	A03p34990.1_BnaDAR,C03p08180.1_BnaDAR,A07p14530.1_BnaDAR,C09p44310.1_BnaDAR,C07p54450.1_BnaDAR,C08p53830.1_BnaDAR,A07p21920.1_BnaDAR,A10p16240.1_BnaDAR,A03p11920.1_BnaDAR,C05p42510.1_BnaDAR,	0.0566353	B. napus	PSGs
GO:0014706	striated muscle tissue development	6	0.00155499	4.01372	7	40	1365	31307	A03p34990.1_BnaDAR,A07p14530.1_BnaDAR,C07p54450.1_BnaDAR,C08p53830.1_BnaDAR,A07p21920.1_BnaDAR,A10p16240.1_BnaDAR,A03p11920.1_BnaDAR,	0.0578246	B. napus	PSGs
GO:0060537	muscle tissue development	5	0.00155499	4.01372	7	40	1365	31307	A03p34990.1_BnaDAR,A07p14530.1_BnaDAR,C07p54450.1_BnaDAR,C08p53830.1_BnaDAR,A07p21920.1_BnaDAR,A10p16240.1_BnaDAR,A03p11920.1_BnaDAR,	0.0578246	B. napus	PSGs
GO:0008015	blood circulation	5	0.00163875	4.58711	6	30	1365	31307	A08p04480.1_BnaDAR,C03p08180.1_BnaDAR,C09p44310.1_BnaDAR,A07p21920.1_BnaDAR,A10p16240.1_BnaDAR,A03p11920.1_BnaDAR,	0.0600432	B. napus	PSGs
GO:0015986	proton motive force-driven ATP synthesis	13	0.00176043	3.22531	9	64	1365	31307	C04p00050.1_BnaDAR,C05p51670.1_BnaDAR,C01p34770.1_BnaDAR,C03p16500.1_BnaDAR,C06p33630.1_BnaDAR,C02p37460.1_BnaDAR,A03p14060.1_BnaDAR,C02p45000.1_BnaDAR,C03p79890.1_BnaDAR,	0.0640308	B. napus	PSGs
GO:0015985	energy coupled proton transport, down electrochemical gradient	10	0.00176043	3.22531	9	64	1365	31307	C04p00050.1_BnaDAR,C05p51670.1_BnaDAR,C01p34770.1_BnaDAR,C03p16500.1_BnaDAR,C06p33630.1_BnaDAR,C02p37460.1_BnaDAR,A03p14060.1_BnaDAR,C02p45000.1_BnaDAR,C03p79890.1_BnaDAR,	0.0640308	B. napus	PSGs
GO:0051984	positive regulation of chromosome segregation	8	0.00177346	5.46084	5	21	1365	31307	C05p53450.1_BnaDAR,C05p21710.1_BnaDAR,A05p26720.1_BnaDAR,C08p16100.1_BnaDAR,C07p52320.1_BnaDAR,	0.0635765	B. napus	PSGs
GO:0000070	mitotic sister chromatid segregation	8	0.00183728	2.35639	15	146	1365	31307	A02p21480.1_BnaDAR,C05p13810.1_BnaDAR,A02p30240.1_BnaDAR,C05p22130.1_BnaDAR,A06p34720.1_BnaDAR,C05p21710.1_BnaDAR,C01p41420.1_BnaDAR,A08p31850.1_BnaDAR,C01p36310.1_BnaDAR,A08p18640.1_BnaDAR,A05p26720.1_BnaDAR,C08p16100.1_BnaDAR,C03p04810.1_BnaDAR,C04p62090.1_BnaDAR,C02p33900.1_BnaDAR,	0.065394	B. napus	PSGs
GO:0003007	heart morphogenesis	5	0.00195796	4.43914	6	31	1365	31307	A08p04480.1_BnaDAR,A03p34990.1_BnaDAR,A07p14530.1_BnaDAR,A07p21920.1_BnaDAR,A10p16240.1_BnaDAR,A03p11920.1_BnaDAR,	0.0629454	B. napus	PSGs
GO:0043170	macromolecule metabolic process	4	0.00195892	1.07312	770	16457	1365	31307	C08p43860.1_BnaDAR,C07p59660.1_BnaDAR,C09p42970.1_BnaDAR,C06p12290.1_BnaDAR,A04p32180.1_BnaDAR,A09p60040.1_BnaDAR,C03p52690.1_BnaDAR,C02p31940.1_BnaDAR,C09p17970.1_BnaDAR,C06p28430.1_BnaDAR,A04p29450.1_BnaDAR,A02p21480.1_BnaDAR,A07p28520.1_BnaDAR,A02p44440.1_BnaDAR,C09p44540.1_BnaDAR,C05p29500.1_BnaDAR,C03p54440.1_BnaDAR,A05p37300.1_BnaDAR,A02p15800.1_BnaDAR,C05p40960.1_BnaDAR,C01p15170.1_BnaDAR,…	0.0625725	B. napus	PSGs
GO:1903046	meiotic cell cycle process	4	0.00212008	1.75976	30	391	1365	31307	C05p13810.1_BnaDAR,A09p05610.1_BnaDAR,A08p04480.1_BnaDAR,C09p48190.1_BnaDAR,C05p22130.1_BnaDAR,C05p53450.1_BnaDAR,A03p25810.1_BnaDAR,A03p12080.1_BnaDAR,A03p43010.1_BnaDAR,C01p41420.1_BnaDAR,A06p10350.1_BnaDAR,C07p42610.1_BnaDAR,A08p31850.1_BnaDAR,C04p50680.1_BnaDAR,C05p05230.1_BnaDAR,A08p18640.1_BnaDAR,A04p19380.1_BnaDAR,A05p23720.1_BnaDAR,A07p28880.1_BnaDAR,A07p11190.1_BnaDAR,C04p54980.1_BnaDAR,…	0.066863	B. napus	PSGs
GO:0071456	cellular response to hypoxia	7	0.00218959	3.12757	9	66	1365	31307	C03p69630.1_BnaDAR,C03p42780.1_BnaDAR,A03p05930.1_BnaDAR,C09p46380.1_BnaDAR,A07p21920.1_BnaDAR,C08p42720.1_BnaDAR,A10p04580.1_BnaDAR,C08p42680.1_BnaDAR,A03p27330.1_BnaDAR,	0.068621	B. napus	PSGs
GO:0007507	heart development	5	0.00223317	3.39786	8	54	1365	31307	A08p04480.1_BnaDAR,A03p34990.1_BnaDAR,C03p08180.1_BnaDAR,A07p14530.1_BnaDAR,C09p44310.1_BnaDAR,A07p21920.1_BnaDAR,A10p16240.1_BnaDAR,A03p11920.1_BnaDAR,	0.0695494	B. napus	PSGs
GO:0051785	positive regulation of nuclear division	8	0.00232203	4.30041	6	32	1365	31307	C05p53450.1_BnaDAR,C05p21710.1_BnaDAR,A05p26720.1_BnaDAR,C08p16100.1_BnaDAR,C07p16310.1_BnaDAR,A07p10710.1_BnaDAR,	0.0714239	B. napus	PSGs
GO:0009960	endosperm development	5	0.00235238	2.3785	14	135	1365	31307	A08p21210.1_BnaDAR,A09p34330.1_BnaDAR,C05p43450.1_BnaDAR,C01p47590.1_BnaDAR,A10p01310.1_BnaDAR,A01p16190.1_BnaDAR,A08p01980.1_BnaDAR,C03p90740.1_BnaDAR,C07p52320.1_BnaDAR,C01p31050.1_BnaDAR,C03p65720.1_BnaDAR,A04p21700.1_BnaDAR,C03p27190.1_BnaDAR,A08p09060.1_BnaDAR,	0.0719134	B. napus	PSGs
GO:0006446	regulation of translational initiation	9	0.00251514	3.33608	8	55	1365	31307	C02p26420.1_BnaDAR,C03p42780.1_BnaDAR,C06p10420.1_BnaDAR,C01p04740.1_BnaDAR,A07p19900.1_BnaDAR,C09p46380.1_BnaDAR,C01p40660.1_BnaDAR,C09p51390.1_BnaDAR,	0.0754996	B. napus	PSGs
GO:0048568	embryonic organ development	5	0.00251514	3.33608	8	55	1365	31307	C05p33870.1_BnaDAR,A08p04480.1_BnaDAR,A03p34990.1_BnaDAR,A08p13030.1_BnaDAR,A07p14530.1_BnaDAR,A07p21920.1_BnaDAR,C05p40650.1_BnaDAR,C05p42510.1_BnaDAR,	0.0754996	B. napus	PSGs
GO:0007059	chromosome segregation	4	0.0025947	1.84369	25	311	1365	31307	A02p21480.1_BnaDAR,C05p13810.1_BnaDAR,A02p30240.1_BnaDAR,C01p28210.1_BnaDAR,A08p04480.1_BnaDAR,C05p22130.1_BnaDAR,C05p53450.1_BnaDAR,A03p25810.1_BnaDAR,A06p34720.1_BnaDAR,C05p21710.1_BnaDAR,A03p43010.1_BnaDAR,C01p41420.1_BnaDAR,C07p42610.1_BnaDAR,A08p31850.1_BnaDAR,C01p36310.1_BnaDAR,A08p18640.1_BnaDAR,A05p23720.1_BnaDAR,A05p26720.1_BnaDAR,C08p16100.1_BnaDAR,C03p04810.1_BnaDAR,C04p62090.1_BnaDAR,…	0.0747365	B. napus	PSGs
GO:0090068	positive regulation of cell cycle process	7	0.00260995	2.44395	13	122	1365	31307	C05p53450.1_BnaDAR,A03p34990.1_BnaDAR,C05p21710.1_BnaDAR,A08p10770.1_BnaDAR,C03p70080.1_BnaDAR,A07p21920.1_BnaDAR,A05p26720.1_BnaDAR,C08p16100.1_BnaDAR,C07p52320.1_BnaDAR,C05p55400.1_BnaDAR,C07p16310.1_BnaDAR,C02p33900.1_BnaDAR,A07p10710.1_BnaDAR,	0.0747435	B. napus	PSGs
GO:0043066	negative regulation of apoptotic process	8	0.00261146	2.68395	11	94	1365	31307	C06p03680.1_BnaDAR,C06p07950.1_BnaDAR,C07p42610.1_BnaDAR,C07p54450.1_BnaDAR,C08p53830.1_BnaDAR,A07p21920.1_BnaDAR,A04p19380.1_BnaDAR,C04p54980.1_BnaDAR,C02p33900.1_BnaDAR,C07p31300.1_BnaDAR,C08p00910.1_BnaDAR,	0.0743594	B. napus	PSGs
GO:0007283	spermatogenesis	6	0.00270948	2.83155	10	81	1365	31307	A09p05610.1_BnaDAR,C01p28210.1_BnaDAR,A07p28370.1_BnaDAR,C07p42610.1_BnaDAR,A07p21920.1_BnaDAR,C01p00020.1_BnaDAR,A04p19380.1_BnaDAR,C04p54980.1_BnaDAR,C08p43820.1_BnaDAR,A01p10460.1_BnaDAR,	0.0767121	B. napus	PSGs
GO:0044057	regulation of system process	5	0.00273477	4.1701	6	33	1365	31307	A08p04480.1_BnaDAR,C03p08180.1_BnaDAR,C09p44310.1_BnaDAR,A07p21920.1_BnaDAR,A10p16240.1_BnaDAR,A03p11920.1_BnaDAR,	0.0769906	B. napus	PSGs
GO:0045935	positive regulation of nucleobase-containing compound metabolic process	7	0.00279151	1.31461	103	1797	1365	31307	C08p43860.1_BnaDAR,C06p12290.1_BnaDAR,A04p32180.1_BnaDAR,A02p21480.1_BnaDAR,C04p06560.1_BnaDAR,C02p26420.1_BnaDAR,A10p24560.1_BnaDAR,A09p09090.1_BnaDAR,C08p49510.1_BnaDAR,A05p17570.1_BnaDAR,A09p05600.1_BnaDAR,A07p42180.1_BnaDAR,C03p65550.1_BnaDAR,C03p28190.1_BnaDAR,C05p41940.1_BnaDAR,C02p32650.1_BnaDAR,C05p51670.1_BnaDAR,C08p09550.1_BnaDAR,C07p17530.1_BnaDAR,C05p01850.1_BnaDAR,A09p38800.1_BnaDAR,…	0.0781467	B. napus	PSGs
GO:0045664	regulation of neuron differentiation	6	0.0028046	2.42408	13	123	1365	31307	C05p33870.1_BnaDAR,A09p52230.1_BnaDAR,C05p33480.1_BnaDAR,C03p42780.1_BnaDAR,A08p13030.1_BnaDAR,C06p07950.1_BnaDAR,C07p54450.1_BnaDAR,C08p53830.1_BnaDAR,A04p19380.1_BnaDAR,C04p54980.1_BnaDAR,C08p34920.1_BnaDAR,A01p31680.1_BnaDAR,C07p31300.1_BnaDAR,	0.0780745	B. napus	PSGs
GO:0007052	mitotic spindle organization	9	0.00283959	2.65569	11	95	1365	31307	C04p39730.1_BnaDAR,A09p05610.1_BnaDAR,A02p30240.1_BnaDAR,A06p26680.1_BnaDAR,C05p22130.1_BnaDAR,C07p45410.1_BnaDAR,C05p21710.1_BnaDAR,A08p31850.1_BnaDAR,C01p36310.1_BnaDAR,C05p40650.1_BnaDAR,C09p45350.1_BnaDAR,	0.0786093	B. napus	PSGs
GO:0051983	regulation of chromosome segregation	7	0.0030835	2.62803	11	96	1365	31307	C01p28210.1_BnaDAR,C05p53450.1_BnaDAR,A03p25810.1_BnaDAR,C05p21710.1_BnaDAR,C01p41420.1_BnaDAR,C01p36310.1_BnaDAR,A05p26720.1_BnaDAR,C08p16100.1_BnaDAR,C03p04810.1_BnaDAR,C07p52320.1_BnaDAR,C02p33900.1_BnaDAR,	0.0844235	B. napus	PSGs
GO:0050790	regulation of catalytic activity	4	0.00310858	1.39851	70	1148	1365	31307	C09p32390.1_BnaDAR,C07p12350.1_BnaDAR,C05p33870.1_BnaDAR,C01p23240.1_BnaDAR,C08p00750.1_BnaDAR,A05p17570.1_BnaDAR,A02p12300.1_BnaDAR,A07p39230.1_BnaDAR,C09p48190.1_BnaDAR,C05p22130.1_BnaDAR,A09p38800.1_BnaDAR,A09p52230.1_BnaDAR,A03p02300.1_BnaDAR,C03p42780.1_BnaDAR,C05p21710.1_BnaDAR,C03p61570.1_BnaDAR,A08p13030.1_BnaDAR,C06p07950.1_BnaDAR,A03p30150.1_BnaDAR,C09p45190.1_BnaDAR,C07p50560.1_BnaDAR,…	0.0846452	B. napus	PSGs
GO:0048468	cell development	4	0.00312803	1.37086	78	1305	1365	31307	A04p29450.1_BnaDAR,A10p06560.1_BnaDAR,C07p46400.1_BnaDAR,A07p06180.1_BnaDAR,A01p07490.1_BnaDAR,C05p33870.1_BnaDAR,C07p49900.1_BnaDAR,A01p09610.1_BnaDAR,C03p65800.1_BnaDAR,A08p07130.1_BnaDAR,C05p16950.1_BnaDAR,C07p21680.1_BnaDAR,C08p09550.1_BnaDAR,C04p09010.1_BnaDAR,A03p34990.1_BnaDAR,A09p52230.1_BnaDAR,C05p33480.1_BnaDAR,C03p42780.1_BnaDAR,C03p08180.1_BnaDAR,C03p21920.1_BnaDAR,A05p44070.1_BnaDAR,…	0.0847119	B. napus	PSGs
GO:0055002	striated muscle cell development	6	0.00313363	3.56775	7	45	1365	31307	A03p34990.1_BnaDAR,A07p14530.1_BnaDAR,C07p54450.1_BnaDAR,C08p53830.1_BnaDAR,A07p21920.1_BnaDAR,A10p16240.1_BnaDAR,A03p11920.1_BnaDAR,	0.0844047	B. napus	PSGs
GO:0045214	sarcomere organization	9	0.00320007	4.04745	6	34	1365	31307	A03p34990.1_BnaDAR,A07p14530.1_BnaDAR,C07p54450.1_BnaDAR,C08p53830.1_BnaDAR,A10p16240.1_BnaDAR,A03p11920.1_BnaDAR,	0.0857309	B. napus	PSGs
GO:0019511	peptidyl-proline hydroxylation	9	0.00332342	4.77824	5	24	1365	31307	C05p16950.1_BnaDAR,C03p80940.1_BnaDAR,A08p21650.1_BnaDAR,A01p02920.1_BnaDAR,A01p02900.1_BnaDAR,	0.0885594	B. napus	PSGs
GO:0018126	protein hydroxylation	7	0.00332342	4.77824	5	24	1365	31307	C05p16950.1_BnaDAR,C03p80940.1_BnaDAR,A08p21650.1_BnaDAR,A01p02920.1_BnaDAR,A01p02900.1_BnaDAR,	0.0885594	B. napus	PSGs
GO:0048699	generation of neurons	6	0.00336159	2.04376	18	202	1365	31307	C05p33870.1_BnaDAR,C03p65800.1_BnaDAR,A09p52230.1_BnaDAR,C05p33480.1_BnaDAR,C03p42780.1_BnaDAR,A08p13030.1_BnaDAR,A06p20760.1_BnaDAR,C06p07950.1_BnaDAR,A07p19900.1_BnaDAR,C07p54450.1_BnaDAR,C08p53830.1_BnaDAR,C04p35970.1_BnaDAR,A04p19380.1_BnaDAR,C04p54980.1_BnaDAR,C08p43820.1_BnaDAR,C08p34920.1_BnaDAR,A01p31680.1_BnaDAR,C07p31300.1_BnaDAR,	0.088162	B. napus	PSGs
GO:0006357	regulation of transcription by RNA polymerase II	11	0.00340899	1.38944	71	1172	1365	31307	C07p59660.1_BnaDAR,C06p12290.1_BnaDAR,C06p04680.1_BnaDAR,C04p39730.1_BnaDAR,A09p31990.1_BnaDAR,C08p00750.1_BnaDAR,A05p17570.1_BnaDAR,A09p05600.1_BnaDAR,A07p42180.1_BnaDAR,C01p28210.1_BnaDAR,C05p41940.1_BnaDAR,C05p51670.1_BnaDAR,C07p17530.1_BnaDAR,A09p38800.1_BnaDAR,C01p02490.1_BnaDAR,C02p59160.1_BnaDAR,A10p16300.1_BnaDAR,C03p06380.1_BnaDAR,A02p24880.1_BnaDAR,C03p00980.1_BnaDAR,A07p15850.1_BnaDAR,…	0.0889371	B. napus	PSGs
GO:0006997	nucleus organization	6	0.00342212	2.14601	16	171	1365	31307	A09p05610.1_BnaDAR,A02p30240.1_BnaDAR,C08p42140.1_BnaDAR,A01p23720.1_BnaDAR,A09p34750.1_BnaDAR,C07p09940.1_BnaDAR,A04p17080.1_BnaDAR,C04p29490.1_BnaDAR,C01p16380.1_BnaDAR,C03p27360.1_BnaDAR,C01p17460.1_BnaDAR,C07p00400.1_BnaDAR,C05p40650.1_BnaDAR,A03p38160.1_BnaDAR,C09p22420.1_BnaDAR,C02p25200.1_BnaDAR,	0.0888147	B. napus	PSGs
GO:0009967	positive regulation of signal transduction	7	0.00346693	1.61581	36	511	1365	31307	C07p59660.1_BnaDAR,C09p75020.1_BnaDAR,A04p10170.1_BnaDAR,C02p49110.1_BnaDAR,C03p65550.1_BnaDAR,A02p15640.1_BnaDAR,C09p48190.1_BnaDAR,C09p59320.1_BnaDAR,A03p18590.1_BnaDAR,C03p50650.1_BnaDAR,C03p72890.1_BnaDAR,C09p30260.1_BnaDAR,C04p03720.1_BnaDAR,C07p40580.1_BnaDAR,C04p43540.1_BnaDAR,A03p18630.1_BnaDAR,C02p05290.1_BnaDAR,C07p54450.1_BnaDAR,A03p62000.1_BnaDAR,C05p05230.1_BnaDAR,C08p53830.1_BnaDAR,…	0.0895114	B. napus	PSGs
GO:0033045	regulation of sister chromatid segregation	8	0.003543	2.73042	10	84	1365	31307	C01p28210.1_BnaDAR,C05p53450.1_BnaDAR,C05p21710.1_BnaDAR,C01p41420.1_BnaDAR,C01p36310.1_BnaDAR,A05p26720.1_BnaDAR,C08p16100.1_BnaDAR,C03p04810.1_BnaDAR,C07p52320.1_BnaDAR,C02p33900.1_BnaDAR,	0.0910039	B. napus	PSGs
GO:0010976	positive regulation of neuron projection development	9	0.00355941	3.49019	7	46	1365	31307	C05p33870.1_BnaDAR,A09p52230.1_BnaDAR,C03p42780.1_BnaDAR,A08p13030.1_BnaDAR,C07p54450.1_BnaDAR,C08p53830.1_BnaDAR,C08p34920.1_BnaDAR,	0.0909566	B. napus	PSGs
GO:0010557	positive regulation of macromolecule biosynthetic process	7	0.00360363	1.32403	93	1611	1365	31307	C08p43860.1_BnaDAR,C06p12290.1_BnaDAR,A04p32180.1_BnaDAR,C04p06560.1_BnaDAR,C02p26420.1_BnaDAR,A10p24560.1_BnaDAR,A09p09090.1_BnaDAR,C08p49510.1_BnaDAR,A05p17570.1_BnaDAR,A09p05600.1_BnaDAR,A07p42180.1_BnaDAR,C03p65550.1_BnaDAR,C03p28190.1_BnaDAR,C05p41940.1_BnaDAR,C02p32650.1_BnaDAR,C03p20580.1_BnaDAR,C05p51670.1_BnaDAR,C07p17530.1_BnaDAR,A09p38800.1_BnaDAR,C01p02490.1_BnaDAR,A10p16300.1_BnaDAR,…	0.0916168	B. napus	PSGs
GO:0051225	spindle assembly	9	0.00363117	2.90732	9	71	1365	31307	C04p39730.1_BnaDAR,A02p30240.1_BnaDAR,A06p26680.1_BnaDAR,C05p22130.1_BnaDAR,C07p45410.1_BnaDAR,C05p21710.1_BnaDAR,A08p31850.1_BnaDAR,C05p40650.1_BnaDAR,C09p45350.1_BnaDAR,	0.0918482	B. napus	PSGs
GO:0050793	regulation of developmental process	4	0.00389469	1.24856	138	2535	1365	31307	A04p32180.1_BnaDAR,C03p52690.1_BnaDAR,C09p44540.1_BnaDAR,A10p06560.1_BnaDAR,C04p06560.1_BnaDAR,C02p61280.1_BnaDAR,C02p18370.1_BnaDAR,C09p73350.1_BnaDAR,A03p36740.1_BnaDAR,A10p24560.1_BnaDAR,A09p31990.1_BnaDAR,C04p10600.1_BnaDAR,A08p21210.1_BnaDAR,C02p38880.1_BnaDAR,C06p54130.1_BnaDAR,A07p06180.1_BnaDAR,A09p05610.1_BnaDAR,A02p29560.1_BnaDAR,C05p33870.1_BnaDAR,C03p69630.1_BnaDAR,C03p65800.1_BnaDAR,…	0.0980165	B. napus	PSGs
GO:0007417	central nervous system development	5	0.0039928	2.86694	9	72	1365	31307	C03p42780.1_BnaDAR,C07p42610.1_BnaDAR,C07p54450.1_BnaDAR,C07p04140.1_BnaDAR,C08p53830.1_BnaDAR,C04p35970.1_BnaDAR,A10p16240.1_BnaDAR,A03p11920.1_BnaDAR,A09p44800.1_BnaDAR,	0.0970542	B. napus	PSGs
GO:0045785	positive regulation of cell adhesion	6	0.00400707	4.58711	5	25	1365	31307	C05p33870.1_BnaDAR,A08p13030.1_BnaDAR,C07p54450.1_BnaDAR,C08p53830.1_BnaDAR,C05p40650.1_BnaDAR,	0.0969284	B. napus	PSGs
GO:1903508	positive regulation of nucleic acid-templated transcription	10	0.00429794	1.33698	84	1441	1365	31307	C08p43860.1_BnaDAR,C06p12290.1_BnaDAR,A04p32180.1_BnaDAR,C04p06560.1_BnaDAR,A10p24560.1_BnaDAR,A09p09090.1_BnaDAR,C08p49510.1_BnaDAR,A05p17570.1_BnaDAR,A09p05600.1_BnaDAR,A07p42180.1_BnaDAR,C03p65550.1_BnaDAR,C03p28190.1_BnaDAR,C05p41940.1_BnaDAR,C02p32650.1_BnaDAR,C05p51670.1_BnaDAR,C07p17530.1_BnaDAR,A09p38800.1_BnaDAR,C01p02490.1_BnaDAR,A10p16300.1_BnaDAR,C03p06380.1_BnaDAR,C09p08290.1_BnaDAR,…	0.103462	B. napus	PSGs
GO:1902680	positive regulation of RNA biosynthetic process	9	0.00429794	1.33698	84	1441	1365	31307	C08p43860.1_BnaDAR,C06p12290.1_BnaDAR,A04p32180.1_BnaDAR,C04p06560.1_BnaDAR,A10p24560.1_BnaDAR,A09p09090.1_BnaDAR,C08p49510.1_BnaDAR,A05p17570.1_BnaDAR,A09p05600.1_BnaDAR,A07p42180.1_BnaDAR,C03p65550.1_BnaDAR,C03p28190.1_BnaDAR,C05p41940.1_BnaDAR,C02p32650.1_BnaDAR,C05p51670.1_BnaDAR,C07p17530.1_BnaDAR,A09p38800.1_BnaDAR,C01p02490.1_BnaDAR,A10p16300.1_BnaDAR,C03p06380.1_BnaDAR,C09p08290.1_BnaDAR,…	0.103462	B. napus	PSGs
GO:1902182	shoot apical meristem development	6	0.00430422	3.82259	6	36	1365	31307	A05p14350.1_BnaDAR,C04p19130.1_BnaDAR,C02p35790.1_BnaDAR,A10p19280.1_BnaDAR,A05p12910.1_BnaDAR,A03p26890.1_BnaDAR,	0.101649	B. napus	PSGs
GO:0031023	microtubule organizing center organization	5	0.00430422	3.82259	6	36	1365	31307	A02p30240.1_BnaDAR,A06p26680.1_BnaDAR,C05p22130.1_BnaDAR,C05p21710.1_BnaDAR,A08p31850.1_BnaDAR,C03p27360.1_BnaDAR,	0.101649	B. napus	PSGs
GO:0022008	neurogenesis	5	0.00431003	1.95415	19	223	1365	31307	C05p33870.1_BnaDAR,C03p65800.1_BnaDAR,A09p52230.1_BnaDAR,C05p33480.1_BnaDAR,C03p42780.1_BnaDAR,A08p13030.1_BnaDAR,A06p20760.1_BnaDAR,C06p07950.1_BnaDAR,A07p19900.1_BnaDAR,C07p54450.1_BnaDAR,C07p04140.1_BnaDAR,C08p53830.1_BnaDAR,C04p35970.1_BnaDAR,A04p19380.1_BnaDAR,C04p54980.1_BnaDAR,C08p43820.1_BnaDAR,C08p34920.1_BnaDAR,A01p31680.1_BnaDAR,C07p31300.1_BnaDAR,	0.10083	B. napus	PSGs
GO:0048667	cell morphogenesis involved in neuron differentiation	6	0.00438197	2.82767	9	73	1365	31307	C05p33870.1_BnaDAR,A09p52230.1_BnaDAR,C03p42780.1_BnaDAR,A08p13030.1_BnaDAR,C07p54450.1_BnaDAR,C08p53830.1_BnaDAR,A04p19380.1_BnaDAR,C04p54980.1_BnaDAR,C08p34920.1_BnaDAR,	0.102034	B. napus	PSGs
GO:0051094	positive regulation of developmental process	5	0.00454327	1.57735	37	538	1365	31307	A04p32180.1_BnaDAR,C09p44540.1_BnaDAR,A10p06560.1_BnaDAR,C04p06560.1_BnaDAR,C06p54130.1_BnaDAR,C05p33870.1_BnaDAR,C03p65800.1_BnaDAR,C02p06480.1_BnaDAR,C05p41940.1_BnaDAR,C08p09550.1_BnaDAR,A03p34990.1_BnaDAR,A09p52230.1_BnaDAR,C07p14320.1_BnaDAR,C03p42780.1_BnaDAR,C03p30140.1_BnaDAR,A08p13030.1_BnaDAR,A07p14530.1_BnaDAR,C03p80970.1_BnaDAR,A06p10350.1_BnaDAR,A10p26940.1_BnaDAR,A10p07070.1_BnaDAR,…	0.105298	B. napus	PSGs
GO:1902850	microtubule cytoskeleton organization involved in mitosis	8	0.00456734	2.49793	11	101	1365	31307	C04p39730.1_BnaDAR,A09p05610.1_BnaDAR,A02p30240.1_BnaDAR,A06p26680.1_BnaDAR,C05p22130.1_BnaDAR,C07p45410.1_BnaDAR,C05p21710.1_BnaDAR,A08p31850.1_BnaDAR,C01p36310.1_BnaDAR,C05p40650.1_BnaDAR,C09p45350.1_BnaDAR,	0.105366	B. napus	PSGs
GO:0048285	organelle fission	6	0.00465992	1.52661	42	631	1365	31307	A02p21480.1_BnaDAR,C05p13810.1_BnaDAR,C04p39730.1_BnaDAR,A09p05610.1_BnaDAR,A02p30240.1_BnaDAR,A06p26680.1_BnaDAR,A08p04480.1_BnaDAR,C09p48190.1_BnaDAR,A01p23720.1_BnaDAR,C05p22130.1_BnaDAR,C05p53450.1_BnaDAR,A03p25810.1_BnaDAR,C07p45410.1_BnaDAR,A06p34720.1_BnaDAR,C05p21710.1_BnaDAR,A03p66200.1_BnaDAR,A03p43010.1_BnaDAR,C01p41420.1_BnaDAR,C07p42610.1_BnaDAR,A08p31850.1_BnaDAR,C01p36310.1_BnaDAR,…	0.107006	B. napus	PSGs
GO:0036294	cellular response to decreased oxygen levels	6	0.00480007	2.78946	9	74	1365	31307	C03p69630.1_BnaDAR,C03p42780.1_BnaDAR,A03p05930.1_BnaDAR,C09p46380.1_BnaDAR,A07p21920.1_BnaDAR,C08p42720.1_BnaDAR,A10p04580.1_BnaDAR,C08p42680.1_BnaDAR,A03p27330.1_BnaDAR,	0.109719	B. napus	PSGs
GO:0071453	cellular response to oxygen levels	5	0.00480007	2.78946	9	74	1365	31307	C03p69630.1_BnaDAR,C03p42780.1_BnaDAR,A03p05930.1_BnaDAR,C09p46380.1_BnaDAR,A07p21920.1_BnaDAR,C08p42720.1_BnaDAR,A10p04580.1_BnaDAR,C08p42680.1_BnaDAR,A03p27330.1_BnaDAR,	0.109719	B. napus	PSGs
GO:0030182	neuron differentiation	5	0.00482244	2.02023	17	193	1365	31307	C05p33870.1_BnaDAR,A09p52230.1_BnaDAR,C05p33480.1_BnaDAR,C03p42780.1_BnaDAR,A08p13030.1_BnaDAR,A06p20760.1_BnaDAR,C06p07950.1_BnaDAR,A07p19900.1_BnaDAR,C07p54450.1_BnaDAR,C08p53830.1_BnaDAR,C04p35970.1_BnaDAR,A04p19380.1_BnaDAR,C04p54980.1_BnaDAR,C08p43820.1_BnaDAR,C08p34920.1_BnaDAR,A01p31680.1_BnaDAR,C07p31300.1_BnaDAR,	0.109228	B. napus	PSGs
GO:0008361	regulation of cell size	6	0.00482715	2.27605	13	131	1365	31307	A08p21210.1_BnaDAR,C05p51670.1_BnaDAR,C05p22130.1_BnaDAR,A09p52230.1_BnaDAR,C03p42780.1_BnaDAR,C05p21710.1_BnaDAR,C06p42200.1_BnaDAR,A04p02850.1_BnaDAR,C07p54450.1_BnaDAR,C08p53830.1_BnaDAR,C06p33630.1_BnaDAR,A03p18520.1_BnaDAR,C08p34920.1_BnaDAR,	0.10884	B. napus	PSGs
GO:0009790	embryo development	5	0.00509067	1.34709	77	1311	1365	31307	C09p51720.1_BnaDAR,C04p23680.1_BnaDAR,A10p24560.1_BnaDAR,A05p14350.1_BnaDAR,A02p29560.1_BnaDAR,C05p33870.1_BnaDAR,A02p36380.1_BnaDAR,C05p36310.1_BnaDAR,C03p65800.1_BnaDAR,C04p08020.1_BnaDAR,C03p20850.1_BnaDAR,A03p06110.1_BnaDAR,A08p04480.1_BnaDAR,C05p02720.1_BnaDAR,A03p34990.1_BnaDAR,C02p55540.1_BnaDAR,C05p28630.1_BnaDAR,A06p29720.1_BnaDAR,A02p01540.1_BnaDAR,A08p13030.1_BnaDAR,C01p47680.1_BnaDAR,…	0.114265	B. napus	PSGs
GO:0045787	positive regulation of cell cycle	6	0.00529835	1.95659	18	211	1365	31307	C05p53450.1_BnaDAR,A09p38800.1_BnaDAR,A03p34990.1_BnaDAR,C05p21710.1_BnaDAR,C03p23310.1_BnaDAR,C03p12240.1_BnaDAR,A06p39040.1_BnaDAR,A08p10770.1_BnaDAR,C03p70080.1_BnaDAR,A07p21920.1_BnaDAR,A05p26720.1_BnaDAR,C08p16100.1_BnaDAR,C07p52320.1_BnaDAR,C05p55400.1_BnaDAR,C07p16310.1_BnaDAR,C02p33900.1_BnaDAR,A07p10710.1_BnaDAR,C05p25700.1_BnaDAR,	0.118393	B. napus	PSGs
GO:0000278	mitotic cell cycle	4	0.00551	1.41217	58	942	1365	31307	A02p21480.1_BnaDAR,C05p13810.1_BnaDAR,C04p39730.1_BnaDAR,A09p05610.1_BnaDAR,A02p30240.1_BnaDAR,A08p07130.1_BnaDAR,A06p26680.1_BnaDAR,C09p48190.1_BnaDAR,A01p23720.1_BnaDAR,C05p22130.1_BnaDAR,C05p53450.1_BnaDAR,A03p34990.1_BnaDAR,C03p00980.1_BnaDAR,C07p45410.1_BnaDAR,C03p87650.1_BnaDAR,A06p34720.1_BnaDAR,C05p21710.1_BnaDAR,C05p10080.1_BnaDAR,A01p18550.1_BnaDAR,C01p41420.1_BnaDAR,C08p27750.1_BnaDAR,…	0.121488	B. napus	PSGs
GO:0051172	negative regulation of nitrogen compound metabolic process	6	0.00554259	1.31187	89	1556	1365	31307	A02p21480.1_BnaDAR,C05p29500.1_BnaDAR,C02p26420.1_BnaDAR,A10p24560.1_BnaDAR,C07p12350.1_BnaDAR,C04p35920.1_BnaDAR,C08p00750.1_BnaDAR,A05p17570.1_BnaDAR,A02p07760.1_BnaDAR,C07p18870.1_BnaDAR,C01p28210.1_BnaDAR,A07p39230.1_BnaDAR,A01p33930.1_BnaDAR,C05p01850.1_BnaDAR,A09p15770.1_BnaDAR,A08p00730.1_BnaDAR,C05p02720.1_BnaDAR,A03p34990.1_BnaDAR,A03p02300.1_BnaDAR,C02p33210.1_BnaDAR,A05p44070.1_BnaDAR,…	0.102292	B. napus	PSGs
GO:0061982	meiosis I cell cycle process	5	0.00555615	2.09776	15	164	1365	31307	C05p13810.1_BnaDAR,A09p05610.1_BnaDAR,A08p04480.1_BnaDAR,C05p22130.1_BnaDAR,A03p25810.1_BnaDAR,A03p43010.1_BnaDAR,C07p42610.1_BnaDAR,A08p31850.1_BnaDAR,A04p19380.1_BnaDAR,A05p23720.1_BnaDAR,C04p54980.1_BnaDAR,A01p10460.1_BnaDAR,C02p49930.1_BnaDAR,C07p61210.1_BnaDAR,C03p27190.1_BnaDAR,	0.102163	B. napus	PSGs
GO:0023056	positive regulation of signaling	5	0.00562941	1.56675	36	527	1365	31307	C07p59660.1_BnaDAR,C09p75020.1_BnaDAR,A04p10170.1_BnaDAR,C02p49110.1_BnaDAR,C03p65550.1_BnaDAR,A02p15640.1_BnaDAR,C09p48190.1_BnaDAR,C09p59320.1_BnaDAR,A03p18590.1_BnaDAR,C03p50650.1_BnaDAR,C03p72890.1_BnaDAR,C09p30260.1_BnaDAR,C04p03720.1_BnaDAR,C07p40580.1_BnaDAR,C04p43540.1_BnaDAR,A03p18630.1_BnaDAR,C02p05290.1_BnaDAR,C07p54450.1_BnaDAR,A03p62000.1_BnaDAR,C05p05230.1_BnaDAR,C08p53830.1_BnaDAR,…	0.10313	B. napus	PSGs
GO:0000394	RNA splicing, via endonucleolytic cleavage and ligation	10	0.00566559	4.24732	5	27	1365	31307	C03p24820.1_BnaDAR,C08p50260.1_BnaDAR,A08p14060.1_BnaDAR,C07p26890.1_BnaDAR,C02p35350.1_BnaDAR,	0.103413	B. napus	PSGs
GO:0006283	transcription-coupled nucleotide-excision repair	10	0.00566559	4.24732	5	27	1365	31307	C02p26420.1_BnaDAR,C04p23680.1_BnaDAR,C04p29400.1_BnaDAR,C05p31860.1_BnaDAR,C05p38210.1_BnaDAR,	0.103413	B. napus	PSGs
GO:0010770	positive regulation of cell morphogenesis involved in differentiation	8	0.00566559	4.24732	5	27	1365	31307	C05p33870.1_BnaDAR,A09p52230.1_BnaDAR,C03p42780.1_BnaDAR,A08p13030.1_BnaDAR,C08p34920.1_BnaDAR,	0.103413	B. napus	PSGs
GO:0030239	myofibril assembly	9	0.00566653	3.6214	6	38	1365	31307	A03p34990.1_BnaDAR,A07p14530.1_BnaDAR,C07p54450.1_BnaDAR,C08p53830.1_BnaDAR,A10p16240.1_BnaDAR,A03p11920.1_BnaDAR,	0.102305	B. napus	PSGs
GO:0031033	myosin filament organization	8	0.00566653	3.6214	6	38	1365	31307	A01p18550.1_BnaDAR,A07p12230.1_BnaDAR,C09p44590.1_BnaDAR,A10p16240.1_BnaDAR,A03p11920.1_BnaDAR,C05p25660.1_BnaDAR,	0.102305	B. napus	PSGs
GO:0034394	protein localization to cell surface	6	0.00566653	3.6214	6	38	1365	31307	C05p33870.1_BnaDAR,A08p04480.1_BnaDAR,C03p08180.1_BnaDAR,A08p13030.1_BnaDAR,C09p44310.1_BnaDAR,A07p28370.1_BnaDAR,	0.102305	B. napus	PSGs
GO:0048562	embryonic organ morphogenesis	5	0.00571487	3.21097	7	50	1365	31307	C05p33870.1_BnaDAR,A08p04480.1_BnaDAR,A03p34990.1_BnaDAR,A08p13030.1_BnaDAR,A07p14530.1_BnaDAR,A07p21920.1_BnaDAR,C05p42510.1_BnaDAR,	0.0995706	B. napus	PSGs
GO:0071363	cellular response to growth factor stimulus	5	0.00572866	2.71605	9	76	1365	31307	C02p26420.1_BnaDAR,C05p51670.1_BnaDAR,C05p31860.1_BnaDAR,C07p54450.1_BnaDAR,C07p04140.1_BnaDAR,C08p53830.1_BnaDAR,A07p21920.1_BnaDAR,C06p33630.1_BnaDAR,C05p42510.1_BnaDAR,	0.0994631	B. napus	PSGs
GO:0051783	regulation of nuclear division	7	0.00587233	2.08505	15	165	1365	31307	A02p30240.1_BnaDAR,C05p22130.1_BnaDAR,C05p53450.1_BnaDAR,A03p25810.1_BnaDAR,C05p21710.1_BnaDAR,C01p41420.1_BnaDAR,C01p36310.1_BnaDAR,A05p26720.1_BnaDAR,C08p16100.1_BnaDAR,C03p04810.1_BnaDAR,A07p11190.1_BnaDAR,C07p16310.1_BnaDAR,C02p33900.1_BnaDAR,A07p10710.1_BnaDAR,C03p27190.1_BnaDAR,	0.101252	B. napus	PSGs
GO:0007275	multicellular organism development	4	0.00609495	1.12457	352	7179	1365	31307	C09p22360.1_BnaDAR,A04p32180.1_BnaDAR,C03p52690.1_BnaDAR,A04p29450.1_BnaDAR,A02p44440.1_BnaDAR,C01p22260.1_BnaDAR,A07p45290.1_BnaDAR,C05p40960.1_BnaDAR,A10p06560.1_BnaDAR,C09p51720.1_BnaDAR,C04p06560.1_BnaDAR,A08p01640.1_BnaDAR,C02p61280.1_BnaDAR,C02p18370.1_BnaDAR,C04p23680.1_BnaDAR,A03p36740.1_BnaDAR,C04p39730.1_BnaDAR,A10p24560.1_BnaDAR,C09p32390.1_BnaDAR,A09p31990.1_BnaDAR,A09p09090.1_BnaDAR,…	0.104728	B. napus	PSGs
GO:0015980	energy derivation by oxidation of organic compounds	5	0.00611679	1.77019	23	298	1365	31307	C09p11450.1_BnaDAR,C05p51670.1_BnaDAR,C03p34310.1_BnaDAR,C08p00520.1_BnaDAR,C01p34770.1_BnaDAR,C08p35620.1_BnaDAR,C02p28810.1_BnaDAR,C07p38210.1_BnaDAR,C01p49330.1_BnaDAR,C01p37030.1_BnaDAR,A04p34960.1_BnaDAR,C03p16500.1_BnaDAR,C02p34290.1_BnaDAR,A01p29260.1_BnaDAR,C06p33630.1_BnaDAR,C02p57530.1_BnaDAR,C02p37460.1_BnaDAR,A03p14060.1_BnaDAR,C02p45000.1_BnaDAR,C02p00740.1_BnaDAR,A09p44800.1_BnaDAR,…	0.104742	B. napus	PSGs
GO:0045944	positive regulation of transcription by RNA polymerase II	12	0.00653847	1.61225	31	441	1365	31307	C06p12290.1_BnaDAR,A05p17570.1_BnaDAR,A09p05600.1_BnaDAR,A07p42180.1_BnaDAR,C05p41940.1_BnaDAR,C05p51670.1_BnaDAR,C07p17530.1_BnaDAR,A09p38800.1_BnaDAR,C01p02490.1_BnaDAR,A10p16300.1_BnaDAR,C03p06380.1_BnaDAR,A02p24880.1_BnaDAR,A07p15850.1_BnaDAR,C06p11190.1_BnaDAR,A06p39040.1_BnaDAR,C08p42290.1_BnaDAR,C02p05290.1_BnaDAR,A07p21920.1_BnaDAR,C04p53790.1_BnaDAR,C07p26150.1_BnaDAR,C07p54720.1_BnaDAR,…	0.111579	B. napus	PSGs
GO:0043069	negative regulation of programmed cell death	7	0.00659645	2.19237	13	136	1365	31307	C06p03680.1_BnaDAR,C06p07950.1_BnaDAR,C07p50560.1_BnaDAR,C07p42610.1_BnaDAR,C07p54450.1_BnaDAR,C08p53830.1_BnaDAR,A07p21920.1_BnaDAR,A04p19380.1_BnaDAR,C04p54980.1_BnaDAR,C03p82440.1_BnaDAR,C02p33900.1_BnaDAR,C07p31300.1_BnaDAR,C08p00910.1_BnaDAR,	0.112185	B. napus	PSGs
GO:0070848	response to growth factor	4	0.00679003	2.64641	9	78	1365	31307	C02p26420.1_BnaDAR,C05p51670.1_BnaDAR,C05p31860.1_BnaDAR,C07p54450.1_BnaDAR,C07p04140.1_BnaDAR,C08p53830.1_BnaDAR,A07p21920.1_BnaDAR,C06p33630.1_BnaDAR,C05p42510.1_BnaDAR,	0.114306	B. napus	PSGs
GO:0140014	mitotic nuclear division	8	0.00694696	1.80392	21	267	1365	31307	A02p21480.1_BnaDAR,C05p13810.1_BnaDAR,C04p39730.1_BnaDAR,A02p30240.1_BnaDAR,A06p26680.1_BnaDAR,C05p22130.1_BnaDAR,C07p45410.1_BnaDAR,A06p34720.1_BnaDAR,C05p21710.1_BnaDAR,C01p41420.1_BnaDAR,A08p31850.1_BnaDAR,C01p36310.1_BnaDAR,A08p18640.1_BnaDAR,A05p26720.1_BnaDAR,C05p40650.1_BnaDAR,C08p16100.1_BnaDAR,C03p04810.1_BnaDAR,C04p62090.1_BnaDAR,C09p45350.1_BnaDAR,C02p33900.1_BnaDAR,C03p27190.1_BnaDAR,	0.116555	B. napus	PSGs
GO:1903507	negative regulation of nucleic acid-templated transcription	10	0.00699687	1.42491	52	837	1365	31307	C05p29500.1_BnaDAR,A10p24560.1_BnaDAR,C08p00750.1_BnaDAR,A05p17570.1_BnaDAR,A02p07760.1_BnaDAR,C01p28210.1_BnaDAR,A09p15770.1_BnaDAR,C05p02720.1_BnaDAR,A05p44070.1_BnaDAR,A09p54650.1_BnaDAR,C01p47680.1_BnaDAR,C03p52380.1_BnaDAR,A07p22910.1_BnaDAR,C05p43450.1_BnaDAR,C03p32130.1_BnaDAR,A02p18010.1_BnaDAR,C02p32160.1_BnaDAR,A10p01310.1_BnaDAR,C05p17520.1_BnaDAR,A01p05810.1_BnaDAR,C09p46380.1_BnaDAR,…	0.116998	B. napus	PSGs
GO:1902679	negative regulation of RNA biosynthetic process	9	0.00699687	1.42491	52	837	1365	31307	C05p29500.1_BnaDAR,A10p24560.1_BnaDAR,C08p00750.1_BnaDAR,A05p17570.1_BnaDAR,A02p07760.1_BnaDAR,C01p28210.1_BnaDAR,A09p15770.1_BnaDAR,C05p02720.1_BnaDAR,A05p44070.1_BnaDAR,A09p54650.1_BnaDAR,C01p47680.1_BnaDAR,C03p52380.1_BnaDAR,A07p22910.1_BnaDAR,C05p43450.1_BnaDAR,C03p32130.1_BnaDAR,A02p18010.1_BnaDAR,C02p32160.1_BnaDAR,A10p01310.1_BnaDAR,C05p17520.1_BnaDAR,A01p05810.1_BnaDAR,C09p46380.1_BnaDAR,…	0.116998	B. napus	PSGs
GO:0071514	genomic imprinting	10	0.00710133	3.08748	7	52	1365	31307	C05p43450.1_BnaDAR,A10p01310.1_BnaDAR,A04p07990.1_BnaDAR,C05p40650.1_BnaDAR,A06p38240.1_BnaDAR,C01p31050.1_BnaDAR,C03p65720.1_BnaDAR,	0.117953	B. napus	PSGs
GO:0040020	regulation of meiotic nuclear division	8	0.00710133	3.08748	7	52	1365	31307	C05p22130.1_BnaDAR,C05p53450.1_BnaDAR,A03p25810.1_BnaDAR,A07p11190.1_BnaDAR,C07p16310.1_BnaDAR,A07p10710.1_BnaDAR,C03p27190.1_BnaDAR,	0.117953	B. napus	PSGs
GO:0010638	positive regulation of organelle organization	7	0.0071443	1.74675	23	302	1365	31307	C09p44540.1_BnaDAR,C02p14280.1_BnaDAR,C07p18870.1_BnaDAR,C05p41940.1_BnaDAR,C05p53450.1_BnaDAR,A03p34990.1_BnaDAR,C04p15000.1_BnaDAR,C05p21710.1_BnaDAR,A07p14530.1_BnaDAR,C01p49330.1_BnaDAR,A06p10350.1_BnaDAR,C04p03720.1_BnaDAR,C07p54450.1_BnaDAR,C08p53830.1_BnaDAR,A05p26720.1_BnaDAR,C05p40650.1_BnaDAR,C04p26560.1_BnaDAR,C08p16100.1_BnaDAR,C07p52320.1_BnaDAR,C07p16310.1_BnaDAR,C01p36610.1_BnaDAR,…	0.117881	B. napus	PSGs
GO:0009060	aerobic respiration	7	0.00727002	1.98361	16	185	1365	31307	C09p11450.1_BnaDAR,C05p51670.1_BnaDAR,C01p34770.1_BnaDAR,C08p35620.1_BnaDAR,C01p49330.1_BnaDAR,A04p34960.1_BnaDAR,C03p16500.1_BnaDAR,C06p33630.1_BnaDAR,C02p57530.1_BnaDAR,C02p37460.1_BnaDAR,A03p14060.1_BnaDAR,C02p45000.1_BnaDAR,C02p00740.1_BnaDAR,A09p44800.1_BnaDAR,C03p44740.1_BnaDAR,C03p79890.1_BnaDAR,	0.119559	B. napus	PSGs
GO:0016579	protein deubiquitination	9	0.00730751	2.46619	10	93	1365	31307	C03p87650.1_BnaDAR,C03p74760.1_BnaDAR,C02p43970.1_BnaDAR,A04p19380.1_BnaDAR,A05p26720.1_BnaDAR,C08p16100.1_BnaDAR,C04p54980.1_BnaDAR,C06p15390.1_BnaDAR,C07p36160.1_BnaDAR,C03p44740.1_BnaDAR,	0.119781	B. napus	PSGs
GO:0048812	neuron projection morphogenesis	9	0.00737415	2.61291	9	79	1365	31307	C05p33870.1_BnaDAR,A09p52230.1_BnaDAR,C03p42780.1_BnaDAR,A08p13030.1_BnaDAR,C07p54450.1_BnaDAR,C08p53830.1_BnaDAR,A04p19380.1_BnaDAR,C04p54980.1_BnaDAR,C08p34920.1_BnaDAR,	0.120477	B. napus	PSGs
GO:0120039	plasma membrane bounded cell projection morphogenesis	8	0.00737415	2.61291	9	79	1365	31307	C05p33870.1_BnaDAR,A09p52230.1_BnaDAR,C03p42780.1_BnaDAR,A08p13030.1_BnaDAR,C07p54450.1_BnaDAR,C08p53830.1_BnaDAR,A04p19380.1_BnaDAR,C04p54980.1_BnaDAR,C08p34920.1_BnaDAR,	0.120477	B. napus	PSGs
GO:0048858	cell projection morphogenesis	7	0.00737415	2.61291	9	79	1365	31307	C05p33870.1_BnaDAR,A09p52230.1_BnaDAR,C03p42780.1_BnaDAR,A08p13030.1_BnaDAR,C07p54450.1_BnaDAR,C08p53830.1_BnaDAR,A04p19380.1_BnaDAR,C04p54980.1_BnaDAR,C08p34920.1_BnaDAR,	0.120477	B. napus	PSGs
GO:0031327	negative regulation of cellular biosynthetic process	7	0.00738884	1.34039	72	1232	1365	31307	A02p21480.1_BnaDAR,C05p29500.1_BnaDAR,C02p26420.1_BnaDAR,A10p24560.1_BnaDAR,C04p35920.1_BnaDAR,C08p00750.1_BnaDAR,A05p17570.1_BnaDAR,A02p07760.1_BnaDAR,C07p18870.1_BnaDAR,C01p28210.1_BnaDAR,A01p33930.1_BnaDAR,C05p01850.1_BnaDAR,A09p15770.1_BnaDAR,C05p02720.1_BnaDAR,A03p34990.1_BnaDAR,A05p44070.1_BnaDAR,A09p54650.1_BnaDAR,C01p47680.1_BnaDAR,C03p52380.1_BnaDAR,C08p42780.1_BnaDAR,A07p22910.1_BnaDAR,…	0.119541	B. napus	PSGs
GO:0010564	regulation of cell cycle process	6	0.0074075	1.59776	31	445	1365	31307	A09p05610.1_BnaDAR,A02p30240.1_BnaDAR,C01p28210.1_BnaDAR,C05p22130.1_BnaDAR,C05p53450.1_BnaDAR,A03p34990.1_BnaDAR,A03p25810.1_BnaDAR,C05p21710.1_BnaDAR,C01p41420.1_BnaDAR,A06p10350.1_BnaDAR,A08p10770.1_BnaDAR,C04p37610.1_BnaDAR,C03p70080.1_BnaDAR,A08p31850.1_BnaDAR,C01p36310.1_BnaDAR,A04p33570.1_BnaDAR,C05p05230.1_BnaDAR,A07p21920.1_BnaDAR,A04p19380.1_BnaDAR,A05p26720.1_BnaDAR,C08p16100.1_BnaDAR,…	0.119455	B. napus	PSGs
GO:0031175	neuron projection development	7	0.00743402	2.16059	13	138	1365	31307	C05p33870.1_BnaDAR,A09p52230.1_BnaDAR,C05p33480.1_BnaDAR,C03p42780.1_BnaDAR,A08p13030.1_BnaDAR,A06p20760.1_BnaDAR,C06p07950.1_BnaDAR,C07p54450.1_BnaDAR,C08p53830.1_BnaDAR,A04p19380.1_BnaDAR,C04p54980.1_BnaDAR,C08p34920.1_BnaDAR,A01p31680.1_BnaDAR,	0.119496	B. napus	PSGs
GO:1901987	regulation of cell cycle phase transition	7	0.00785715	1.81309	20	253	1365	31307	A09p05610.1_BnaDAR,C05p22130.1_BnaDAR,A03p34990.1_BnaDAR,C05p21710.1_BnaDAR,C01p41420.1_BnaDAR,A06p10350.1_BnaDAR,A08p10770.1_BnaDAR,C04p37610.1_BnaDAR,C03p70080.1_BnaDAR,A08p31850.1_BnaDAR,C01p36310.1_BnaDAR,A04p33570.1_BnaDAR,A04p19380.1_BnaDAR,A05p26720.1_BnaDAR,C08p16100.1_BnaDAR,A07p11190.1_BnaDAR,C04p54980.1_BnaDAR,C05p55400.1_BnaDAR,C02p33900.1_BnaDAR,C06p22120.1_BnaDAR,	0.124688	B. napus	PSGs
GO:0009890	negative regulation of biosynthetic process	6	0.00808992	1.33198	73	1257	1365	31307	A02p21480.1_BnaDAR,C05p29500.1_BnaDAR,C02p26420.1_BnaDAR,A10p24560.1_BnaDAR,C04p35920.1_BnaDAR,C08p00750.1_BnaDAR,A05p17570.1_BnaDAR,A02p07760.1_BnaDAR,C07p18870.1_BnaDAR,C01p28210.1_BnaDAR,A01p33930.1_BnaDAR,C05p01850.1_BnaDAR,A09p15770.1_BnaDAR,C05p02720.1_BnaDAR,A03p34990.1_BnaDAR,C09p08290.1_BnaDAR,A05p44070.1_BnaDAR,A09p54650.1_BnaDAR,C01p47680.1_BnaDAR,C03p52380.1_BnaDAR,C08p42780.1_BnaDAR,…	0.126768	B. napus	PSGs
GO:0007267	cell-cell signaling	4	0.00819013	1.80595	20	254	1365	31307	A09p23430.1_BnaDAR,A08p04480.1_BnaDAR,C08p30400.1_BnaDAR,C03p08180.1_BnaDAR,A06p20760.1_BnaDAR,C09p44310.1_BnaDAR,A07p31500.1_BnaDAR,C07p54450.1_BnaDAR,C02p06600.1_BnaDAR,C08p53830.1_BnaDAR,A07p21920.1_BnaDAR,A07p35950.1_BnaDAR,A04p19380.1_BnaDAR,C07p32070.1_BnaDAR,C04p54980.1_BnaDAR,C04p28490.1_BnaDAR,A02p36720.1_BnaDAR,A09p03680.1_BnaDAR,C07p24690.1_BnaDAR,C03p44740.1_BnaDAR,	0.127935	B. napus	PSGs
GO:0010558	negative regulation of macromolecule biosynthetic process	7	0.00865432	1.34001	69	1181	1365	31307	A02p21480.1_BnaDAR,C05p29500.1_BnaDAR,C02p26420.1_BnaDAR,A10p24560.1_BnaDAR,C08p00750.1_BnaDAR,A05p17570.1_BnaDAR,A02p07760.1_BnaDAR,C07p18870.1_BnaDAR,C01p28210.1_BnaDAR,C05p01850.1_BnaDAR,A09p15770.1_BnaDAR,C05p02720.1_BnaDAR,A03p34990.1_BnaDAR,A05p44070.1_BnaDAR,A09p54650.1_BnaDAR,C01p47680.1_BnaDAR,C03p52380.1_BnaDAR,C08p42780.1_BnaDAR,A07p22910.1_BnaDAR,C05p43450.1_BnaDAR,C03p32130.1_BnaDAR,…	0.131077	B. napus	PSGs
GO:0009739	response to gibberellin	6	0.00881054	1.5649	32	469	1365	31307	C07p59660.1_BnaDAR,C06p04680.1_BnaDAR,C07p62490.1_BnaDAR,C03p69630.1_BnaDAR,C02p06480.1_BnaDAR,C03p00110.1_BnaDAR,C02p61510.1_BnaDAR,C09p59320.1_BnaDAR,C07p50560.1_BnaDAR,C04p37690.1_BnaDAR,C05p34280.1_BnaDAR,C07p54330.1_BnaDAR,C07p40580.1_BnaDAR,C05p07530.1_BnaDAR,A02p41570.1_BnaDAR,A03p62000.1_BnaDAR,A03p61110.1_BnaDAR,C07p54720.1_BnaDAR,C03p01190.1_BnaDAR,C03p34520.1_BnaDAR,C04p39320.1_BnaDAR,…	0.133039	B. napus	PSGs
GO:0048584	positive regulation of response to stimulus	5	0.00889456	1.36628	61	1024	1365	31307	C07p59660.1_BnaDAR,A04p32180.1_BnaDAR,C09p75020.1_BnaDAR,A04p10170.1_BnaDAR,C02p49110.1_BnaDAR,C03p69630.1_BnaDAR,C09p34520.1_BnaDAR,C03p65550.1_BnaDAR,C05p41940.1_BnaDAR,A02p15640.1_BnaDAR,C09p48190.1_BnaDAR,C08p30400.1_BnaDAR,C07p55960.1_BnaDAR,C09p59320.1_BnaDAR,C03p42780.1_BnaDAR,A03p18590.1_BnaDAR,C03p50650.1_BnaDAR,C01p47680.1_BnaDAR,A04p22080.1_BnaDAR,A07p22910.1_BnaDAR,C03p72890.1_BnaDAR,…	0.133902	B. napus	PSGs
GO:0031345	negative regulation of cell projection organization	7	0.00929407	3.2765	6	42	1365	31307	A09p52230.1_BnaDAR,C05p33480.1_BnaDAR,C06p07950.1_BnaDAR,C07p54450.1_BnaDAR,C08p53830.1_BnaDAR,C08p34920.1_BnaDAR,	0.139495	B. napus	PSGs
GO:0072359	circulatory system development	5	0.00930596	2.6983	8	68	1365	31307	A08p04480.1_BnaDAR,A03p34990.1_BnaDAR,C03p08180.1_BnaDAR,A07p14530.1_BnaDAR,C09p44310.1_BnaDAR,A07p21920.1_BnaDAR,A10p16240.1_BnaDAR,A03p11920.1_BnaDAR,	0.139254	B. napus	PSGs
GO:0140718	facultative heterochromatin formation	10	0.00935803	2.51731	9	82	1365	31307	C02p44550.1_BnaDAR,C05p51290.1_BnaDAR,C04p26650.1_BnaDAR,C04p59540.1_BnaDAR,C05p40650.1_BnaDAR,A09p39590.1_BnaDAR,C09p75140.1_BnaDAR,A05p44550.1_BnaDAR,C06p22120.1_BnaDAR,	0.139614	B. napus	PSGs
GO:0007420	brain development	5	0.00962758	2.91907	7	55	1365	31307	C03p42780.1_BnaDAR,C07p42610.1_BnaDAR,C07p54450.1_BnaDAR,C08p53830.1_BnaDAR,A10p16240.1_BnaDAR,A03p11920.1_BnaDAR,A09p44800.1_BnaDAR,	0.143207	B. napus	PSGs
GO:0060322	head development	4	0.00962758	2.91907	7	55	1365	31307	C03p42780.1_BnaDAR,C07p42610.1_BnaDAR,C07p54450.1_BnaDAR,C08p53830.1_BnaDAR,A10p16240.1_BnaDAR,A03p11920.1_BnaDAR,A09p44800.1_BnaDAR,	0.143207	B. napus	PSGs
GO:0010975	regulation of neuron projection development	8	0.00974256	2.36449	10	97	1365	31307	C05p33870.1_BnaDAR,A09p52230.1_BnaDAR,C05p33480.1_BnaDAR,C03p42780.1_BnaDAR,A08p13030.1_BnaDAR,C06p07950.1_BnaDAR,C07p54450.1_BnaDAR,C08p53830.1_BnaDAR,C08p34920.1_BnaDAR,A01p31680.1_BnaDAR,	0.144057	B. napus	PSGs
GO:0010647	positive regulation of cell communication	6	0.00983272	1.50947	36	547	1365	31307	C07p59660.1_BnaDAR,C09p75020.1_BnaDAR,A04p10170.1_BnaDAR,C02p49110.1_BnaDAR,C03p65550.1_BnaDAR,A02p15640.1_BnaDAR,C09p48190.1_BnaDAR,C09p59320.1_BnaDAR,A03p18590.1_BnaDAR,C03p50650.1_BnaDAR,C03p72890.1_BnaDAR,C09p30260.1_BnaDAR,C04p03720.1_BnaDAR,C07p40580.1_BnaDAR,C04p43540.1_BnaDAR,A03p18630.1_BnaDAR,C02p05290.1_BnaDAR,C07p54450.1_BnaDAR,A03p62000.1_BnaDAR,C05p05230.1_BnaDAR,C08p53830.1_BnaDAR,…	0.14496	B. napus	PSGs
GO:1903506	regulation of nucleic acid-templated transcription	9	6.17938e-08	1.37945	233	5896	911	31800	BjuVB08G23080,BjuVA04G15590,BjuVB05G45370,BjuVA09G25380,BjuVA09G68900,BjuVB01G16680,BjuVB06G26480,BjuVB02G68570,BjuVB07G07140,BjuVA05G16270,BjuVB03G17630,BjuVA09G65830,BjuVB07G00510,BjuVB06G55410,BjuVB03G29680,BjuVA03G46020,BjuVA03G09890,BjuVA06G06790,BjuVA08G27740,BjuVB08G44830,BjuVA09G50310,BjuVA01G06310,BjuVA07G13240,BjuVA08G02000,BjuVA01G17460,BjuVB04G00260,BjuVB03G24820,BjuVA10G10000,BjuVB03…	0.000232221	B. juncea	PSGs
GO:0051252	regulation of RNA metabolic process	7	7.73202e-08	1.3621	244	6253	911	31800	BjuVB08G23080,BjuVA04G15590,BjuVB05G45370,BjuVA09G25380,BjuVA09G68900,BjuVB01G16680,BjuVB06G26480,BjuVB02G68570,BjuVB07G07140,BjuVA05G16270,BjuVB03G17630,BjuVA09G65830,BjuVB07G00510,BjuVB06G55410,BjuVA10G27290,BjuVA07G05640,BjuVB03G29680,BjuVA03G46020,BjuVA03G09890,BjuVA06G06790,BjuVA08G27740,BjuVB08G44830,BjuVA09G50310,BjuVA01G06310,BjuVA07G13240,BjuVA08G02000,BjuVA01G17460,BjuVB04G00260,BjuVB03…	9.68565e-05	B. juncea	PSGs
GO:0097659	nucleic acid-templated transcription	9	8.32777e-08	1.36821	238	6072	911	31800	BjuVB08G23080,BjuVA04G15590,BjuVB05G45370,BjuVA09G25380,BjuVB08G41710,BjuVA09G68900,BjuVB01G16680,BjuVB06G26480,BjuVB02G68570,BjuVB07G07140,BjuVA05G16270,BjuVB03G17630,BjuVA09G65830,BjuVB07G00510,BjuVB06G55410,BjuVA07G05640,BjuVB03G29680,BjuVA03G46020,BjuVA03G09890,BjuVA06G06790,BjuVA08G27740,BjuVB08G44830,BjuVA09G50310,BjuVA01G06310,BjuVA07G13240,BjuVA08G02000,BjuVA01G17460,BjuVB04G00260,BjuVB03…	7.82394e-05	B. juncea	PSGs
GO:0019219	regulation of nucleobase-containing compound metabolic process	6	8.5535e-08	1.35123	252	6510	911	31800	BjuVB08G23080,BjuVA04G15590,BjuVB05G45370,BjuVA09G25380,BjuVA09G68900,BjuVB01G16680,BjuVB06G26480,BjuVB02G68570,BjuVB07G07140,BjuVA05G16270,BjuVB03G17630,BjuVA09G65830,BjuVB07G00510,BjuVB06G55410,BjuVA10G27290,BjuVA07G05640,BjuVB03G29680,BjuVA03G46020,BjuVA03G09890,BjuVA06G06790,BjuVA08G27740,BjuVB08G44830,BjuVA09G50310,BjuVA01G06310,BjuVA07G13240,BjuVA08G02000,BjuVA01G17460,BjuVB04G00260,BjuVB03…	6.42881e-05	B. juncea	PSGs
GO:0010556	regulation of macromolecule biosynthetic process	6	9.46477e-08	1.35192	250	6455	911	31800	BjuVB08G23080,BjuVA04G15590,BjuVB05G45370,BjuVA09G25380,BjuVA09G68900,BjuVB01G16680,BjuVA09G28400,BjuVB06G26480,BjuVB02G68570,BjuVB07G07140,BjuVA05G16270,BjuVB03G17630,BjuVA09G65830,BjuVB07G00510,BjuVB06G55410,BjuVA10G27290,BjuVA07G05640,BjuVB03G29680,BjuVA03G46020,BjuVA03G09890,BjuVA06G06790,BjuVA08G27740,BjuVB08G44830,BjuVA09G50310,BjuVA01G06310,BjuVA07G13240,BjuVA08G02000,BjuVA01G17460,BjuVB04…	5.9281e-05	B. juncea	PSGs
GO:0032774	RNA biosynthetic process	8	1.15878e-07	1.36283	238	6096	911	31800	BjuVB08G23080,BjuVA04G15590,BjuVB05G45370,BjuVA09G25380,BjuVB08G41710,BjuVA09G68900,BjuVB01G16680,BjuVB06G26480,BjuVB02G68570,BjuVB07G07140,BjuVA05G16270,BjuVB03G17630,BjuVA09G65830,BjuVB07G00510,BjuVB06G55410,BjuVA07G05640,BjuVB03G29680,BjuVA03G46020,BjuVA03G09890,BjuVA06G06790,BjuVA08G27740,BjuVB08G44830,BjuVA09G50310,BjuVA01G06310,BjuVA07G13240,BjuVA08G02000,BjuVA01G17460,BjuVB04G00260,BjuVB03…	6.22097e-05	B. juncea	PSGs
GO:0006355	regulation of DNA-templated transcription	10	2.59689e-07	1.36416	226	5783	911	31800	BjuVB08G23080,BjuVA04G15590,BjuVB05G45370,BjuVA09G25380,BjuVA09G68900,BjuVB01G16680,BjuVB06G26480,BjuVB02G68570,BjuVB07G07140,BjuVA05G16270,BjuVB03G17630,BjuVA09G65830,BjuVB07G00510,BjuVB06G55410,BjuVB03G29680,BjuVA03G46020,BjuVA06G06790,BjuVA08G27740,BjuVB08G44830,BjuVA09G50310,BjuVA01G06310,BjuVA07G13240,BjuVA08G02000,BjuVA01G17460,BjuVB04G00260,BjuVB03G24820,BjuVA10G10000,BjuVB03G43580,BjuVB06…	0.000121989	B. juncea	PSGs
GO:2000112	regulation of cellular macromolecule biosynthetic process	7	3.10876e-07	1.34087	243	6326	911	31800	BjuVB08G23080,BjuVA04G15590,BjuVB05G45370,BjuVA09G25380,BjuVA09G68900,BjuVB01G16680,BjuVA09G28400,BjuVB06G26480,BjuVB02G68570,BjuVB07G07140,BjuVA05G16270,BjuVB03G17630,BjuVA09G65830,BjuVB07G00510,BjuVB06G55410,BjuVA10G27290,BjuVA07G05640,BjuVB03G29680,BjuVA03G46020,BjuVA06G06790,BjuVA08G27740,BjuVB08G44830,BjuVA09G50310,BjuVA01G06310,BjuVA07G13240,BjuVA08G02000,BjuVA01G17460,BjuVB04G00260,BjuVB03…	0.000129808	B. juncea	PSGs
GO:0031326	regulation of cellular biosynthetic process	6	3.27052e-07	1.32923	253	6644	911	31800	BjuVB08G23080,BjuVA04G15590,BjuVB05G45370,BjuVA09G25380,BjuVA09G68900,BjuVB01G16680,BjuVA09G28400,BjuVB06G26480,BjuVB02G68570,BjuVB07G07140,BjuVA05G16270,BjuVB03G17630,BjuVA09G65830,BjuVB07G00510,BjuVB06G55410,BjuVA10G27290,BjuVA07G05640,BjuVB03G29680,BjuVA03G46020,BjuVA03G09890,BjuVA06G06790,BjuVA08G27740,BjuVB08G44830,BjuVA09G50310,BjuVA01G06310,BjuVA07G13240,BjuVA08G02000,BjuVA01G17460,BjuVB04…	0.000122906	B. juncea	PSGs
GO:0006351	DNA-templated transcription	10	4.02349e-07	1.35043	231	5971	911	31800	BjuVB08G23080,BjuVA04G15590,BjuVB05G45370,BjuVA09G25380,BjuVB08G41710,BjuVA09G68900,BjuVB01G16680,BjuVB06G26480,BjuVB02G68570,BjuVB07G07140,BjuVA05G16270,BjuVB03G17630,BjuVA09G65830,BjuVB07G00510,BjuVB06G55410,BjuVA07G05640,BjuVB03G29680,BjuVA03G46020,BjuVA06G06790,BjuVA08G27740,BjuVB08G44830,BjuVA09G50310,BjuVA01G06310,BjuVA07G13240,BjuVA08G02000,BjuVA01G17460,BjuVB04G00260,BjuVB03G24820,BjuVA10…	0.000137457	B. juncea	PSGs
GO:0010468	regulation of gene expression	6	4.03305e-07	1.31685	262	6945	911	31800	BjuVA02G18550,BjuVB08G23080,BjuVA04G15590,BjuVB05G45370,BjuVA09G25380,BjuVA09G68900,BjuVB01G16680,BjuVA09G28400,BjuVB06G26480,BjuVB02G68570,BjuVB07G07140,BjuVA05G16270,BjuVB03G17630,BjuVA09G65830,BjuVB07G00510,BjuVB06G55410,BjuVA10G27290,BjuVA07G05640,BjuVB03G29680,BjuVA03G46020,BjuVA06G06790,BjuVA08G27740,BjuVB08G44830,BjuVA09G50310,BjuVA01G06310,BjuVA07G13240,BjuVA08G02000,BjuVA01G17460,BjuVB04…	0.000126302	B. juncea	PSGs
GO:0009889	regulation of biosynthetic process	5	5.57083e-07	1.31978	254	6718	911	31800	BjuVB08G23080,BjuVA04G15590,BjuVB05G45370,BjuVA09G25380,BjuVA09G68900,BjuVB01G16680,BjuVA09G28400,BjuVB06G26480,BjuVB02G68570,BjuVB07G07140,BjuVA05G16270,BjuVB03G17630,BjuVA09G65830,BjuVB07G00510,BjuVB06G55410,BjuVA10G27290,BjuVA07G05640,BjuVB03G29680,BjuVA03G46020,BjuVA03G09890,BjuVA06G06790,BjuVA08G27740,BjuVB08G44830,BjuVA09G50310,BjuVA01G06310,BjuVA07G13240,BjuVA08G02000,BjuVA01G17460,BjuVB05…	0.00016104	B. juncea	PSGs
GO:0060255	regulation of macromolecule metabolic process	5	9.11721e-07	1.27841	292	7973	911	31800	BjuVA02G18550,BjuVB08G23080,BjuVA04G15590,BjuVB05G45370,BjuVA09G25380,BjuVA09G68900,BjuVB01G16680,BjuVA09G28400,BjuVB06G26480,BjuVB02G68570,BjuVB07G07140,BjuVA05G16270,BjuVB03G17630,BjuVA09G65830,BjuVB07G00510,BjuVB05G56090,BjuVB06G55410,BjuVA10G27290,BjuVA07G05640,BjuVB03G29680,BjuVA03G46020,BjuVA03G09890,BjuVA06G06790,BjuVA08G27740,BjuVB08G44830,BjuVA09G50310,BjuVA01G06310,BjuVA07G13240,BjuVA08…	0.000244732	B. juncea	PSGs
GO:0010467	gene expression	5	1.41068e-06	1.24667	328	9184	911	31800	BjuVA02G18550,BjuVB08G23080,BjuVA04G15590,BjuVB05G45370,BjuVA09G25380,BjuVB08G41710,BjuVA09G68900,BjuVB01G16680,BjuVA09G28400,BjuVB06G26480,BjuVB02G68570,BjuVB07G07140,BjuVA05G16270,BjuVB03G17630,BjuVA04G00060,BjuVA09G65830,BjuVB07G00510,BjuVB06G55410,BjuVA10G27290,BjuVA07G05640,BjuVB03G29680,BjuVA03G46020,BjuVA03G09890,BjuVA08G22060,BjuVA06G06790,BjuVB06G46060,BjuVA08G27740,BjuVB08G44830,BjuVA09…	0.000353422	B. juncea	PSGs
GO:0051171	regulation of nitrogen compound metabolic process	5	1.88354e-06	1.28162	275	7490	911	31800	BjuVB08G23080,BjuVA04G15590,BjuVB05G45370,BjuVA09G25380,BjuVA09G68900,BjuVB01G16680,BjuVA09G28400,BjuVB06G26480,BjuVB02G68570,BjuVB07G07140,BjuVA05G16270,BjuVB03G17630,BjuVA09G65830,BjuVB07G00510,BjuVB05G56090,BjuVB06G55410,BjuVA10G27290,BjuVA07G05640,BjuVB03G29680,BjuVA03G46020,BjuVA03G09890,BjuVA06G06790,BjuVA08G27740,BjuVB08G44830,BjuVA09G50310,BjuVA01G06310,BjuVA07G13240,BjuVA08G02000,BjuVA01…	0.000442397	B. juncea	PSGs
GO:0034654	nucleobase-containing compound biosynthetic process	6	3.26056e-06	1.29399	251	6771	911	31800	BjuVB08G23080,BjuVA04G15590,BjuVB05G45370,BjuVA09G25380,BjuVB08G41710,BjuVA09G68900,BjuVB01G16680,BjuVB06G26480,BjuVB02G68570,BjuVB07G07140,BjuVA05G16270,BjuVB03G17630,BjuVA09G65830,BjuVB07G00510,BjuVB06G55410,BjuVA07G05640,BjuVB03G29680,BjuVA03G46020,BjuVA03G09890,BjuVA06G06790,BjuVA08G27740,BjuVB08G44830,BjuVA09G50310,BjuVA01G06310,BjuVA07G13240,BjuVA08G02000,BjuVA01G17460,BjuVB04G00260,BjuVB03…	0.000720776	B. juncea	PSGs
GO:0031323	regulation of cellular metabolic process	5	5.51296e-06	1.25754	285	7911	911	31800	BjuVB08G23080,BjuVA04G15590,BjuVB05G45370,BjuVA09G25380,BjuVA09G68900,BjuVB01G16680,BjuVA09G28400,BjuVB06G26480,BjuVB02G68570,BjuVB07G07140,BjuVA05G16270,BjuVB03G17630,BjuVA09G65830,BjuVB07G00510,BjuVB05G56090,BjuVB06G55410,BjuVA10G27290,BjuVA07G05640,BjuVB03G29680,BjuVA03G46020,BjuVA03G09890,BjuVA06G06790,BjuVB04G42840,BjuVA08G27740,BjuVB08G44830,BjuVA09G50310,BjuVA01G06310,BjuVA07G13240,BjuVA08…	0.00115098	B. juncea	PSGs
GO:0080090	regulation of primary metabolic process	5	6.63355e-06	1.26224	275	7605	911	31800	BjuVB08G23080,BjuVA04G15590,BjuVB05G45370,BjuVA09G25380,BjuVA09G68900,BjuVB01G16680,BjuVA09G28400,BjuVB06G26480,BjuVB02G68570,BjuVB07G07140,BjuVA05G16270,BjuVB03G17630,BjuVA09G65830,BjuVB07G00510,BjuVB05G56090,BjuVB06G55410,BjuVA10G27290,BjuVA07G05640,BjuVB03G29680,BjuVA03G46020,BjuVA03G09890,BjuVA06G06790,BjuVA08G27740,BjuVB08G44830,BjuVA09G50310,BjuVA01G06310,BjuVA07G13240,BjuVA08G02000,BjuVA01…	0.00131205	B. juncea	PSGs
GO:0019222	regulation of metabolic process	4	6.72656e-06	1.24001	306	8614	911	31800	BjuVA02G18550,BjuVB08G23080,BjuVA04G15590,BjuVB05G45370,BjuVA09G25380,BjuVA09G68900,BjuVB01G16680,BjuVA09G28400,BjuVB06G26480,BjuVB02G68570,BjuVB07G07140,BjuVA05G16270,BjuVB03G17630,BjuVA09G65830,BjuVB07G00510,BjuVB05G56090,BjuVB06G55410,BjuVA10G27290,BjuVA07G05640,BjuVB03G29680,BjuVA03G46020,BjuVA03G09890,BjuVA06G06790,BjuVB04G42840,BjuVA08G27740,BjuVB08G44830,BjuVA09G50310,BjuVA01G06310,BjuVA07…	0.00126392	B. juncea	PSGs
GO:0016070	RNA metabolic process	7	7.65303e-06	1.23306	314	8889	911	31800	BjuVB08G23080,BjuVA04G15590,BjuVB05G45370,BjuVA09G25380,BjuVB08G41710,BjuVA09G68900,BjuVB01G16680,BjuVB06G26480,BjuVB02G68570,BjuVB07G07140,BjuVA05G16270,BjuVB03G17630,BjuVA04G00060,BjuVA09G65830,BjuVB07G00510,BjuVB06G55410,BjuVA10G27290,BjuVA07G05640,BjuVB03G29680,BjuVB04G53990,BjuVA03G46020,BjuVA03G09890,BjuVA08G22060,BjuVA06G06790,BjuVA08G27740,BjuVB08G44830,BjuVA09G50310,BjuVA01G06310,BjuVA06…	0.00136953	B. juncea	PSGs
GO:0090304	nucleic acid metabolic process	6	9.41003e-06	1.21555	339	9735	911	31800	BjuVB08G23080,BjuVA04G15590,BjuVB05G45370,BjuVA09G25380,BjuVB08G41710,BjuVA09G68900,BjuVB01G16680,BjuVB05G34260,BjuVB06G26480,BjuVB02G68570,BjuVA04G25360,BjuVB07G07140,BjuVA05G16270,BjuVA02G12810,BjuVB03G17630,BjuVA04G00060,BjuVA09G65830,BjuVB07G00510,BjuVB06G55410,BjuVA10G27290,BjuVA07G05640,BjuVB03G29680,BjuVB04G53990,BjuVA03G46020,BjuVA03G09890,BjuVA08G22060,BjuVA06G06790,BjuVA08G27740,BjuVB08…	0.0016074	B. juncea	PSGs
GO:0019438	aromatic compound biosynthetic process	5	1.42486e-05	1.25537	268	7452	911	31800	BjuVB08G23080,BjuVA04G15590,BjuVB05G45370,BjuVA09G25380,BjuVB08G41710,BjuVA09G68900,BjuVB01G16680,BjuVB06G26480,BjuVB02G68570,BjuVB07G07140,BjuVA05G16270,BjuVB03G17630,BjuVA09G65830,BjuVB07G00510,BjuVB06G55410,BjuVA07G05640,BjuVB03G29680,BjuVA03G46020,BjuVA03G09890,BjuVA06G06790,BjuVA08G27740,BjuVB08G44830,BjuVA09G50310,BjuVA01G06310,BjuVA07G13240,BjuVA08G02000,BjuVA01G17460,BjuVB04G00260,BjuVB03…	0.00232809	B. juncea	PSGs
GO:0006139	nucleobase-containing compound metabolic process	5	2.01985e-05	1.19487	360	10517	911	31800	BjuVB08G23080,BjuVA04G15590,BjuVB05G45370,BjuVA09G25380,BjuVB08G41710,BjuVA09G68900,BjuVB03G36340,BjuVB01G16680,BjuVB05G34260,BjuVB06G26480,BjuVB02G68570,BjuVA04G25360,BjuVB07G07140,BjuVA05G16270,BjuVA02G12810,BjuVB03G17630,BjuVA04G00060,BjuVA09G65830,BjuVB07G00510,BjuVB06G55410,BjuVA10G27290,BjuVA07G05640,BjuVB03G29680,BjuVB04G53990,BjuVA03G46020,BjuVA03G09890,BjuVA08G22060,BjuVA06G06790,BjuVA08…	0.00316276	B. juncea	PSGs
GO:1901362	organic cyclic compound biosynthetic process	5	3.09729e-05	1.23827	274	7724	911	31800	BjuVB08G23080,BjuVA04G15590,BjuVB05G45370,BjuVA09G25380,BjuVB08G41710,BjuVA09G68900,BjuVB01G16680,BjuVB06G26480,BjuVB02G68570,BjuVB07G07140,BjuVA05G16270,BjuVB03G17630,BjuVA09G65830,BjuVB07G00510,BjuVB06G55410,BjuVA07G05640,BjuVB03G29680,BjuVA03G46020,BjuVA03G09890,BjuVA06G06790,BjuVA08G27740,BjuVB08G44830,BjuVA09G50310,BjuVA01G06310,BjuVA07G13240,BjuVA08G02000,BjuVA01G17460,BjuVB04G00260,BjuVB03…	0.00465584	B. juncea	PSGs
GO:0009059	macromolecule biosynthetic process	5	4.99996e-05	1.21643	296	8494	911	31800	BjuVB08G23080,BjuVA04G15590,BjuVB05G45370,BjuVA09G25380,BjuVB08G41710,BjuVA09G68900,BjuVB03G36340,BjuVB01G16680,BjuVA09G28400,BjuVB06G26480,BjuVB02G68570,BjuVB07G07140,BjuVA05G16270,BjuVB03G17630,BjuVA09G65830,BjuVB07G00510,BjuVB06G55410,BjuVA10G27290,BjuVA07G05640,BjuVB03G29680,BjuVA03G46020,BjuVA03G09890,BjuVA08G22060,BjuVA06G06790,BjuVB06G46060,BjuVA08G27740,BjuVB08G44830,BjuVA09G50310,BjuVA01…	0.00722687	B. juncea	PSGs
GO:0034645	cellular macromolecule biosynthetic process	6	5.51263e-05	1.21974	288	8242	911	31800	BjuVB08G23080,BjuVA04G15590,BjuVB05G45370,BjuVA09G25380,BjuVB08G41710,BjuVA09G68900,BjuVB03G36340,BjuVB01G16680,BjuVA09G28400,BjuVB06G26480,BjuVB02G68570,BjuVB07G07140,BjuVA05G16270,BjuVB03G17630,BjuVA09G65830,BjuVB07G00510,BjuVB06G55410,BjuVA10G27290,BjuVA07G05640,BjuVB03G29680,BjuVA03G46020,BjuVA08G22060,BjuVA06G06790,BjuVB06G46060,BjuVA08G27740,BjuVB08G44830,BjuVA09G50310,BjuVA01G06310,BjuVA07…	0.00767276	B. juncea	PSGs
GO:0018130	heterocycle biosynthetic process	5	5.93411e-05	1.23779	259	7304	911	31800	BjuVB08G23080,BjuVA04G15590,BjuVB05G45370,BjuVA09G25380,BjuVB08G41710,BjuVA09G68900,BjuVB01G16680,BjuVB06G26480,BjuVB02G68570,BjuVB07G07140,BjuVA05G16270,BjuVB03G17630,BjuVA09G65830,BjuVB07G00510,BjuVB06G55410,BjuVA07G05640,BjuVB03G29680,BjuVA03G46020,BjuVA03G09890,BjuVA06G06790,BjuVA08G27740,BjuVB08G44830,BjuVA09G50310,BjuVA01G06310,BjuVA07G13240,BjuVA08G02000,BjuVA01G17460,BjuVB04G00260,BjuVB03…	0.00796443	B. juncea	PSGs
GO:0046483	heterocycle metabolic process	4	0.00018725	1.16116	371	11153	911	31800	BjuVB08G23080,BjuVA04G15590,BjuVB05G45370,BjuVA09G25380,BjuVB08G41710,BjuVA09G68900,BjuVB03G36340,BjuVB01G16680,BjuVB05G34260,BjuVB06G26480,BjuVB02G68570,BjuVA04G25360,BjuVA07G16340,BjuVB07G07140,BjuVA05G16270,BjuVA02G12810,BjuVB03G17630,BjuVA04G00060,BjuVA09G65830,BjuVB07G00510,BjuVB06G55410,BjuVA10G27290,BjuVA07G05640,BjuVB03G29680,BjuVB04G53990,BjuVA03G46020,BjuVA03G09890,BjuVA08G22060,BjuVA06…	0.024265	B. juncea	PSGs
GO:0006725	cellular aromatic compound metabolic process	4	0.000193415	1.15765	379	11428	911	31800	BjuVB08G23080,BjuVA04G15590,BjuVB05G45370,BjuVA09G25380,BjuVB08G41710,BjuVA09G68900,BjuVB03G36340,BjuVB01G16680,BjuVB05G34260,BjuVB06G26480,BjuVB02G68570,BjuVA04G25360,BjuVB07G07140,BjuVA05G16270,BjuVA02G12810,BjuVB03G17630,BjuVA04G00060,BjuVA09G65830,BjuVB07G00510,BjuVB08G15420,BjuVB06G55410,BjuVA10G27290,BjuVA07G05640,BjuVB03G29680,BjuVB04G53990,BjuVA03G46020,BjuVA03G09890,BjuVA08G22060,BjuVA06…	0.0242284	B. juncea	PSGs
GO:0044271	cellular nitrogen compound biosynthetic process	5	0.000195202	1.19784	290	8451	911	31800	BjuVB08G23080,BjuVA04G15590,BjuVB05G45370,BjuVA09G25380,BjuVB08G41710,BjuVA09G68900,BjuVB01G16680,BjuVA09G28400,BjuVB06G26480,BjuVB02G68570,BjuVB07G07140,BjuVA05G16270,BjuVB03G17630,BjuVA09G65830,BjuVB07G00510,BjuVB06G55410,BjuVA10G27290,BjuVA07G05640,BjuVB03G29680,BjuVA03G46020,BjuVA03G09890,BjuVA08G22060,BjuVA06G06790,BjuVB06G46060,BjuVA08G27740,BjuVB08G44830,BjuVA09G50310,BjuVA01G06310,BjuVA07…	0.0236635	B. juncea	PSGs
GO:1901360	organic cyclic compound metabolic process	4	0.000251461	1.15162	386	11700	911	31800	BjuVB08G23080,BjuVA04G15590,BjuVB05G45370,BjuVA09G25380,BjuVB08G41710,BjuVA09G68900,BjuVB03G36340,BjuVB01G16680,BjuVB05G34260,BjuVB06G26480,BjuVB02G68570,BjuVA04G25360,BjuVA07G16340,BjuVB07G07140,BjuVA05G16270,BjuVA02G12810,BjuVB03G17630,BjuVA04G00060,BjuVA09G65830,BjuVB07G00510,BjuVB08G15420,BjuVB06G55410,BjuVA10G27290,BjuVA07G05640,BjuVB03G29680,BjuVB04G53990,BjuVA03G46020,BjuVA03G09890,BjuVA08…	0.0286361	B. juncea	PSGs
GO:0050794	regulation of cellular process	4	0.000344151	1.14303	399	12185	911	31800	BjuVB03G48340,BjuVB08G23080,BjuVB02G31250,BjuVA04G15590,BjuVB05G45370,BjuVB06G20710,BjuVA09G25380,BjuVA09G68900,BjuVB03G36340,BjuVB01G16680,BjuVA09G28400,BjuVB06G26480,BjuVB02G68570,BjuVA04G25360,BjuVA09G68090,BjuVA07G16340,BjuVB07G07140,BjuVA05G16270,BjuVB03G17630,BjuVA09G65830,BjuVB07G00510,BjuVB08G51960,BjuVB05G56090,BjuVB03G18990,BjuVB06G55410,BjuVA10G27290,BjuVA07G05640,BjuVB03G29680,BjuVA03…	0.0380388	B. juncea	PSGs
GO:0034641	cellular nitrogen compound metabolic process	4	0.000459005	1.14194	391	11952	911	31800	BjuVB08G23080,BjuVA04G15590,BjuVB05G45370,BjuVA09G25380,BjuVB08G41710,BjuVA09G68900,BjuVB03G36340,BjuVB01G16680,BjuVB05G34260,BjuVA09G28400,BjuVB06G26480,BjuVB02G68570,BjuVA04G25360,BjuVA07G16340,BjuVB07G07140,BjuVA05G16270,BjuVA02G12810,BjuVB03G17630,BjuVA04G00060,BjuVA09G65830,BjuVB07G00510,BjuVB06G55410,BjuVA10G27290,BjuVA07G05640,BjuVB03G29680,BjuVB04G53990,BjuVA03G46020,BjuVA03G09890,BjuVA08…	0.0420718	B. juncea	PSGs
GO:0002238	response to molecule of fungal origin	5	0.000673524	4.69898	7	52	911	31800	BjuVA02G18550,BjuVB05G56090,BjuVA03G14380,BjuVA08G15830,BjuVA02G15130,BjuVB03G11790,BjuVA07G39300,	0.0602644	B. juncea	PSGs
GO:0010449	root meristem growth	5	0.000785305	3.14733	11	122	911	31800	BjuVA07G13240,BjuVB01G15740,BjuVA07G34990,BjuVB07G10690,BjuVA05G19430,BjuVB03G40780,BjuVA05G06100,BjuVB01G33710,BjuVB02G06140,BjuVA03G36050,BjuVA02G39370,	0.068632	B. juncea	PSGs
GO:0044249	cellular biosynthetic process	4	0.00226093	1.12885	360	11132	911	31800	BjuVA02G17220,BjuVB08G23080,BjuVA04G15590,BjuVB05G45370,BjuVB06G20710,BjuVA09G25380,BjuVB08G41710,BjuVA09G68900,BjuVB03G36340,BjuVB01G16680,BjuVA03G26850,BjuVA09G28400,BjuVB06G26480,BjuVB02G68570,BjuVB07G07140,BjuVA05G16270,BjuVB03G17630,BjuVA09G65830,BjuVB07G00510,BjuVB08G15420,BjuVB06G55410,BjuVA10G27290,BjuVB01G08670,BjuVA07G05640,BjuVB03G29680,BjuVA03G46020,BjuVA09G16840,BjuVA03G09890,BjuVA04…	0.173399	B. juncea	PSGs
GO:0023051	regulation of signaling	4	0.00234048	1.44489	63	1522	911	31800	BjuVB08G23080,BjuVB02G68570,BjuVB03G29680,BjuVB04G42840,BjuVB08G44830,BjuVA01G06310,BjuVA07G13240,BjuVB06G20740,BjuVB07G41400,BjuVA05G12380,BjuVA09G68520,BjuVB04G39790,BjuVA03G57600,BjuVA04G03640,BjuVA07G23410,BjuVA01G37800,BjuVB07G11950,BjuVB02G29220,BjuVB04G50110,BjuVB04G48280,BjuVA08G04330,BjuVB03G09980,BjuVA03G16480,BjuVB06G32820,BjuVB05G40460,BjuVB02G06140,BjuVB07G39400,BjuVA08G30220,BjuVA03…	0.17591	B. juncea	PSGs
GO:0007399	nervous system development	5	0.00245889	2.23403	16	250	911	31800	BjuVB02G40590,BjuVB08G44830,BjuVA10G28690,BjuVB02G20480,BjuVB08G16600,BjuVB02G32000,BjuVB02G27900,BjuVA07G04450,BjuVA05G28850,BjuVB02G56370,BjuVA09G34910,BjuVB02G18470,BjuVA10G16010,BjuVA08G11280,BjuVA07G20250,BjuVB07G21010,	0.168009	B. juncea	PSGs
GO:0071368	cellular response to cytokinin stimulus	7	0.00254587	2.29649	15	228	911	31800	BjuVB02G68570,BjuVA06G06790,BjuVA01G06310,BjuVA07G13240,BjuVB02G22730,BjuVA06G14730,BjuVA07G34990,BjuVB03G40780,BjuVB02G06140,BjuVA09G46460,BjuVA03G36050,BjuVB03G14800,BjuVB08G55250,BjuVA09G61180,BjuVA04G31390,	0.170846	B. juncea	PSGs
GO:0010646	regulation of cell communication	5	0.00271671	1.43546	63	1532	911	31800	BjuVB08G23080,BjuVB02G68570,BjuVB03G29680,BjuVB04G42840,BjuVB08G44830,BjuVA01G06310,BjuVA07G13240,BjuVB06G20740,BjuVB07G41400,BjuVA05G12380,BjuVA09G68520,BjuVB04G39790,BjuVA03G57600,BjuVA04G03640,BjuVA07G23410,BjuVA01G37800,BjuVB07G11950,BjuVB02G29220,BjuVB04G50110,BjuVB04G48280,BjuVA08G04330,BjuVB03G09980,BjuVA03G16480,BjuVB06G32820,BjuVB05G40460,BjuVB02G06140,BjuVB07G39400,BjuVA08G30220,BjuVA03…	0.179112	B. juncea	PSGs
GO:0006637	acyl-CoA metabolic process	11	0.00281708	3.32445	8	84	911	31800	BjuVA10G00220,BjuVB01G40040,BjuVB02G30130,BjuVA03G10590,BjuVA10G18660,BjuVA02G25530,BjuVA08G17490,BjuVB07G38730,	0.182527	B. juncea	PSGs
GO:0035383	thioester metabolic process	5	0.00281708	3.32445	8	84	911	31800	BjuVA10G00220,BjuVB01G40040,BjuVB02G30130,BjuVA03G10590,BjuVA10G18660,BjuVA02G25530,BjuVA08G17490,BjuVB07G38730,	0.182527	B. juncea	PSGs
GO:0033875	ribonucleoside bisphosphate metabolic process	9	0.00345376	2.96378	9	106	911	31800	BjuVA10G00220,BjuVB01G40040,BjuVB02G30130,BjuVA03G10590,BjuVA10G18660,BjuVA02G25530,BjuVA08G17490,BjuVB07G08910,BjuVB07G38730,	0.21632	B. juncea	PSGs
GO:0034032	purine nucleoside bisphosphate metabolic process	9	0.00345376	2.96378	9	106	911	31800	BjuVA10G00220,BjuVB01G40040,BjuVB02G30130,BjuVA03G10590,BjuVA10G18660,BjuVA02G25530,BjuVA08G17490,BjuVB07G08910,BjuVB07G38730,	0.21632	B. juncea	PSGs
GO:0033865	nucleoside bisphosphate metabolic process	8	0.00345376	2.96378	9	106	911	31800	BjuVA10G00220,BjuVB01G40040,BjuVB02G30130,BjuVA03G10590,BjuVA10G18660,BjuVA02G25530,BjuVA08G17490,BjuVB07G08910,BjuVB07G38730,	0.21632	B. juncea	PSGs
GO:0048523	negative regulation of cellular process	5	0.00345722	1.30025	104	2792	911	31800	BjuVB06G20710,BjuVA09G25380,BjuVB02G68570,BjuVA05G16270,BjuVB07G00510,BjuVB08G51960,BjuVB05G56090,BjuVB06G55410,BjuVA10G27290,BjuVA07G05640,BjuVA03G09890,BjuVB04G42840,BjuVB08G44830,BjuVA01G06310,BjuVA07G13240,BjuVB06G20740,BjuVB07G41400,BjuVA10G00220,BjuVA09G68520,BjuVA06G42790,BjuVB04G39790,BjuVA06G16040,BjuVA10G20220,BjuVA01G37800,BjuVA01G13400,BjuVA09G42370,BjuVA08G00740,BjuVA08G31080,BjuVB06…	0.206226	B. juncea	PSGs
GO:0040008	regulation of growth	4	0.00366478	1.63926	34	724	911	31800	BjuVB06G20710,BjuVA07G13240,BjuVB07G41400,BjuVA02G18930,BjuVB07G50090,BjuVA09G56990,BjuVB01G15740,BjuVA07G34990,BjuVB03G02460,BjuVB03G40780,BjuVB02G29220,BjuVB05G28350,BjuVA07G04450,BjuVB02G06140,BjuVB07G26550,BjuVA07G06160,BjuVB06G57820,BjuVB06G28880,BjuVB02G71940,BjuVA05G28470,BjuVB02G18470,BjuVA10G06520,BjuVA03G36050,BjuVA07G11240,BjuVA08G09330,BjuVA02G39370,BjuVB06G31760,BjuVB02G33580,BjuVB01…	0.215191	B. juncea	PSGs
GO:0019827	stem cell population maintenance	4	0.00444363	2.16364	15	242	911	31800	BjuVA07G13240,BjuVB07G10690,BjuVA05G19430,BjuVA03G00510,BjuVA10G34040,BjuVB01G33710,BjuVB02G06140,BjuVA06G32450,BjuVA01G01310,BjuVB05G07220,BjuVA03G36050,BjuVB02G62560,BjuVA07G37150,BjuVA08G11280,BjuVA03G59270,	0.253018	B. juncea	PSGs
GO:1901576	organic substance biosynthetic process	4	0.0048585	1.11525	364	11393	911	31800	BjuVA02G17220,BjuVB08G23080,BjuVA04G15590,BjuVB05G45370,BjuVB06G20710,BjuVA09G25380,BjuVB08G41710,BjuVA09G68900,BjuVB03G36340,BjuVB01G16680,BjuVA03G26850,BjuVA09G28400,BjuVB06G26480,BjuVB02G68570,BjuVB07G07140,BjuVA05G16270,BjuVB03G17630,BjuVA09G65830,BjuVB07G00510,BjuVB08G15420,BjuVB06G55410,BjuVA10G27290,BjuVB01G08670,BjuVA07G05640,BjuVB03G29680,BjuVA03G46020,BjuVA09G16840,BjuVA03G09890,BjuVA08…	0.257159	B. juncea	PSGs
GO:1901568	fatty acid derivative metabolic process	5	0.0054532	2.46137	11	156	911	31800	BjuVB05G55100,BjuVA08G15830,BjuVA01G25710,BjuVB02G30130,BjuVB03G44660,BjuVB03G24660,BjuVA03G10590,BjuVB06G06760,BjuVA10G18660,BjuVA08G17490,BjuVB01G48120,	0.280728	B. juncea	PSGs
GO:0044260	cellular macromolecule metabolic process	5	0.00552853	1.09723	429	13648	911	31800	BjuVB08G30600,BjuVB08G23080,BjuVA04G15590,BjuVB05G45370,BjuVB05G34250,BjuVA09G25380,BjuVB08G41710,BjuVA09G68900,BjuVB03G36340,BjuVB01G16680,BjuVB05G34260,BjuVA09G28400,BjuVB06G26480,BjuVB02G68570,BjuVA04G25360,BjuVB07G07140,BjuVA05G16270,BjuVA02G12810,BjuVB03G17630,BjuVA04G00060,BjuVA09G65830,BjuVB07G00510,BjuVB06G55410,BjuVA10G27290,BjuVA07G05640,BjuVB03G29680,BjuVA03G46020,BjuVA08G22060,BjuVA02…	0.28076	B. juncea	PSGs
GO:0009736	cytokinin-activated signaling pathway	7	0.00589705	2.16236	14	226	911	31800	BjuVB02G68570,BjuVA06G06790,BjuVA01G06310,BjuVA07G13240,BjuVA06G14730,BjuVA07G34990,BjuVB03G40780,BjuVB02G06140,BjuVA09G46460,BjuVA03G36050,BjuVB03G14800,BjuVB08G55250,BjuVA09G61180,BjuVA04G31390,	0.291594	B. juncea	PSGs
GO:0048513	animal organ development	4	0.00594899	2.03835	16	274	911	31800	BjuVB02G40590,BjuVB08G44830,BjuVA04G22760,BjuVA10G28690,BjuVB02G20480,BjuVB02G32000,BjuVB02G27900,BjuVA08G04330,BjuVB03G09980,BjuVA07G04450,BjuVB05G40460,BjuVB07G39400,BjuVA09G34910,BjuVB02G18470,BjuVB02G03390,BjuVA08G11280,	0.290342	B. juncea	PSGs
GO:0048232	male gamete generation	5	0.0073672	2.10644	14	232	911	31800	BjuVB01G16680,BjuVA02G12810,BjuVB02G40590,BjuVA10G28690,BjuVB05G40460,BjuVB01G30230,BjuVB02G19390,BjuVB03G52660,BjuVB05G07220,BjuVB02G18470,BjuVB03G20230,BjuVA09G56330,BjuVB04G04830,BjuVB07G21010,	0.341801	B. juncea	PSGs
GO:0009966	regulation of signal transduction	6	0.00790975	1.3867	58	1460	911	31800	BjuVB08G23080,BjuVB02G68570,BjuVB03G29680,BjuVB04G42840,BjuVB08G44830,BjuVA01G06310,BjuVA07G13240,BjuVB06G20740,BjuVB07G41400,BjuVA05G12380,BjuVB04G39790,BjuVA03G57600,BjuVA04G03640,BjuVA07G23410,BjuVA01G37800,BjuVB07G11950,BjuVB02G29220,BjuVB04G50110,BjuVB04G48280,BjuVB03G09980,BjuVA03G16480,BjuVB06G32820,BjuVB02G06140,BjuVA08G30220,BjuVA03G15960,BjuVA02G42290,BjuVB02G56320,BjuVA06G25220,BjuVA02…	0.362498	B. juncea	PSGs
GO:0007267	cell-cell signaling	4	0.00791728	2.08843	14	234	911	31800	BjuVA05G12380,BjuVA09G68520,BjuVB03G37180,BjuVA08G04330,BjuVB03G18000,BjuVB05G40460,BjuVB07G39400,BjuVA02G42290,BjuVB02G18470,BjuVB02G03390,BjuVA09G03290,BjuVB05G37430,BjuVA03G59270,BjuVA07G36220,	0.358472	B. juncea	PSGs
GO:0007276	gamete generation	4	0.00800767	1.97352	16	283	911	31800	BjuVB01G16680,BjuVA02G12810,BjuVB02G40590,BjuVA10G28690,BjuVB06G49240,BjuVB05G40460,BjuVB01G30230,BjuVB02G19390,BjuVB03G52660,BjuVB05G07220,BjuVB02G18470,BjuVB03G20230,BjuVA09G56330,BjuVB04G04830,BjuVA08G11280,BjuVB07G21010,	0.345894	B. juncea	PSGs
GO:0031425	chloroplast RNA processing	9	0.00822579	3.96667	5	44	911	31800	BjuVA07G20540,BjuVA05G05270,BjuVA01G29790,BjuVA02G12000,BjuVB08G56260,	0.351279	B. juncea	PSGs
GO:0000160	phosphorelay signal transduction system	7	0.0084211	1.77922	21	412	911	31800	BjuVA06G06790,BjuVA07G13240,BjuVA04G03640,BjuVA06G14730,BjuVA07G23410,BjuVA07G34990,BjuVB03G40780,BjuVA05G18120,BjuVB02G06140,BjuVB02G30650,BjuVA08G01780,BjuVA03G36050,BjuVB02G62590,BjuVB03G14800,BjuVB03G30050,BjuVB03G24660,BjuVA05G04900,BjuVA10G02750,BjuVB08G55250,BjuVA04G31390,BjuVA04G32240,	0.351628	B. juncea	PSGs
GO:0043170	macromolecule metabolic process	4	0.00906577	1.07447	513	16666	911	31800	BjuVA02G18550,BjuVB08G30600,BjuVB08G23080,BjuVA04G15590,BjuVB05G45370,BjuVB05G34250,BjuVA09G25380,BjuVB08G41710,BjuVA09G68900,BjuVB03G36340,BjuVB01G16680,BjuVB05G34260,BjuVA09G28400,BjuVB06G26480,BjuVB02G68570,BjuVA04G25360,BjuVB07G07140,BjuVA05G16270,BjuVA02G12810,BjuVB03G17630,BjuVA04G00060,BjuVA09G65830,BjuVB07G00510,BjuVB05G56090,BjuVB06G55410,BjuVA10G27290,BjuVA07G05640,BjuVB03G29680,BjuVB04…	0.370317	B. juncea	PSGs
GO:0010558	negative regulation of macromolecule biosynthetic process	7	0.00953102	1.42355	48	1177	911	31800	BjuVA09G25380,BjuVA05G16270,BjuVB07G00510,BjuVB06G55410,BjuVA10G27290,BjuVA07G05640,BjuVA03G09890,BjuVA01G06310,BjuVA07G13240,BjuVA10G00220,BjuVA06G42790,BjuVA06G16040,BjuVA10G20220,BjuVA01G37800,BjuVA01G13400,BjuVA03G00510,BjuVB05G35010,BjuVB02G31180,BjuVA03G68390,BjuVB08G44720,BjuVA10G34040,BjuVA07G27560,BjuVA09G15860,BjuVB02G06140,BjuVB06G48760,BjuVA04G13700,BjuVA06G00430,BjuVB06G35410,BjuVA06…	0.385135	B. juncea	PSGs
GO:0080090	regulation of primary metabolic process	5	3.15923e-11	1.33466	404	8450	1290	36011	Bca_GomB07g38370,Bca_GomC07g44310,Bca_GomB07g76670,Bca_GomC02g33660,Bca_GomB07g37030,Bca_GomC01g49340,Bca_GomB05g56540,Bca_GomC09g27480,Bca_GomB06g00780,Bca_GomB03g21390,Bca_GomB02g08520,Bca_GomC06g20510,Bca_GomB05g61910,Bca_GomC04g52470,Bca_GomC02g18010,Bca_GomC04g03450,Bca_GomB02g61530,Bca_GomC03g49010,Bca_GomB02g15620,Bca_GomC01g08890,Bca_GomC09g39410,Bca_GomC05g24250,Bca_GomB06g82640,Bca_GomC…	1.28423e-07	B. carinate	PSGs
GO:0031326	regulation of cellular biosynthetic process	6	4.71764e-11	1.36479	359	7343	1290	36011	Bca_GomC07g44310,Bca_GomB07g76670,Bca_GomC02g33660,Bca_GomB07g37030,Bca_GomC01g49340,Bca_GomB06g00780,Bca_GomB03g21390,Bca_GomB02g08520,Bca_GomC06g20510,Bca_GomB05g61910,Bca_GomC04g52470,Bca_GomC04g03450,Bca_GomB02g61530,Bca_GomC03g49010,Bca_GomB02g15620,Bca_GomC01g08890,Bca_GomC09g39410,Bca_GomC05g24250,Bca_GomB06g82640,Bca_GomC09g11070,Bca_GomC07g34160,Bca_GomB02g89090,Bca_GomC04g63980,Bca_GomC…	9.5886e-08	B. carinate	PSGs
GO:0051171	regulation of nitrogen compound metabolic process	5	4.77435e-11	1.3349	398	8323	1290	36011	Bca_GomB07g38370,Bca_GomC07g44310,Bca_GomB07g76670,Bca_GomC02g33660,Bca_GomB07g37030,Bca_GomC01g49340,Bca_GomB05g56540,Bca_GomC09g27480,Bca_GomB06g00780,Bca_GomB03g21390,Bca_GomB02g08520,Bca_GomC06g20510,Bca_GomB05g61910,Bca_GomC04g52470,Bca_GomC02g18010,Bca_GomC04g03450,Bca_GomB02g61530,Bca_GomC03g49010,Bca_GomB02g15620,Bca_GomC01g08890,Bca_GomC09g39410,Bca_GomC05g24250,Bca_GomB06g82640,Bca_GomC…	6.46924e-08	B. carinate	PSGs
GO:0009889	regulation of biosynthetic process	5	5.92985e-11	1.3599	362	7431	1290	36011	Bca_GomC07g44310,Bca_GomB07g76670,Bca_GomC02g33660,Bca_GomB07g37030,Bca_GomC01g49340,Bca_GomB06g00780,Bca_GomB03g21390,Bca_GomB02g08520,Bca_GomC06g20510,Bca_GomB05g61910,Bca_GomC04g52470,Bca_GomC04g03450,Bca_GomB02g61530,Bca_GomC03g49010,Bca_GomB02g15620,Bca_GomC01g08890,Bca_GomC09g39410,Bca_GomC05g24250,Bca_GomB06g82640,Bca_GomC09g11070,Bca_GomC07g34160,Bca_GomB02g89090,Bca_GomC04g63980,Bca_GomC…	6.02621e-08	B. carinate	PSGs
GO:0019219	regulation of nucleobase-containing compound metabolic process	6	7.19739e-11	1.36609	352	7193	1290	36011	Bca_GomC07g44310,Bca_GomB07g76670,Bca_GomC02g33660,Bca_GomB07g37030,Bca_GomC01g49340,Bca_GomB05g56540,Bca_GomC09g27480,Bca_GomB06g00780,Bca_GomB03g21390,Bca_GomB02g08520,Bca_GomC06g20510,Bca_GomB05g61910,Bca_GomC04g52470,Bca_GomC02g18010,Bca_GomC04g03450,Bca_GomB02g61530,Bca_GomC03g49010,Bca_GomB02g15620,Bca_GomC01g08890,Bca_GomC09g39410,Bca_GomC05g24250,Bca_GomB06g82640,Bca_GomC09g11070,Bca_GomC…	5.85148e-08	B. carinate	PSGs
GO:0010556	regulation of macromolecule biosynthetic process	6	7.66105e-11	1.36795	349	7122	1290	36011	Bca_GomC07g44310,Bca_GomB07g76670,Bca_GomC02g33660,Bca_GomB07g37030,Bca_GomC01g49340,Bca_GomB06g00780,Bca_GomB03g21390,Bca_GomB02g08520,Bca_GomC06g20510,Bca_GomB05g61910,Bca_GomC04g52470,Bca_GomC04g03450,Bca_GomB02g61530,Bca_GomC03g49010,Bca_GomB02g15620,Bca_GomC01g08890,Bca_GomC09g39410,Bca_GomC05g24250,Bca_GomB06g82640,Bca_GomC09g11070,Bca_GomC07g34160,Bca_GomB02g89090,Bca_GomC04g63980,Bca_GomC…	5.19036e-08	B. carinate	PSGs
GO:2000112	regulation of cellular macromolecule biosynthetic process	7	1.7242e-10	1.36574	341	6970	1290	36011	Bca_GomC07g44310,Bca_GomB07g76670,Bca_GomC02g33660,Bca_GomB07g37030,Bca_GomC01g49340,Bca_GomB06g00780,Bca_GomB03g21390,Bca_GomC06g20510,Bca_GomB05g61910,Bca_GomC04g52470,Bca_GomC04g03450,Bca_GomB02g61530,Bca_GomC03g49010,Bca_GomB02g15620,Bca_GomC01g08890,Bca_GomC09g39410,Bca_GomC05g24250,Bca_GomB06g82640,Bca_GomC09g11070,Bca_GomC07g34160,Bca_GomB02g89090,Bca_GomC04g63980,Bca_GomC09g49650,Bca_GomB…	1.00127e-07	B. carinate	PSGs
GO:0051252	regulation of RNA metabolic process	7	1.73765e-10	1.36825	338	6896	1290	36011	Bca_GomC07g44310,Bca_GomB07g76670,Bca_GomC02g33660,Bca_GomB07g37030,Bca_GomC01g49340,Bca_GomB06g00780,Bca_GomB03g21390,Bca_GomB02g08520,Bca_GomC06g20510,Bca_GomB05g61910,Bca_GomC04g52470,Bca_GomC04g03450,Bca_GomB02g61530,Bca_GomC03g49010,Bca_GomB02g15620,Bca_GomC01g08890,Bca_GomC09g39410,Bca_GomC05g24250,Bca_GomB06g82640,Bca_GomC09g11070,Bca_GomC07g34160,Bca_GomB02g89090,Bca_GomC04g63980,Bca_GomC…	8.82942e-08	B. carinate	PSGs
GO:1903506	regulation of nucleic acid-templated transcription	9	2.52307e-10	1.37923	321	6497	1290	36011	Bca_GomC07g44310,Bca_GomB07g76670,Bca_GomC02g33660,Bca_GomB07g37030,Bca_GomC01g49340,Bca_GomB06g00780,Bca_GomB03g21390,Bca_GomB02g08520,Bca_GomC06g20510,Bca_GomB05g61910,Bca_GomC04g52470,Bca_GomC04g03450,Bca_GomB02g61530,Bca_GomC03g49010,Bca_GomB02g15620,Bca_GomC01g08890,Bca_GomC09g39410,Bca_GomC05g24250,Bca_GomB06g82640,Bca_GomC09g11070,Bca_GomC07g34160,Bca_GomB02g89090,Bca_GomC04g63980,Bca_GomC…	1.13959e-07	B. carinate	PSGs
GO:2001141	regulation of RNA biosynthetic process	8	2.52307e-10	1.37923	321	6497	1290	36011	Bca_GomC07g44310,Bca_GomB07g76670,Bca_GomC02g33660,Bca_GomB07g37030,Bca_GomC01g49340,Bca_GomB06g00780,Bca_GomB03g21390,Bca_GomB02g08520,Bca_GomC06g20510,Bca_GomB05g61910,Bca_GomC04g52470,Bca_GomC04g03450,Bca_GomB02g61530,Bca_GomC03g49010,Bca_GomB02g15620,Bca_GomC01g08890,Bca_GomC09g39410,Bca_GomC05g24250,Bca_GomB06g82640,Bca_GomC09g11070,Bca_GomC07g34160,Bca_GomB02g89090,Bca_GomC04g63980,Bca_GomC…	1.13959e-07	B. carinate	PSGs
GO:0031323	regulation of cellular metabolic process	5	3.01028e-10	1.30784	412	8794	1290	36011	Bca_GomB07g38370,Bca_GomC07g44310,Bca_GomB07g76670,Bca_GomC02g33660,Bca_GomB07g37030,Bca_GomC01g49340,Bca_GomB05g56540,Bca_GomC01g39970,Bca_GomC09g27480,Bca_GomB06g00780,Bca_GomB03g21390,Bca_GomB02g08520,Bca_GomC06g20510,Bca_GomB05g61910,Bca_GomC04g52470,Bca_GomC02g18010,Bca_GomC04g03450,Bca_GomB02g61530,Bca_GomC03g49010,Bca_GomB02g15620,Bca_GomC01g08890,Bca_GomC09g39410,Bca_GomC05g24250,Bca_GomB…	1.11244e-07	B. carinate	PSGs
GO:0006355	regulation of DNA-templated transcription	10	7.74864e-10	1.37297	313	6364	1290	36011	Bca_GomC07g44310,Bca_GomB07g76670,Bca_GomC02g33660,Bca_GomB07g37030,Bca_GomC01g49340,Bca_GomB06g00780,Bca_GomB03g21390,Bca_GomC06g20510,Bca_GomB05g61910,Bca_GomC04g52470,Bca_GomC04g03450,Bca_GomB02g61530,Bca_GomC03g49010,Bca_GomB02g15620,Bca_GomC01g08890,Bca_GomC09g39410,Bca_GomC05g24250,Bca_GomB06g82640,Bca_GomC09g11070,Bca_GomC07g34160,Bca_GomB02g89090,Bca_GomC04g63980,Bca_GomC09g49650,Bca_GomB…	2.62485e-07	B. carinate	PSGs
GO:0019222	regulation of metabolic process	4	1.14904e-09	1.27948	439	9578	1290	36011	Bca_GomB07g38370,Bca_GomC07g44310,Bca_GomB07g76670,Bca_GomC02g33660,Bca_GomB07g37030,Bca_GomC01g49340,Bca_GomB05g56540,Bca_GomC01g39970,Bca_GomC09g27480,Bca_GomB06g00780,Bca_GomB03g21390,Bca_GomB02g08520,Bca_GomC06g20510,Bca_GomB05g61910,Bca_GomB03g81880,Bca_GomC04g52470,Bca_GomC02g18010,Bca_GomC04g03450,Bca_GomB02g61530,Bca_GomC03g49010,Bca_GomB02g15620,Bca_GomC01g08890,Bca_GomC09g39410,Bca_GomC…	3.59296e-07	B. carinate	PSGs
GO:0060255	regulation of macromolecule process	5	1.46378e-09	1.2937	410	8847	1290	36011	Bca_GomB07g38370,Bca_GomC07g44310,Bca_GomB07g76670,Bca_GomC02g33660,Bca_GomB07g37030,Bca_GomC01g49340,Bca_GomB05g56540,Bca_GomC09g27480,Bca_GomB06g00780,Bca_GomB03g21390,Bca_GomB02g08520,Bca_GomC06g20510,Bca_GomB05g61910,Bca_GomB03g81880,Bca_GomC04g52470,Bca_GomC02g18010,Bca_GomC04g03450,Bca_GomB02g61530,Bca_GomC03g49010,Bca_GomB02g15620,Bca_GomC01g08890,Bca_GomC09g39410,Bca_GomC05g24250,Bca_GomB…	4.25019e-07	B. carinate	PSGs
GO:0097659	nucleic acid-templated transcription	9	2.07796e-09	1.35095	324	6695	1290	36011	Bca_GomC07g44310,Bca_GomB07g76670,Bca_GomC02g33660,Bca_GomB07g37030,Bca_GomC01g49340,Bca_GomB06g00780,Bca_GomB03g21390,Bca_GomB02g08520,Bca_GomC06g20510,Bca_GomB05g61910,Bca_GomB03g81880,Bca_GomC04g52470,Bca_GomC04g03450,Bca_GomB02g61530,Bca_GomC03g49010,Bca_GomB02g15620,Bca_GomC01g08890,Bca_GomC09g39410,Bca_GomB07g35240,Bca_GomC05g24250,Bca_GomB06g82640,Bca_GomC09g11070,Bca_GomC07g34160,Bca_GomB…	5.63128e-07	B. carinate	PSGs
GO:0006351	DNA-templated transcription	10	3.5271e-09	1.34952	318	6578	1290	36011	Bca_GomC07g44310,Bca_GomB07g76670,Bca_GomC02g33660,Bca_GomB07g37030,Bca_GomC01g49340,Bca_GomB06g00780,Bca_GomB03g21390,Bca_GomB02g08520,Bca_GomC06g20510,Bca_GomB05g61910,Bca_GomB03g81880,Bca_GomC04g52470,Bca_GomC04g03450,Bca_GomB02g61530,Bca_GomC03g49010,Bca_GomB02g15620,Bca_GomC01g08890,Bca_GomC09g39410,Bca_GomB07g35240,Bca_GomC05g24250,Bca_GomB06g82640,Bca_GomC09g11070,Bca_GomC07g34160,Bca_GomB…	8.96103e-07	B. carinate	PSGs
GO:0032774	RNA biosynthetic process	8	3.619e-09	1.34413	324	6729	1290	36011	Bca_GomC07g44310,Bca_GomB07g76670,Bca_GomC02g33660,Bca_GomB07g37030,Bca_GomC01g49340,Bca_GomB06g00780,Bca_GomB03g21390,Bca_GomB02g08520,Bca_GomC06g20510,Bca_GomB05g61910,Bca_GomB03g81880,Bca_GomC04g52470,Bca_GomC04g03450,Bca_GomB02g61530,Bca_GomC03g49010,Bca_GomB02g15620,Bca_GomC01g08890,Bca_GomC09g39410,Bca_GomB07g35240,Bca_GomC05g24250,Bca_GomB06g82640,Bca_GomC09g11070,Bca_GomC07g34160,Bca_GomB…	8.65367e-07	B. carinate	PSGs
GO:0010468	regulation of gene expression	6	9.12968e-09	1.30678	359	7669	1290	36011	Bca_GomC07g44310,Bca_GomB07g76670,Bca_GomC02g33660,Bca_GomB07g37030,Bca_GomC01g49340,Bca_GomB06g00780,Bca_GomB03g21390,Bca_GomC06g20510,Bca_GomB05g61910,Bca_GomB03g81880,Bca_GomC04g52470,Bca_GomC02g18010,Bca_GomC04g03450,Bca_GomB02g61530,Bca_GomC03g49010,Bca_GomB02g15620,Bca_GomC01g08890,Bca_GomC09g39410,Bca_GomC05g24250,Bca_GomB06g82640,Bca_GomC09g11070,Bca_GomC07g34160,Bca_GomB02g89090,Bca_GomC…	2.06179e-06	B. carinate	PSGs
GO:0034654	nucleobase-containing compound biosynthetic process	6	9.17267e-08	1.28875	345	7473	1290	36011	Bca_GomC07g44310,Bca_GomB07g76670,Bca_GomC02g33660,Bca_GomB07g37030,Bca_GomC01g49340,Bca_GomB06g00780,Bca_GomB03g21390,Bca_GomB02g08520,Bca_GomC06g20510,Bca_GomB05g61910,Bca_GomB03g81880,Bca_GomB07g14370,Bca_GomC04g52470,Bca_GomC04g03450,Bca_GomB02g61530,Bca_GomC03g49010,Bca_GomB02g15620,Bca_GomC01g08890,Bca_GomC09g39410,Bca_GomB07g35240,Bca_GomC05g24250,Bca_GomB06g82640,Bca_GomC09g11070,Bca_GomC…	1.96247e-05	B. carinate	PSGs
GO:0016070	RNA metabolic process	7	3.64527e-07	1.22588	434	9883	1290	36011	Bca_GomC07g44310,Bca_GomC05g42080,Bca_GomB07g76670,Bca_GomC02g33660,Bca_GomB07g37030,Bca_GomC01g49340,Bca_GomC09g27480,Bca_GomB06g00780,Bca_GomB03g21390,Bca_GomC03g28960,Bca_GomB02g08520,Bca_GomC06g20510,Bca_GomB05g61910,Bca_GomC03g01010,Bca_GomB03g81880,Bca_GomC04g52470,Bca_GomC04g03450,Bca_GomB02g61530,Bca_GomC03g49010,Bca_GomB02g15620,Bca_GomC01g08890,Bca_GomC09g39410,Bca_GomB07g35240,Bca_GomC…	7.40901e-05	B. carinate	PSGs
GO:0090304	nucleic acid metabolic process	6	1.35914e-06	1.19973	466	10843	1290	36011	Bca_GomC07g44310,Bca_GomC05g42080,Bca_GomB07g76670,Bca_GomC02g33660,Bca_GomB07g37030,Bca_GomC01g49340,Bca_GomB05g56540,Bca_GomC09g27480,Bca_GomB06g00780,Bca_GomB03g50700,Bca_GomB03g21390,Bca_GomC03g28960,Bca_GomB02g08520,Bca_GomC06g20510,Bca_GomB05g61910,Bca_GomC03g01010,Bca_GomB03g81880,Bca_GomB07g14370,Bca_GomC04g52470,Bca_GomC04g03450,Bca_GomB02g61530,Bca_GomC03g49010,Bca_GomB02g15620,Bca_GomC…	0.000263091	B. carinate	PSGs
GO:0050794	regulation of cellular process	4	1.41713e-06	1.16578	572	13697	1290	36011	Bca_GomB07g38370,Bca_GomC07g44310,Bca_GomB07g76670,Bca_GomB05g78780,Bca_GomC02g33660,Bca_GomC03g61540,Bca_GomB07g37030,Bca_GomC01g49340,Bca_GomB05g56540,Bca_GomC01g39970,Bca_GomC09g27480,Bca_GomB06g00780,Bca_GomB03g21390,Bca_GomB02g08520,Bca_GomC06g20510,Bca_GomC08g40670,Bca_GomB05g61910,Bca_GomB01g11490,Bca_GomB03g81880,Bca_GomC04g52470,Bca_GomC02g18010,Bca_GomC02g28210,Bca_GomC04g03450,Bca_GomB…	0.000261848	B. carinate	PSGs
GO:0018130	heterocycle biosynthetic process	5	1.60234e-06	1.24422	360	8077	1290	36011	Bca_GomC07g44310,Bca_GomB07g76670,Bca_GomC02g33660,Bca_GomB07g37030,Bca_GomC01g49340,Bca_GomB06g00780,Bca_GomB03g21390,Bca_GomB02g08520,Bca_GomC06g20510,Bca_GomB05g61910,Bca_GomB03g81880,Bca_GomB07g14370,Bca_GomC04g52470,Bca_GomC04g03450,Bca_GomB02g61530,Bca_GomC03g49010,Bca_GomB02g15620,Bca_GomC01g08890,Bca_GomC09g39410,Bca_GomB07g35240,Bca_GomC05g24250,Bca_GomB06g82640,Bca_GomC09g11070,Bca_GomC…	0.000271396	B. carinate	PSGs
GO:0034645	cellular macromolecule biosynthetic process	6	1.77271e-06	1.22399	399	9100	1290	36011	Bca_GomB07g38370,Bca_GomC07g44310,Bca_GomB07g76670,Bca_GomC02g33660,Bca_GomB07g37030,Bca_GomC01g49340,Bca_GomB06g00780,Bca_GomB03g21390,Bca_GomB02g08520,Bca_GomC06g20510,Bca_GomB05g61910,Bca_GomB03g81880,Bca_GomC04g52470,Bca_GomC04g03450,Bca_GomB02g61530,Bca_GomC03g49010,Bca_GomB02g15620,Bca_GomC01g08890,Bca_GomC09g39410,Bca_GomB07g35240,Bca_GomC05g24250,Bca_GomB06g82640,Bca_GomC09g11070,Bca_GomC…	0.000288243	B. carinate	PSGs
GO:1901362	organic cyclic compound biosynthetic process	5	2.13409e-06	1.23157	378	8568	1290	36011	Bca_GomC07g44310,Bca_GomB07g76670,Bca_GomC02g33660,Bca_GomB07g37030,Bca_GomC01g49340,Bca_GomB06g00780,Bca_GomB03g21390,Bca_GomB02g08520,Bca_GomC06g20510,Bca_GomB05g61910,Bca_GomB03g81880,Bca_GomB07g14370,Bca_GomC04g52470,Bca_GomC04g03450,Bca_GomB02g61530,Bca_GomC03g49010,Bca_GomB02g15620,Bca_GomC01g08890,Bca_GomB02g56160,Bca_GomC09g39410,Bca_GomB07g35240,Bca_GomC05g24250,Bca_GomB06g82640,Bca_GomC…	0.000333657	B. carinate	PSGs
GO:0019438	aromatic compound biosynthetic process	5	4.55562e-06	1.22933	363	8243	1290	36011	Bca_GomC07g44310,Bca_GomB07g76670,Bca_GomC02g33660,Bca_GomB07g37030,Bca_GomC01g49340,Bca_GomB06g00780,Bca_GomB03g21390,Bca_GomB02g08520,Bca_GomC06g20510,Bca_GomB05g61910,Bca_GomB03g81880,Bca_GomB07g14370,Bca_GomC04g52470,Bca_GomC04g03450,Bca_GomB02g61530,Bca_GomC03g49010,Bca_GomB02g15620,Bca_GomC01g08890,Bca_GomB02g56160,Bca_GomC09g39410,Bca_GomB07g35240,Bca_GomC05g24250,Bca_GomB06g82640,Bca_GomC…	0.000685874	B. carinate	PSGs
GO:0009059	macromolecule biosynthetic process	5	5.00174e-06	1.20842	407	9402	1290	36011	Bca_GomB07g38370,Bca_GomC07g44310,Bca_GomB07g76670,Bca_GomC02g33660,Bca_GomB07g37030,Bca_GomC01g49340,Bca_GomB06g00780,Bca_GomB03g21390,Bca_GomB02g08520,Bca_GomC06g20510,Bca_GomB05g61910,Bca_GomB03g81880,Bca_GomC04g52470,Bca_GomC04g03450,Bca_GomB02g61530,Bca_GomC03g49010,Bca_GomB02g15620,Bca_GomC01g08890,Bca_GomC09g39410,Bca_GomB07g35240,Bca_GomC05g24250,Bca_GomB06g82640,Bca_GomC09g11070,Bca_GomC…	0.000726145	B. carinate	PSGs
GO:0010467	gene expression	5	5.22216e-06	1.19622	437	10198	1290	36011	Bca_GomB07g38370,Bca_GomC07g44310,Bca_GomC05g42080,Bca_GomB07g76670,Bca_GomC02g33660,Bca_GomB07g37030,Bca_GomC01g49340,Bca_GomC09g27480,Bca_GomB06g00780,Bca_GomB03g21390,Bca_GomC03g28960,Bca_GomB02g08520,Bca_GomC06g20510,Bca_GomB05g61910,Bca_GomB03g81880,Bca_GomC04g52470,Bca_GomC02g18010,Bca_GomC04g03450,Bca_GomB02g61530,Bca_GomC03g49010,Bca_GomB02g15620,Bca_GomC01g08890,Bca_GomC09g39410,Bca_GomB…	0.000732002	B. carinate	PSGs
GO:0006139	nucleobase-containing compound metabolic process	5	6.41244e-06	1.17452	495	11765	1290	36011	Bca_GomC07g44310,Bca_GomC05g42080,Bca_GomB07g76670,Bca_GomC02g33660,Bca_GomB07g37030,Bca_GomC01g49340,Bca_GomB05g56540,Bca_GomC09g27480,Bca_GomB06g00780,Bca_GomB03g50700,Bca_GomB03g21390,Bca_GomC03g28960,Bca_GomB02g08520,Bca_GomC06g20510,Bca_GomB05g61910,Bca_GomC03g01010,Bca_GomB03g81880,Bca_GomB07g14370,Bca_GomC04g52470,Bca_GomC02g18010,Bca_GomC04g03450,Bca_GomB02g61530,Bca_GomC03g49010,Bca_GomB…	0.000868885	B. carinate	PSGs
GO:0044271	cellular nitrogen compound biosynthetic process	5	8.48924e-06	1.20336	404	9372	1290	36011	Bca_GomB07g38370,Bca_GomC07g44310,Bca_GomB07g76670,Bca_GomC02g33660,Bca_GomB07g37030,Bca_GomC01g49340,Bca_GomB06g00780,Bca_GomB03g21390,Bca_GomB02g08520,Bca_GomC06g20510,Bca_GomB05g61910,Bca_GomB03g81880,Bca_GomB07g14370,Bca_GomC04g52470,Bca_GomC04g03450,Bca_GomB02g61530,Bca_GomC03g49010,Bca_GomB02g15620,Bca_GomC01g08890,Bca_GomC09g39410,Bca_GomB07g35240,Bca_GomC05g24250,Bca_GomB06g82640,Bca_GomC…	0.00111319	B. carinate	PSGs
GO:0044249	cellular biosynthetic process	4	1.5206e-05	1.15959	517	12446	1290	36011	Bca_GomB07g38370,Bca_GomC07g44310,Bca_GomC04g56810,Bca_GomB07g76670,Bca_GomC02g33660,Bca_GomC05g33110,Bca_GomB07g37030,Bca_GomC01g49340,Bca_GomB06g00780,Bca_GomB03g21390,Bca_GomB02g08520,Bca_GomC06g20510,Bca_GomB05g61910,Bca_GomC03g01010,Bca_GomB03g81880,Bca_GomB07g14370,Bca_GomC04g52470,Bca_GomC04g03450,Bca_GomB02g61530,Bca_GomC03g49010,Bca_GomB02g15620,Bca_GomC01g08890,Bca_GomB02g56160,Bca_GomC…	0.00193164	B. carinate	PSGs
GO:1901576	organic substance biosynthetic process	4	3.35394e-05	1.1494	526	12775	1290	36011	Bca_GomB07g38370,Bca_GomC07g44310,Bca_GomB07g76670,Bca_GomC02g33660,Bca_GomC05g33110,Bca_GomB07g37030,Bca_GomC01g49340,Bca_GomB06g00780,Bca_GomB03g21390,Bca_GomB02g08520,Bca_GomC06g20510,Bca_GomB05g61910,Bca_GomC03g01010,Bca_GomB03g81880,Bca_GomB07g14370,Bca_GomC04g52470,Bca_GomC04g03450,Bca_GomB02g61530,Bca_GomC03g49010,Bca_GomB02g15620,Bca_GomC01g08890,Bca_GomB02g56160,Bca_GomC09g39410,Bca_GomB…	0.00389537	B. carinate	PSGs
GO:0046483	heterocycle metabolic process	4	4.12809e-05	1.15012	515	12500	1290	36011	Bca_GomC07g44310,Bca_GomC05g42080,Bca_GomB07g76670,Bca_GomC02g33660,Bca_GomB07g37030,Bca_GomC01g49340,Bca_GomB05g56540,Bca_GomC09g27480,Bca_GomB06g00780,Bca_GomB03g50700,Bca_GomB03g21390,Bca_GomC03g28960,Bca_GomB02g08520,Bca_GomC06g20510,Bca_GomB05g61910,Bca_GomC03g01010,Bca_GomB03g81880,Bca_GomB07g14370,Bca_GomC04g52470,Bca_GomC02g18010,Bca_GomC04g03450,Bca_GomB02g61530,Bca_GomC03g49010,Bca_GomB…	0.0046613	B. carinate	PSGs
GO:0034641	cellular nitrogen compound metabolic process	4	8.00724e-05	1.13593	546	13418	1290	36011	Bca_GomB07g38370,Bca_GomC07g44310,Bca_GomC05g42080,Bca_GomB07g76670,Bca_GomC02g33660,Bca_GomB07g37030,Bca_GomC01g49340,Bca_GomB05g56540,Bca_GomC09g27480,Bca_GomB06g00780,Bca_GomB03g50700,Bca_GomB03g21390,Bca_GomC03g28960,Bca_GomB02g08520,Bca_GomC06g20510,Bca_GomB05g61910,Bca_GomC03g01010,Bca_GomB03g81880,Bca_GomB07g14370,Bca_GomC04g52470,Bca_GomC02g18010,Bca_GomC04g03450,Bca_GomB02g61530,Bca_GomC…	0.00879715	B. carinate	PSGs
GO:0006725	cellular aromatic compound metabolic process	4	0.00010876	1.13834	522	12801	1290	36011	Bca_GomC07g44310,Bca_GomC05g42080,Bca_GomB07g76670,Bca_GomC02g33660,Bca_GomB07g37030,Bca_GomC01g49340,Bca_GomB05g56540,Bca_GomC01g39970,Bca_GomC09g27480,Bca_GomB06g00780,Bca_GomB03g50700,Bca_GomB03g21390,Bca_GomC03g28960,Bca_GomB02g08520,Bca_GomC06g20510,Bca_GomB05g61910,Bca_GomC03g01010,Bca_GomB03g81880,Bca_GomB07g14370,Bca_GomC04g52470,Bca_GomC02g18010,Bca_GomC04g03450,Bca_GomB02g61530,Bca_GomC…	0.0116345	B. carinate	PSGs
GO:1901360	organic cyclic compound metabolic process	4	0.00011499	1.13498	534	13134	1290	36011	Bca_GomC07g44310,Bca_GomC05g42080,Bca_GomB07g76670,Bca_GomC02g33660,Bca_GomB07g37030,Bca_GomC01g49340,Bca_GomB05g56540,Bca_GomC01g39970,Bca_GomC09g27480,Bca_GomB06g00780,Bca_GomB03g50700,Bca_GomB03g21390,Bca_GomC03g28960,Bca_GomB02g08520,Bca_GomC06g20510,Bca_GomB05g61910,Bca_GomC03g01010,Bca_GomB03g81880,Bca_GomB07g14370,Bca_GomC04g52470,Bca_GomC02g18010,Bca_GomC04g03450,Bca_GomB02g61530,Bca_GomC…	0.0119854	B. carinate	PSGs
GO:0010231	maintenance of seed dormancy	5	0.00013016	9.30517	5	15	1290	36011	Bca_GomB04g53660,Bca_GomB01g40980,Bca_GomC05g44380,Bca_GomC06g07800,Bca_GomB03g69150,	0.0132275	B. carinate	PSGs
GO:0097437	maintenance of dormancy	4	0.00013016	9.30517	5	15	1290	36011	Bca_GomB04g53660,Bca_GomB01g40980,Bca_GomC05g44380,Bca_GomC06g07800,Bca_GomB03g69150,	0.0132275	B. carinate	PSGs
GO:0045787	positive regulation of cell cycle	6	0.000246542	2.37338	21	247	1290	36011	Bca_GomC02g18010,Bca_GomC04g19820,Bca_GomC03g72870,Bca_GomB08g05920,Bca_GomB03g81290,Bca_GomB05g64700,Bca_GomB05g55870,Bca_GomC03g20910,Bca_GomB06g57990,Bca_GomC08g24930,Bca_GomC03g85990,Bca_GomB05g62840,Bca_GomC04g44440,Bca_GomB03g03090,Bca_GomC01g34440,Bca_GomC07g45970,Bca_GomC09g52120,Bca_GomB05g28530,Bca_GomC02g30400,Bca_GomC03g20560,Bca_GomC04g57400,	0.0238617	B. carinate	PSGs
GO:0007141	male meiosis I	10	0.000447216	7.34619	5	19	1290	36011	Bca_GomB04g12310,Bca_GomC04g47890,Bca_GomB08g05920,Bca_GomC09g52120,Bca_GomC09g08880,	0.0422776	B. carinate	PSGs
GO:0015937	coenzyme A biosynthetic process	12	0.000578775	6.97888	5	20	1290	36011	Bca_GomC03g78440,Bca_GomC05g47130,Bca_GomB03g23510,Bca_GomB07g22300,Bca_GomB07g21740,	0.0534709	B. carinate	PSGs
GO:0015936	coenzyme A metabolic process	11	0.000578775	6.97888	5	20	1290	36011	Bca_GomC03g78440,Bca_GomC05g47130,Bca_GomB03g23510,Bca_GomB07g22300,Bca_GomB07g21740,	0.0534709	B. carinate	PSGs
GO:0006026	aminoglycan catabolic process	6	0.000926248	6.34443	5	22	1290	36011	Bca_GomB06g52060,Bca_GomC09g10580,Bca_GomB02g09270,Bca_GomB07g38110,Bca_GomB04g60190,	0.0801106	B. carinate	PSGs
GO:0007283	spermatogenesis	6	0.00100809	3.24599	10	86	1290	36011	Bca_GomC04g19820,Bca_GomB04g12310,Bca_GomC04g47890,Bca_GomB08g05920,Bca_GomC09g20290,Bca_GomB05g55870,Bca_GomC09g52120,Bca_GomC09g08880,Bca_GomB04g74070,Bca_GomB07g52240,	0.0853727	B. carinate	PSGs
GO:0044260	cellular macromolecule metabolic process	5	0.00145226	1.09602	600	15282	1290	36011	Bca_GomB07g38370,Bca_GomC07g44310,Bca_GomB07g76670,Bca_GomC02g33660,Bca_GomC03g61540,Bca_GomB07g37030,Bca_GomC01g49340,Bca_GomB02g50040,Bca_GomB05g56540,Bca_GomC09g27480,Bca_GomB06g00780,Bca_GomB03g21390,Bca_GomB02g08520,Bca_GomC06g20510,Bca_GomC08g40670,Bca_GomB05g61910,Bca_GomB03g81880,Bca_GomB07g14370,Bca_GomC04g52470,Bca_GomC04g03450,Bca_GomB02g61530,Bca_GomC03g49010,Bca_GomB02g15620,Bca_GomC…	0.105419	B. carinate	PSGs
GO:0016973	poly(A)+ mRNA export from nucleus	11	0.00171707	3.98793	7	49	1290	36011	Bca_GomB03g81880,Bca_GomB07g56850,Bca_GomB03g81290,Bca_GomB04g10310,Bca_GomC04g50390,Bca_GomC09g08880,Bca_GomC02g30400,	0.116331	B. carinate	PSGs
GO:0043170	macromolecule metabolic process	4	0.00207424	1.07579	723	18761	1290	36011	Bca_GomB07g38370,Bca_GomC07g44310,Bca_GomC05g42080,Bca_GomB07g76670,Bca_GomB05g78780,Bca_GomC02g33660,Bca_GomC03g61540,Bca_GomB07g37030,Bca_GomC01g49340,Bca_GomB02g50040,Bca_GomB05g56540,Bca_GomC09g27480,Bca_GomB06g00780,Bca_GomB03g50700,Bca_GomB03g21390,Bca_GomC03g28960,Bca_GomB02g08520,Bca_GomC06g20510,Bca_GomC08g40670,Bca_GomB05g61910,Bca_GomC03g01010,Bca_GomB03g81880,Bca_GomB07g14370,Bca_GomC…	0.135996	B. carinate	PSGs
GO:0042304	regulation of fatty acid biosynthetic process	8	0.00215877	4.40771	6	38	1290	36011	Bca_GomB06g82640,Bca_GomC03g85990,Bca_GomC09g60360,Bca_GomB03g03090,Bca_GomC01g34440,Bca_GomB06g82560,	0.135006	B. carinate	PSGs
GO:0051176	positive regulation of sulfur metabolic process	7	0.00215877	4.40771	6	38	1290	36011	Bca_GomB05g76870,Bca_GomC07g47230,Bca_GomB04g58310,Bca_GomB01g26230,Bca_GomC03g55120,Bca_GomC08g21340,	0.135006	B. carinate	PSGs
GO:0006629	lipid metabolic process	5	0.00219587	1.28008	77	1835	1290	36011	Bca_GomC03g51890,Bca_GomC04g14990,Bca_GomC04g36490,Bca_GomC09g44920,Bca_GomC03g67110,Bca_GomC07g47800,Bca_GomC09g37580,Bca_GomC01g58870,Bca_GomC01g55430,Bca_GomC01g47850,Bca_GomC01g14830,Bca_GomC05g09520,Bca_GomC03g66460,Bca_GomC06g28390,Bca_GomC08g12620,Bca_GomC01g32440,Bca_GomC06g33670,Bca_GomC03g80140,Bca_GomC03g82130,Bca_GomC01g47010,Bca_GomC02g03480,Bca_GomC05g58740,Bca_GomC03g79940,,Bca_Gom…	0.133227	B. carinate	PSGs
GO:0008610	lipid biosynthetic process	5	0.00251225	1.39766	74	1478	1290	36011	Bca_GomC05g33110,Bca_GomC03g01010,Bca_GomB06g82640,Bca_GomB01g37190,Bca_GomC06g28390,Bca_GomC03g66460,Bca_GomC08g12620,Bca_GomC07g07450,Bca_GomB03g13640,Bca_GomC09g39310,Bca_GomC09g37580,Bca_GomB05g39920,Bca_GomB06g10290,Bca_GomC01g29660,Bca_GomC09g38870,Bca_GomC04g14990,Bca_GomB01g05690,Bca_GomC05g09520,Bca_GomC07g34950,Bca_GomC06g33670,Bca_GomC06g03360,Bca_GomC09g54420,Bca_GomC07g24520,Bca_GomB…	0.150181	B. carinate	PSGs
GO:0072331	signal transduction by p53 class mediator	7	0.00265514	3.0639	9	82	1290	36011	Bca_GomC04g03450,Bca_GomC04g21270,Bca_GomB04g68820,Bca_GomC03g72870,Bca_GomB08g05920,Bca_GomB05g64700,Bca_GomC09g20290,Bca_GomC07g21520,Bca_GomB03g43130,	0.156422	B. carinate	PSGs
GO:0006022	aminoglycan metabolic process	5	0.00282484	4.18733	6	40	1290	36011	Bca_GomB06g52060,Bca_GomC09g10580,Bca_GomC03g82130,Bca_GomB02g09270,Bca_GomB07g38110,Bca_GomB04g60190,	0.164043	B. carinate	PSGs
GO:0006406	mRNA export from nucleus	10	0.00301335	2.32629	14	168	1290	36011	Bca_GomB03g81880,Bca_GomC04g28770,Bca_GomC01g45700,Bca_GomB07g56850,Bca_GomB06g59600,Bca_GomB03g81290,Bca_GomB04g10310,Bca_GomC04g50390,Bca_GomB06g23880,Bca_GomC08g48220,Bca_GomC07g14970,Bca_GomC05g29640,Bca_GomC09g08880,Bca_GomC02g30400,	0.172525	B. carinate	PSGs
GO:0051028	mRNA transport	9	0.00301335	2.32629	14	168	1290	36011	Bca_GomB03g81880,Bca_GomC04g28770,Bca_GomC01g45700,Bca_GomB07g56850,Bca_GomB06g59600,Bca_GomB03g81290,Bca_GomB04g10310,Bca_GomC04g50390,Bca_GomB06g23880,Bca_GomC08g48220,Bca_GomC07g14970,Bca_GomC05g29640,Bca_GomC09g08880,Bca_GomC02g30400,	0.172525	B. carinate	PSGs
GO:1901136	carbohydrate derivative catabolic process	5	0.00304464	2.64716	11	116	1290	36011	Bca_GomB06g52060,Bca_GomC09g10580,Bca_GomC09g14360,Bca_GomC06g30940,Bca_GomB07g61060,Bca_GomB02g09270,Bca_GomC04g06090,Bca_GomB07g38110,Bca_GomB08g45590,Bca_GomC05g25290,Bca_GomB04g60190,	0.169541	B. carinate	PSGs
GO:0010162	seed dormancy process	4	0.00338568	2.76391	10	101	1290	36011	Bca_GomC05g33110,Bca_GomB05g61910,Bca_GomC02g10090,Bca_GomB04g53660,Bca_GomB01g40980,Bca_GomC05g44380,Bca_GomC06g07800,Bca_GomB03g69150,Bca_GomB06g34710,Bca_GomC02g34840,	0.178737	B. carinate	PSGs
GO:0000973	post-transcriptional tethering of RNA polymerase II gene DNA at nuclear periphery	8	0.00395483	4.65258	5	30	1290	36011	Bca_GomB03g81880,Bca_GomC04g28770,Bca_GomB03g81290,Bca_GomC09g08880,Bca_GomC02g30400,	0.203498	B. carinate	PSGs
GO:1901796	regulation of signal transduction by p53 class mediator	8	0.00395483	4.65258	5	30	1290	36011	Bca_GomC04g21270,Bca_GomB04g68820,Bca_GomC09g20290,Bca_GomC07g21520,Bca_GomB03g43130,	0.203498	B. carinate	PSGs
GO:0046488	phosphatidylinositol metabolic process	8	0.00443334	2.15842	15	194	1290	36011	Bca_GomC06g28390,Bca_GomC07g24520,Bca_GomB04g48100,Bca_GomC03g32050,Bca_GomB05g83820,Bca_GomC09g13870,Bca_GomB03g10840,Bca_GomC02g58320,Bca_GomB02g18320,Bca_GomB06g44710,Bca_GomC02g03480,Bca_GomC01g47850,Bca_GomC04g33640,Bca_GomC04g43640,Bca_GomB04g23210,	0.222488	B. carinate	PSGs
GO:0042180	cellular ketone metabolic process	4	0.00458268	1.81886	23	353	1290	36011	Bca_GomB06g82640,Bca_GomB08g74760,Bca_GomC02g30610,Bca_GomB06g10290,Bca_GomC07g47230,Bca_GomC09g44920,Bca_GomB04g58310,Bca_GomB08g48150,Bca_GomC08g39140,Bca_GomB01g10830,Bca_GomB03g10840,Bca_GomC03g85990,Bca_GomB06g44710,Bca_GomC02g58580,Bca_GomC09g60360,Bca_GomB01g10660,Bca_GomB03g03090,Bca_GomB05g68770,Bca_GomC08g39420,Bca_GomC03g55120,Bca_GomC01g34440,Bca_GomB06g82560,Bca_GomB07g33150,	0.21916	B. carinate	PSGs
GO:0010431	seed maturation	5	0.00555033	2.04884	16	218	1290	36011	Bca_GomC05g33110,Bca_GomB05g61910,Bca_GomC02g10090,Bca_GomB04g53660,Bca_GomB01g40980,Bca_GomB06g10290,Bca_GomC05g44380,Bca_GomC06g07800,Bca_GomC02g58580,Bca_GomB06g38310,Bca_GomB03g69150,Bca_GomC06g58800,Bca_GomB06g41040,Bca_GomB06g34710,Bca_GomC02g34840,Bca_GomB07g33150,	0.253507	B. carinate	PSGs
GO:0009934	regulation of meristem structural organization	5	0.00639566	3.56368	6	47	1290	36011	Bca_GomC03g56200,Bca_GomC03g38290,Bca_GomC04g27970,Bca_GomB03g03090,Bca_GomC01g34440,Bca_GomB02g55850,	0.279552	B. carinate	PSGs
GO:0019217	regulation of fatty acid metabolic process	7	0.00709246	3.48944	6	48	1290	36011	Bca_GomB06g82640,Bca_GomC03g85990,Bca_GomC09g60360,Bca_GomB03g03090,Bca_GomC01g34440,Bca_GomB06g82560,	0.303483	B. carinate	PSGs
GO:0006366	transcription by RNA polymerase II	11	0.00730949	1.34858	70	1449	1290	36011	Bca_GomC01g49340,Bca_GomB02g08520,Bca_GomC06g20510,Bca_GomB03g81880,Bca_GomC04g03450,Bca_GomB02g15620,Bca_GomC01g08890,Bca_GomB06g82640,Bca_GomB02g89090,Bca_GomB02g45420,Bca_GomC03g34840,Bca_GomB07g29320,Bca_GomB05g56400,Bca_GomB06g70780,Bca_GomB06g73820,Bca_GomC07g55820,Bca_GomB04g68820,Bca_GomC01g55010,Bca_GomB08g71450,Bca_GomC09g39650,Bca_GomB03g81290,Bca_GomC01g49900,Bca_GomC09g20290,Bca_GomC…	0.297131	B. carinate	PSGs
GO:0010565	regulation of cellular ketone metabolic process	6	0.00751069	1.93699	17	245	1290	36011	Bca_GomB06g82640,Bca_GomC02g30610,Bca_GomB06g10290,Bca_GomC07g47230,Bca_GomB04g58310,Bca_GomC08g39140,Bca_GomC03g85990,Bca_GomB06g44710,Bca_GomC02g58580,Bca_GomC09g60360,Bca_GomB03g03090,Bca_GomB05g68770,Bca_GomC08g39420,Bca_GomC03g55120,Bca_GomC01g34440,Bca_GomB06g82560,Bca_GomB07g33150,	0.285336	B. carinate	PSGs
GO:0031445	regulation of heterochromatin formation	8	0.00784252	3.41822	6	49	1290	36011	Bca_GomC02g18010,Bca_GomC03g20910,Bca_GomC06g26710,Bca_GomC08g47790,Bca_GomB02g21700,Bca_GomC03g20560,	0.295184	B. carinate	PSGs
GO:0120261	regulation of heterochromatin organization	7	0.00784252	3.41822	6	49	1290	36011	Bca_GomC02g18010,Bca_GomC03g20910,Bca_GomC06g26710,Bca_GomC08g47790,Bca_GomB02g21700,Bca_GomC03g20560,	0.295184	B. carinate	PSGs
GO:0031325	positive regulation of cellular metabolic process	6	0.00790855	1.23847	124	2795	1290	36011	Bca_GomB07g38370,Bca_GomB05g56540,Bca_GomB06g00780,Bca_GomB03g21390,Bca_GomB02g08520,Bca_GomC06g20510,Bca_GomC04g03450,Bca_GomB02g61530,Bca_GomB02g15620,Bca_GomB06g82640,Bca_GomB02g89090,Bca_GomC04g28770,Bca_GomB02g12540,Bca_GomB02g45420,Bca_GomB07g29320,Bca_GomB04g12380,Bca_GomC01g45700,Bca_GomC02g30610,Bca_GomC01g29660,Bca_GomB06g73820,Bca_GomC07g31850,Bca_GomC07g55820,Bca_GomC02g23440,Bca_GomB…	0.292257	B. carinate	PSGs
GO:0000819	sister chromatid segregation	7	0.00807672	1.96761	16	227	1290	36011	Bca_GomC09g11150,Bca_GomC09g10670,Bca_GomC04g54100,Bca_GomB03g81290,Bca_GomC08g24930,Bca_GomC04g44440,Bca_GomB01g26920,Bca_GomB07g15460,Bca_GomB01g43200,Bca_GomC09g52120,Bca_GomB05g90510,Bca_GomC08g25780,Bca_GomC03g88980,Bca_GomB05g28530,Bca_GomC02g30400,Bca_GomB07g09420,	0.280614	B. carinate	PSGs
GO:0009893	positive regulation of metabolic process	5	0.00842785	1.22665	132	3004	1290	36011	Bca_GomB07g38370,Bca_GomB05g56540,Bca_GomB06g00780,Bca_GomB03g21390,Bca_GomB02g08520,Bca_GomC06g20510,Bca_GomC04g03450,Bca_GomB02g61530,Bca_GomB02g15620,Bca_GomB06g82640,Bca_GomB02g89090,Bca_GomC04g28770,Bca_GomB02g12540,Bca_GomB02g45420,Bca_GomB07g29320,Bca_GomB04g12380,Bca_GomB07g74120,Bca_GomB04g70200,Bca_GomC01g45700,Bca_GomC02g30610,Bca_GomC01g29660,Bca_GomB06g73820,Bca_GomC07g31850,Bca_GomC…	0.290332	B. carinate	PSGs
GO:0007281	germ cell development	5	0.00847697	2.75709	8	81	1290	36011	Bca_GomC04g19820,Bca_GomC01g46940,Bca_GomB06g59600,Bca_GomB08g05920,Bca_GomC09g20290,Bca_GomB05g55870,Bca_GomB04g74070,Bca_GomB07g52240,	0.28957	B. carinate	PSGs
GO:0000070	mitotic sister chromatid segregation	8	0.00967459	2.17523	12	154	1290	36011	Bca_GomC09g11150,Bca_GomC09g10670,Bca_GomC04g54100,Bca_GomB03g81290,Bca_GomC08g24930,Bca_GomC04g44440,Bca_GomB01g43200,Bca_GomC09g52120,Bca_GomB05g90510,Bca_GomC08g25780,Bca_GomC03g88980,Bca_GomC02g30400,	0.325018	B. carinate	PSGs
GO:0002181	cytoplasmic translation	9	0	4.22336	69	284	1801	31307	C01p30400.1_BnaDAR,C03p49690.1_BnaDAR,C01p45470.1_BnaDAR,C03p15500.1_BnaDAR,C04p05000.1_BnaDAR,C02p49200.1_BnaDAR,A10p32260.1_BnaDAR,C09p40890.1_BnaDAR,A02p26540.1_BnaDAR,A08p22070.1_BnaDAR,C03p18950.1_BnaDAR,C07p48210.1_BnaDAR,C07p31680.1_BnaDAR,A09p07670.1_BnaDAR,C01p02900.1_BnaDAR,C01p10110.1_BnaDAR,C08p09820.1_BnaDAR,A03p29350.1_BnaDAR,C03p85600.1_BnaDAR,C08p18690.1_BnaDAR,A01p02610.1_BnaDAR,…	0	B. napus	NSGs
GO:0042255	ribosome assembly	8	0	4.22648	62	255	1801	31307	A04p28410.1_BnaDAR,A08p32020.1_BnaDAR,A05p06920.1_BnaDAR,C03p47690.1_BnaDAR,C08p16590.1_BnaDAR,A02p17970.1_BnaDAR,C09p55900.1_BnaDAR,A10p32260.1_BnaDAR,A03p22150.1_BnaDAR,C09p28100.1_BnaDAR,C03p26220.1_BnaDAR,C08p00980.1_BnaDAR,C02p19350.1_BnaDAR,A01p38760.1_BnaDAR,A01p10750.1_BnaDAR,A07p06900.1_BnaDAR,C07p49950.1_BnaDAR,A05p09670.1_BnaDAR,C04p39170.1_BnaDAR,C08p52360.1_BnaDAR,A04p18680.1_BnaDAR,…	0	B. napus	NSGs
GO:0006412	translation	8	0	3.3782	254	1307	1801	31307	C06p45820.1_BnaDAR,C08p13990.1_BnaDAR,A04p28410.1_BnaDAR,A04p01450.1_BnaDAR,A03p24250.1_BnaDAR,A08p32020.1_BnaDAR,C05p53800.1_BnaDAR,A09p40040.1_BnaDAR,C01p30400.1_BnaDAR,C06p26250.1_BnaDAR,A06p38930.1_BnaDAR,C08p00920.1_BnaDAR,C05p16410.1_BnaDAR,C06p47030.1_BnaDAR,C03p49690.1_BnaDAR,C05p50400.1_BnaDAR,C01p45470.1_BnaDAR,C03p15500.1_BnaDAR,C04p05000.1_BnaDAR,C08p16590.1_BnaDAR,A10p21160.1_BnaDAR,…	0	B. napus	NSGs
GO:0043043	peptide biosynthetic process	7	0	3.30983	254	1334	1801	31307	C06p45820.1_BnaDAR,C08p13990.1_BnaDAR,A04p28410.1_BnaDAR,A04p01450.1_BnaDAR,A03p24250.1_BnaDAR,A08p32020.1_BnaDAR,C05p53800.1_BnaDAR,A09p40040.1_BnaDAR,C01p30400.1_BnaDAR,C06p26250.1_BnaDAR,A06p38930.1_BnaDAR,C08p00920.1_BnaDAR,C05p16410.1_BnaDAR,C06p47030.1_BnaDAR,C03p49690.1_BnaDAR,C05p50400.1_BnaDAR,C01p45470.1_BnaDAR,C03p15500.1_BnaDAR,C04p05000.1_BnaDAR,C08p16590.1_BnaDAR,A10p21160.1_BnaDAR,…	0	B. napus	NSGs
GO:0022618	ribonucleoprotein complex assembly	7	0	3.32868	99	517	1801	31307	C05p59710.1_BnaDAR,A04p28410.1_BnaDAR,A03p24250.1_BnaDAR,A08p32020.1_BnaDAR,C06p31770.1_BnaDAR,C06p26250.1_BnaDAR,C02p10820.1_BnaDAR,A05p06920.1_BnaDAR,C03p47690.1_BnaDAR,C08p16590.1_BnaDAR,A02p17970.1_BnaDAR,C09p55900.1_BnaDAR,C04p33370.1_BnaDAR,A10p32260.1_BnaDAR,A03p22150.1_BnaDAR,C09p28100.1_BnaDAR,C03p26220.1_BnaDAR,C08p00980.1_BnaDAR,A01p11740.1_BnaDAR,C01p51540.1_BnaDAR,C02p19350.1_BnaDAR,…	0	B. napus	NSGs
GO:0042254	ribosome biogenesis	6	0	2.90757	140	837	1801	31307	A04p28410.1_BnaDAR,C07p40410.1_BnaDAR,A08p32020.1_BnaDAR,C01p30400.1_BnaDAR,A05p06920.1_BnaDAR,C05p16410.1_BnaDAR,C03p47690.1_BnaDAR,C02p06340.1_BnaDAR,C04p05000.1_BnaDAR,C08p16590.1_BnaDAR,A10p21160.1_BnaDAR,A02p17970.1_BnaDAR,C09p55900.1_BnaDAR,C02p49200.1_BnaDAR,C09p54150.1_BnaDAR,C07p40500.1_BnaDAR,A10p32260.1_BnaDAR,C07p44760.1_BnaDAR,A03p22150.1_BnaDAR,C09p28100.1_BnaDAR,C03p26220.1_BnaDAR,…	0	B. napus	NSGs
GO:0042273	ribosomal large subunit biogenesis	6	0	3.58798	58	281	1801	31307	A04p28410.1_BnaDAR,A08p32020.1_BnaDAR,C01p30400.1_BnaDAR,A05p06920.1_BnaDAR,C03p47690.1_BnaDAR,C04p05000.1_BnaDAR,C08p16590.1_BnaDAR,C02p49200.1_BnaDAR,C09p54150.1_BnaDAR,A03p22150.1_BnaDAR,C09p28100.1_BnaDAR,C03p26220.1_BnaDAR,C03p07700.1_BnaDAR,C02p19350.1_BnaDAR,A01p38760.1_BnaDAR,A01p10750.1_BnaDAR,A07p06900.1_BnaDAR,C07p31680.1_BnaDAR,C07p49950.1_BnaDAR,C04p39170.1_BnaDAR,C08p30960.1_BnaDAR,…	0	B. napus	NSGs
GO:0043604	amide biosynthetic process	6	0	3.08562	262	1476	1801	31307	C06p45820.1_BnaDAR,C08p13990.1_BnaDAR,A04p28410.1_BnaDAR,A04p01450.1_BnaDAR,A03p24250.1_BnaDAR,A08p32020.1_BnaDAR,C05p53800.1_BnaDAR,A09p40040.1_BnaDAR,C01p30400.1_BnaDAR,C06p26250.1_BnaDAR,A06p38930.1_BnaDAR,C08p00920.1_BnaDAR,C05p16410.1_BnaDAR,C06p47030.1_BnaDAR,C03p49690.1_BnaDAR,C05p50400.1_BnaDAR,C01p45470.1_BnaDAR,C03p15500.1_BnaDAR,C04p05000.1_BnaDAR,C08p16590.1_BnaDAR,A10p21160.1_BnaDAR,…	0	B. napus	NSGs
GO:0046686	response to cadmium ion	6	0	2.59533	139	931	1801	31307	A06p09580.1_BnaDAR,C05p27840.1_BnaDAR,A02p01410.1_BnaDAR,C08p43950.1_BnaDAR,C01p19440.1_BnaDAR,A09p40040.1_BnaDAR,A01p01160.1_BnaDAR,A01p42120.1_BnaDAR,A08p31240.1_BnaDAR,C07p60140.1_BnaDAR,C06p44340.1_BnaDAR,C05p16410.1_BnaDAR,C01p01320.1_BnaDAR,C04p32510.1_BnaDAR,A04p33050.1_BnaDAR,C02p27720.1_BnaDAR,A06p16600.1_BnaDAR,C09p69570.1_BnaDAR,C03p45870.1_BnaDAR,A05p40190.1_BnaDAR,C03p43790.1_BnaDAR,…	0	B. napus	NSGs
GO:0071826	ribonucleoprotein complex subunit organization	6	0	3.25934	99	528	1801	31307	C05p59710.1_BnaDAR,A04p28410.1_BnaDAR,A03p24250.1_BnaDAR,A08p32020.1_BnaDAR,C06p31770.1_BnaDAR,C06p26250.1_BnaDAR,C02p10820.1_BnaDAR,A05p06920.1_BnaDAR,C03p47690.1_BnaDAR,C08p16590.1_BnaDAR,A02p17970.1_BnaDAR,C09p55900.1_BnaDAR,C04p33370.1_BnaDAR,A10p32260.1_BnaDAR,A03p22150.1_BnaDAR,C09p28100.1_BnaDAR,C03p26220.1_BnaDAR,C08p00980.1_BnaDAR,A01p11740.1_BnaDAR,C01p51540.1_BnaDAR,C02p19350.1_BnaDAR,…	0	B. napus	NSGs
GO:0065003	protein-containing complex assembly	6	0	1.92785	178	1605	1801	31307	C05p27840.1_BnaDAR,C05p59710.1_BnaDAR,A04p28410.1_BnaDAR,C09p17720.1_BnaDAR,A03p24250.1_BnaDAR,A08p32020.1_BnaDAR,C06p31770.1_BnaDAR,C06p26250.1_BnaDAR,C02p10820.1_BnaDAR,A05p06920.1_BnaDAR,C03p47690.1_BnaDAR,A10p11910.1_BnaDAR,C08p16590.1_BnaDAR,A02p17970.1_BnaDAR,C09p55900.1_BnaDAR,C04p33370.1_BnaDAR,C03p13840.1_BnaDAR,C04p47490.1_BnaDAR,A02p07840.1_BnaDAR,A10p32260.1_BnaDAR,C09p11800.1_BnaDAR,…	0	B. napus	NSGs
GO:0022613	ribonucleoprotein complex biogenesis	5	0	2.81932	175	1079	1801	31307	C05p59710.1_BnaDAR,A04p28410.1_BnaDAR,A03p24250.1_BnaDAR,C07p40410.1_BnaDAR,A08p32020.1_BnaDAR,C06p31770.1_BnaDAR,C01p30400.1_BnaDAR,C06p26250.1_BnaDAR,C02p10820.1_BnaDAR,A05p06920.1_BnaDAR,C05p16410.1_BnaDAR,C03p47690.1_BnaDAR,C02p06340.1_BnaDAR,C04p05000.1_BnaDAR,C08p16590.1_BnaDAR,A10p21160.1_BnaDAR,A02p17970.1_BnaDAR,C09p55900.1_BnaDAR,C02p49200.1_BnaDAR,C09p54150.1_BnaDAR,C04p33370.1_BnaDAR,…	0	B. napus	NSGs
GO:0006518	peptide metabolic process	5	0	2.93929	256	1514	1801	31307	C06p45820.1_BnaDAR,C08p13990.1_BnaDAR,A04p28410.1_BnaDAR,A04p01450.1_BnaDAR,A03p24250.1_BnaDAR,A08p32020.1_BnaDAR,C05p53800.1_BnaDAR,A09p40040.1_BnaDAR,C01p30400.1_BnaDAR,C06p26250.1_BnaDAR,A06p38930.1_BnaDAR,C08p00920.1_BnaDAR,C05p16410.1_BnaDAR,C06p47030.1_BnaDAR,C03p49690.1_BnaDAR,C05p50400.1_BnaDAR,C01p45470.1_BnaDAR,C03p15500.1_BnaDAR,C04p05000.1_BnaDAR,C08p16590.1_BnaDAR,A10p21160.1_BnaDAR,…	0	B. napus	NSGs
GO:1901564	organonitrogen compound metabolic process	4	0	1.31528	735	9714	1801	31307	C01p48170.1_BnaDAR,A06p09580.1_BnaDAR,C03p15570.1_BnaDAR,C06p45820.1_BnaDAR,C08p13990.1_BnaDAR,C05p27840.1_BnaDAR,C04p69420.1_BnaDAR,C05p60620.1_BnaDAR,A04p28410.1_BnaDAR,A04p01450.1_BnaDAR,C03p16800.1_BnaDAR,A02p05500.1_BnaDAR,C09p17720.1_BnaDAR,A03p58120.1_BnaDAR,A03p24250.1_BnaDAR,C08p43950.1_BnaDAR,C06p28680.1_BnaDAR,C02p64330.1_BnaDAR,A08p32020.1_BnaDAR,C05p53800.1_BnaDAR,C06p49910.1_BnaDAR,…	0	B. napus	NSGs
GO:0043603	amide metabolic process	4	0	2.63833	265	1746	1801	31307	C06p45820.1_BnaDAR,C08p13990.1_BnaDAR,A04p28410.1_BnaDAR,A04p01450.1_BnaDAR,A03p24250.1_BnaDAR,A08p32020.1_BnaDAR,C05p53800.1_BnaDAR,A09p40040.1_BnaDAR,C01p30400.1_BnaDAR,C06p26250.1_BnaDAR,A06p38930.1_BnaDAR,C08p00920.1_BnaDAR,C05p16410.1_BnaDAR,C06p47030.1_BnaDAR,C03p49690.1_BnaDAR,C05p50400.1_BnaDAR,C01p45470.1_BnaDAR,C03p15500.1_BnaDAR,C04p05000.1_BnaDAR,C08p16590.1_BnaDAR,A10p21160.1_BnaDAR,…	0	B. napus	NSGs
GO:0044085	cellular component biogenesis	4	0	1.70923	335	3407	1801	31307	C05p27840.1_BnaDAR,C05p59710.1_BnaDAR,A04p28410.1_BnaDAR,A03p08950.1_BnaDAR,A02p04180.1_BnaDAR,C09p17720.1_BnaDAR,A03p24250.1_BnaDAR,C07p40410.1_BnaDAR,A08p32020.1_BnaDAR,C06p31770.1_BnaDAR,C01p30400.1_BnaDAR,C06p26250.1_BnaDAR,C02p10820.1_BnaDAR,A10p30520.1_BnaDAR,A05p06920.1_BnaDAR,A07p21130.1_BnaDAR,A07p34560.1_BnaDAR,C05p16410.1_BnaDAR,A06p31540.1_BnaDAR,C03p47690.1_BnaDAR,A10p11910.1_BnaDAR,…	0	B. napus	NSGs
GO:0006458	'de novo' protein folding	4	0	5.44167	36	115	1801	31307	C08p45250.1_BnaDAR,C03p50870.1_BnaDAR,A10p22990.1_BnaDAR,C03p41870.1_BnaDAR,C09p60960.1_BnaDAR,A03p07550.1_BnaDAR,A07p12210.1_BnaDAR,A08p31770.1_BnaDAR,A03p26450.1_BnaDAR,C09p55210.1_BnaDAR,A06p11000.1_BnaDAR,C02p10490.1_BnaDAR,C07p18170.1_BnaDAR,C03p31720.1_BnaDAR,C05p56080.1_BnaDAR,A03p10340.1_BnaDAR,A05p37520.1_BnaDAR,A05p12290.1_BnaDAR,A05p44430.1_BnaDAR,C05p44480.1_BnaDAR,C06p16080.1_BnaDAR,…	0	B. napus	NSGs
GO:1901566	organonitrogen compound biosynthetic process	5	1.11022e-16	2.20909	389	3061	1801	31307	A06p09580.1_BnaDAR,C06p45820.1_BnaDAR,C08p13990.1_BnaDAR,A04p28410.1_BnaDAR,A04p01450.1_BnaDAR,C03p16800.1_BnaDAR,A03p24250.1_BnaDAR,C02p64330.1_BnaDAR,A08p32020.1_BnaDAR,C05p53800.1_BnaDAR,C09p09490.1_BnaDAR,A09p40040.1_BnaDAR,C01p30400.1_BnaDAR,C06p26250.1_BnaDAR,A06p38930.1_BnaDAR,A01p42120.1_BnaDAR,A07p08260.1_BnaDAR,C08p00920.1_BnaDAR,C05p16410.1_BnaDAR,C06p47030.1_BnaDAR,C03p49690.1_BnaDAR,…	2.18597e-14	B. napus	NSGs
GO:0043933	protein-containing complex organization	5	3.33067e-16	1.85578	188	1761	1801	31307	C05p27840.1_BnaDAR,C05p59710.1_BnaDAR,A04p28410.1_BnaDAR,C09p17720.1_BnaDAR,A03p24250.1_BnaDAR,A08p32020.1_BnaDAR,C06p31770.1_BnaDAR,C06p26250.1_BnaDAR,C02p10820.1_BnaDAR,A10p30520.1_BnaDAR,A05p06920.1_BnaDAR,C03p47690.1_BnaDAR,A10p11910.1_BnaDAR,A08p26510.1_BnaDAR,C08p16590.1_BnaDAR,A02p17970.1_BnaDAR,C09p55900.1_BnaDAR,C04p33370.1_BnaDAR,C03p13840.1_BnaDAR,C04p47490.1_BnaDAR,A02p07840.1_BnaDAR,…	6.23002e-14	B. napus	NSGs
GO:0055086	nucleobase-containing small molecule metabolic process	6	1.11022e-15	2.22759	112	874	1801	31307	A06p09580.1_BnaDAR,C09p09490.1_BnaDAR,C05p10660.1_BnaDAR,A01p42120.1_BnaDAR,A07p08260.1_BnaDAR,C06p14990.1_BnaDAR,A07p19960.1_BnaDAR,C05p48530.1_BnaDAR,A07p17170.1_BnaDAR,C04p35990.1_BnaDAR,A10p32260.1_BnaDAR,C05p20690.1_BnaDAR,C05p62970.1_BnaDAR,C09p33190.1_BnaDAR,A01p18010.1_BnaDAR,A02p17640.1_BnaDAR,A04p06570.1_BnaDAR,A10p23330.1_BnaDAR,A04p12010.1_BnaDAR,C06p10630.1_BnaDAR,C05p21930.1_BnaDAR,…	1.97778e-13	B. napus	NSGs
GO:0010038	response to metal ion	5	1.44329e-15	1.95143	152	1354	1801	31307	A06p09580.1_BnaDAR,C05p27840.1_BnaDAR,A02p01410.1_BnaDAR,C08p43950.1_BnaDAR,C01p19440.1_BnaDAR,A09p40040.1_BnaDAR,A01p01160.1_BnaDAR,A01p42120.1_BnaDAR,A08p31240.1_BnaDAR,C07p60140.1_BnaDAR,C06p44340.1_BnaDAR,C05p16410.1_BnaDAR,C04p04990.1_BnaDAR,C01p01320.1_BnaDAR,A04p34630.1_BnaDAR,C04p32510.1_BnaDAR,A04p33050.1_BnaDAR,C02p27720.1_BnaDAR,A06p16600.1_BnaDAR,C09p69570.1_BnaDAR,C03p45870.1_BnaDAR,…	2.45425e-13	B. napus	NSGs
GO:0000027	ribosomal large subunit assembly	8	7.43849e-15	4.56783	36	137	1801	31307	A04p28410.1_BnaDAR,A08p32020.1_BnaDAR,A05p06920.1_BnaDAR,C03p47690.1_BnaDAR,C08p16590.1_BnaDAR,A03p22150.1_BnaDAR,C09p28100.1_BnaDAR,C03p26220.1_BnaDAR,C02p19350.1_BnaDAR,A01p38760.1_BnaDAR,A01p10750.1_BnaDAR,A07p06900.1_BnaDAR,C07p49950.1_BnaDAR,C04p39170.1_BnaDAR,C08p45810.1_BnaDAR,A03p51500.1_BnaDAR,C04p39940.1_BnaDAR,A04p06150.1_BnaDAR,C08p18690.1_BnaDAR,C06p36650.1_BnaDAR,A02p16090.1_BnaDAR,…	1.20989e-12	B. napus	NSGs
GO:0042274	ribosomal small subunit biogenesis	6	1.46549e-14	3.65125	46	219	1801	31307	C07p40410.1_BnaDAR,A10p21160.1_BnaDAR,A02p17970.1_BnaDAR,C09p55900.1_BnaDAR,A10p32260.1_BnaDAR,C08p00980.1_BnaDAR,A02p00440.1_BnaDAR,C03p04990.1_BnaDAR,A03p04490.1_BnaDAR,A05p09670.1_BnaDAR,C06p21660.1_BnaDAR,A06p37830.1_BnaDAR,C08p52360.1_BnaDAR,A05p38630.1_BnaDAR,A04p18680.1_BnaDAR,A04p01660.1_BnaDAR,C05p56010.1_BnaDAR,C04p32210.1_BnaDAR,C02p58240.1_BnaDAR,A03p01430.1_BnaDAR,A03p21000.1_BnaDAR,…	2.28434e-12	B. napus	NSGs
GO:0140694	non-membrane-bounded organelle assembly	7	5.16254e-14	2.68022	70	454	1801	31307	A04p28410.1_BnaDAR,A08p32020.1_BnaDAR,C06p31770.1_BnaDAR,A05p06920.1_BnaDAR,C03p47690.1_BnaDAR,C08p16590.1_BnaDAR,A02p17970.1_BnaDAR,C09p55900.1_BnaDAR,A10p32260.1_BnaDAR,A03p22150.1_BnaDAR,C09p28100.1_BnaDAR,C03p26220.1_BnaDAR,C08p00980.1_BnaDAR,C02p19350.1_BnaDAR,A01p38760.1_BnaDAR,A01p10750.1_BnaDAR,A07p06900.1_BnaDAR,C07p49950.1_BnaDAR,C06p51010.1_BnaDAR,A05p09670.1_BnaDAR,C08p36110.1_BnaDAR,…	7.72522e-12	B. napus	NSGs
GO:0019538	protein metabolic process	5	1.31228e-13	1.30603	568	7560	1801	31307	C01p48170.1_BnaDAR,C03p15570.1_BnaDAR,C06p45820.1_BnaDAR,C08p13990.1_BnaDAR,C05p27840.1_BnaDAR,C04p69420.1_BnaDAR,C05p60620.1_BnaDAR,A04p28410.1_BnaDAR,A04p01450.1_BnaDAR,A02p05500.1_BnaDAR,C09p17720.1_BnaDAR,A03p58120.1_BnaDAR,A03p24250.1_BnaDAR,A08p32020.1_BnaDAR,C05p53800.1_BnaDAR,C06p49910.1_BnaDAR,C05p54480.1_BnaDAR,A09p40040.1_BnaDAR,C01p30400.1_BnaDAR,C07p60840.1_BnaDAR,C06p26250.1_BnaDAR,…	1.88817e-11	B. napus	NSGs
GO:0046496	nicotinamide nucleotide metabolic process	10	3.56715e-13	3.59651	42	203	1801	31307	A06p09580.1_BnaDAR,C09p09490.1_BnaDAR,A10p32260.1_BnaDAR,C05p62970.1_BnaDAR,A04p06570.1_BnaDAR,C06p10630.1_BnaDAR,C02p21720.1_BnaDAR,A07p33020.1_BnaDAR,C08p01110.1_BnaDAR,C04p40010.1_BnaDAR,C02p36710.1_BnaDAR,C08p28180.1_BnaDAR,C04p39960.1_BnaDAR,A06p30290.1_BnaDAR,C08p16180.1_BnaDAR,A07p21360.1_BnaDAR,A02p13420.1_BnaDAR,A09p46050.1_BnaDAR,C01p10320.1_BnaDAR,C08p28300.1_BnaDAR,A07p21320.1_BnaDAR,…	4.94248e-11	B. napus	NSGs
GO:0010035	response to inorganic substance	4	3.73257e-13	1.56931	247	2736	1801	31307	A06p09580.1_BnaDAR,C05p27840.1_BnaDAR,A02p01410.1_BnaDAR,A09p53470.1_BnaDAR,C08p43950.1_BnaDAR,C01p19440.1_BnaDAR,C04p67600.1_BnaDAR,A09p40040.1_BnaDAR,A01p01160.1_BnaDAR,A01p42120.1_BnaDAR,A08p31240.1_BnaDAR,C07p60140.1_BnaDAR,C06p44340.1_BnaDAR,C05p16410.1_BnaDAR,C09p31810.1_BnaDAR,C04p72600.1_BnaDAR,A09p45950.1_BnaDAR,C09p00360.1_BnaDAR,C04p51300.1_BnaDAR,C04p04990.1_BnaDAR,C01p01320.1_BnaDAR,…	4.98698e-11	B. napus	NSGs
GO:0019362	pyridine nucleotide metabolic process	9	5.04041e-13	3.56142	42	205	1801	31307	A06p09580.1_BnaDAR,C09p09490.1_BnaDAR,A10p32260.1_BnaDAR,C05p62970.1_BnaDAR,A04p06570.1_BnaDAR,C06p10630.1_BnaDAR,C02p21720.1_BnaDAR,A07p33020.1_BnaDAR,C08p01110.1_BnaDAR,C04p40010.1_BnaDAR,C02p36710.1_BnaDAR,C08p28180.1_BnaDAR,C04p39960.1_BnaDAR,A06p30290.1_BnaDAR,C08p16180.1_BnaDAR,A07p21360.1_BnaDAR,A02p13420.1_BnaDAR,A09p46050.1_BnaDAR,C01p10320.1_BnaDAR,C08p28300.1_BnaDAR,A07p21320.1_BnaDAR,…	6.50213e-11	B. napus	NSGs
GO:0048588	developmental cell growth	4	7.82485e-13	2.41171	77	555	1801	31307	A02p00180.1_BnaDAR,C04p69420.1_BnaDAR,A02p05500.1_BnaDAR,A05p08990.1_BnaDAR,A02p38660.1_BnaDAR,C09p60180.1_BnaDAR,C04p04990.1_BnaDAR,C06p45370.1_BnaDAR,C09p29410.1_BnaDAR,A04p05900.1_BnaDAR,C08p31910.1_BnaDAR,A04p33050.1_BnaDAR,C04p10330.1_BnaDAR,A03p32740.1_BnaDAR,A09p46730.1_BnaDAR,C03p28040.1_BnaDAR,A10p25620.1_BnaDAR,C08p29060.1_BnaDAR,C03p24400.1_BnaDAR,C02p08660.1_BnaDAR,C02p05660.1_BnaDAR,…	9.75759e-11	B. napus	NSGs
GO:0045899	positive regulation of RNA polymerase II transcription preinitiation complex assembly	14	1.77591e-12	8.97193	16	31	1801	31307	A02p07840.1_BnaDAR,C03p11330.1_BnaDAR,C07p56640.1_BnaDAR,C05p61680.1_BnaDAR,C01p10490.1_BnaDAR,C06p09530.1_BnaDAR,A02p27630.1_BnaDAR,A03p34180.1_BnaDAR,C08p11250.1_BnaDAR,C03p41570.1_BnaDAR,C09p50190.1_BnaDAR,A08p01410.1_BnaDAR,C02p13480.1_BnaDAR,C09p56070.1_BnaDAR,A06p00800.1_BnaDAR,A10p15940.1_BnaDAR,	2.14313e-10	B. napus	NSGs
GO:0045898	regulation of RNA polymerase II transcription preinitiation complex assembly	13	1.77591e-12	8.97193	16	31	1801	31307	A02p07840.1_BnaDAR,C03p11330.1_BnaDAR,C07p56640.1_BnaDAR,C05p61680.1_BnaDAR,C01p10490.1_BnaDAR,C06p09530.1_BnaDAR,A02p27630.1_BnaDAR,A03p34180.1_BnaDAR,C08p11250.1_BnaDAR,C03p41570.1_BnaDAR,C09p50190.1_BnaDAR,A08p01410.1_BnaDAR,C02p13480.1_BnaDAR,C09p56070.1_BnaDAR,A06p00800.1_BnaDAR,A10p15940.1_BnaDAR,	2.14313e-10	B. napus	NSGs
GO:0072524	pyridine-containing compound metabolic process	5	2.26219e-12	3.41164	42	214	1801	31307	A06p09580.1_BnaDAR,C09p09490.1_BnaDAR,A10p32260.1_BnaDAR,C05p62970.1_BnaDAR,A04p06570.1_BnaDAR,C06p10630.1_BnaDAR,C02p21720.1_BnaDAR,A07p33020.1_BnaDAR,C08p01110.1_BnaDAR,C04p40010.1_BnaDAR,C02p36710.1_BnaDAR,C08p28180.1_BnaDAR,C04p39960.1_BnaDAR,A06p30290.1_BnaDAR,C08p16180.1_BnaDAR,A07p21360.1_BnaDAR,A02p13420.1_BnaDAR,A09p46050.1_BnaDAR,C01p10320.1_BnaDAR,C08p28300.1_BnaDAR,A07p21320.1_BnaDAR,…	2.5645e-10	B. napus	NSGs
GO:0022607	cellular component assembly	5	2.81108e-12	1.59853	215	2338	1801	31307	C05p27840.1_BnaDAR,C05p59710.1_BnaDAR,A04p28410.1_BnaDAR,A03p08950.1_BnaDAR,C09p17720.1_BnaDAR,A03p24250.1_BnaDAR,A08p32020.1_BnaDAR,C06p31770.1_BnaDAR,C06p26250.1_BnaDAR,C02p10820.1_BnaDAR,A10p30520.1_BnaDAR,A05p06920.1_BnaDAR,A07p21130.1_BnaDAR,C03p47690.1_BnaDAR,A10p11910.1_BnaDAR,C03p35230.1_BnaDAR,C08p16590.1_BnaDAR,C08p13740.1_BnaDAR,A02p17970.1_BnaDAR,C09p55900.1_BnaDAR,C04p33370.1_BnaDAR,…	3.09302e-10	B. napus	NSGs
GO:0061077	chaperone-mediated protein folding	4	5.76106e-12	3.72495	36	168	1801	31307	C08p45250.1_BnaDAR,C03p50870.1_BnaDAR,A10p22990.1_BnaDAR,C03p41870.1_BnaDAR,C09p60960.1_BnaDAR,A03p07550.1_BnaDAR,A07p12210.1_BnaDAR,A08p31770.1_BnaDAR,A03p26450.1_BnaDAR,C09p55210.1_BnaDAR,A06p11000.1_BnaDAR,C02p10490.1_BnaDAR,C07p18170.1_BnaDAR,C03p31720.1_BnaDAR,C05p56080.1_BnaDAR,A03p10340.1_BnaDAR,A05p37520.1_BnaDAR,A05p12290.1_BnaDAR,A05p44430.1_BnaDAR,C05p44480.1_BnaDAR,C06p16080.1_BnaDAR,…	6.15775e-10	B. napus	NSGs
GO:0019359	nicotinamide nucleotide biosynthetic process	11	1.37999e-11	4.0824	31	132	1801	31307	A06p09580.1_BnaDAR,C09p09490.1_BnaDAR,A10p32260.1_BnaDAR,C05p62970.1_BnaDAR,A04p06570.1_BnaDAR,C04p40010.1_BnaDAR,C02p36710.1_BnaDAR,C08p28180.1_BnaDAR,C04p39960.1_BnaDAR,A06p30290.1_BnaDAR,C08p16180.1_BnaDAR,A07p21360.1_BnaDAR,A09p46050.1_BnaDAR,C01p10320.1_BnaDAR,C08p28300.1_BnaDAR,A07p21320.1_BnaDAR,A03p01430.1_BnaDAR,A09p45990.1_BnaDAR,C06p20910.1_BnaDAR,C08p46430.1_BnaDAR,A02p11490.1_BnaDAR,…	1.43403e-09	B. napus	NSGs
GO:0070925	organelle assembly	6	1.89986e-11	2.21041	81	637	1801	31307	A04p28410.1_BnaDAR,A08p32020.1_BnaDAR,C06p31770.1_BnaDAR,A05p06920.1_BnaDAR,C03p47690.1_BnaDAR,C03p35230.1_BnaDAR,C08p16590.1_BnaDAR,A02p17970.1_BnaDAR,C09p55900.1_BnaDAR,A10p32260.1_BnaDAR,A03p22150.1_BnaDAR,C09p28100.1_BnaDAR,C03p26220.1_BnaDAR,C08p00980.1_BnaDAR,C09p13260.1_BnaDAR,A09p50860.1_BnaDAR,C02p19350.1_BnaDAR,A01p38760.1_BnaDAR,A01p10750.1_BnaDAR,A07p06900.1_BnaDAR,C07p49950.1_BnaDAR,…	1.92091e-09	B. napus	NSGs
GO:1902600	proton transmembrane transport	9	1.98068e-11	2.56893	60	406	1801	31307	A08p29210.1_BnaDAR,A09p05860.1_BnaDAR,C08p12350.1_BnaDAR,A06p29420.1_BnaDAR,C09p33190.1_BnaDAR,C08p20400.1_BnaDAR,C03p79990.1_BnaDAR,C05p61310.1_BnaDAR,C09p03950.1_BnaDAR,C02p14310.1_BnaDAR,C01p08870.1_BnaDAR,A08p35700.1_BnaDAR,C07p59250.1_BnaDAR,C06p53870.1_BnaDAR,C07p06740.1_BnaDAR,C03p57240.1_BnaDAR,C07p03530.1_BnaDAR,A08p23930.1_BnaDAR,A04p32670.1_BnaDAR,A08p32590.1_BnaDAR,C05p09530.1_BnaDAR,…	1.89993e-09	B. napus	NSGs
GO:0006091	generation of precursor metabolites and energy	4	2.06756e-11	2.10563	90	743	1801	31307	A06p09580.1_BnaDAR,C09p09490.1_BnaDAR,A03p57510.1_BnaDAR,C04p72600.1_BnaDAR,C08p30080.1_BnaDAR,A07p17170.1_BnaDAR,C09p11800.1_BnaDAR,C05p62970.1_BnaDAR,C01p38380.1_BnaDAR,C09p33190.1_BnaDAR,C05p04690.1_BnaDAR,A03p16390.1_BnaDAR,A04p06570.1_BnaDAR,C01p37530.1_BnaDAR,C06p10630.1_BnaDAR,C05p21930.1_BnaDAR,C04p27340.1_BnaDAR,C08p01110.1_BnaDAR,C04p40010.1_BnaDAR,C08p29270.1_BnaDAR,A02p35590.1_BnaDAR,…	1.93368e-09	B. napus	NSGs
GO:0019363	pyridine nucleotide biosynthetic process	10	2.09227e-11	4.02147	31	134	1801	31307	A06p09580.1_BnaDAR,C09p09490.1_BnaDAR,A10p32260.1_BnaDAR,C05p62970.1_BnaDAR,A04p06570.1_BnaDAR,C04p40010.1_BnaDAR,C02p36710.1_BnaDAR,C08p28180.1_BnaDAR,C04p39960.1_BnaDAR,A06p30290.1_BnaDAR,C08p16180.1_BnaDAR,A07p21360.1_BnaDAR,A09p46050.1_BnaDAR,C01p10320.1_BnaDAR,C08p28300.1_BnaDAR,A07p21320.1_BnaDAR,A03p01430.1_BnaDAR,A09p45990.1_BnaDAR,C06p20910.1_BnaDAR,C08p46430.1_BnaDAR,A02p11490.1_BnaDAR,…	1.90907e-09	B. napus	NSGs
GO:0006413	translational initiation	4	4.25332e-11	3.23407	40	215	1801	31307	C06p45820.1_BnaDAR,C08p13990.1_BnaDAR,C05p53800.1_BnaDAR,A09p40040.1_BnaDAR,C08p00920.1_BnaDAR,C06p47030.1_BnaDAR,A03p38550.1_BnaDAR,C02p30200.1_BnaDAR,A01p39720.1_BnaDAR,C03p46670.1_BnaDAR,A09p32440.1_BnaDAR,A04p17830.1_BnaDAR,C03p34770.1_BnaDAR,A07p38880.1_BnaDAR,C01p13240.1_BnaDAR,C06p12060.1_BnaDAR,A06p07620.1_BnaDAR,A03p29350.1_BnaDAR,A04p03210.1_BnaDAR,A10p02590.1_BnaDAR,A09p64720.1_BnaDAR,…	3.78849e-09	B. napus	NSGs
GO:0000028	ribosomal small subunit assembly	8	4.37028e-11	4.72367	25	92	1801	31307	A02p17970.1_BnaDAR,A10p32260.1_BnaDAR,C08p00980.1_BnaDAR,A05p09670.1_BnaDAR,C08p52360.1_BnaDAR,A04p18680.1_BnaDAR,C05p56010.1_BnaDAR,A03p01430.1_BnaDAR,A10p30290.1_BnaDAR,C03p39870.1_BnaDAR,C05p56440.1_BnaDAR,C07p38830.1_BnaDAR,C03p01760.1_BnaDAR,C09p75480.1_BnaDAR,C04p48530.1_BnaDAR,C04p12010.1_BnaDAR,C09p70700.1_BnaDAR,A03p37110.1_BnaDAR,A03p37360.1_BnaDAR,C03p44970.1_BnaDAR,C03p45360.1_BnaDAR,…	3.80215e-09	B. napus	NSGs
GO:0009167	purine ribonucleoside monophosphate metabolic process	10	4.64481e-11	2.93979	46	272	1801	31307	A06p09580.1_BnaDAR,C09p09490.1_BnaDAR,A01p42120.1_BnaDAR,A07p17170.1_BnaDAR,A10p32260.1_BnaDAR,C05p62970.1_BnaDAR,C09p33190.1_BnaDAR,A04p06570.1_BnaDAR,C05p21930.1_BnaDAR,C04p40010.1_BnaDAR,C02p36710.1_BnaDAR,C02p54130.1_BnaDAR,C08p28180.1_BnaDAR,C04p39960.1_BnaDAR,A06p30290.1_BnaDAR,C07p25030.1_BnaDAR,C08p16180.1_BnaDAR,A07p21360.1_BnaDAR,A09p46050.1_BnaDAR,C02p64800.1_BnaDAR,C01p10320.1_BnaDAR,…	3.94914e-09	B. napus	NSGs
GO:0009126	purine nucleoside monophosphate metabolic process	9	4.64481e-11	2.93979	46	272	1801	31307	A06p09580.1_BnaDAR,C09p09490.1_BnaDAR,A01p42120.1_BnaDAR,A07p17170.1_BnaDAR,A10p32260.1_BnaDAR,C05p62970.1_BnaDAR,C09p33190.1_BnaDAR,A04p06570.1_BnaDAR,C05p21930.1_BnaDAR,C04p40010.1_BnaDAR,C02p36710.1_BnaDAR,C02p54130.1_BnaDAR,C08p28180.1_BnaDAR,C04p39960.1_BnaDAR,A06p30290.1_BnaDAR,C07p25030.1_BnaDAR,C08p16180.1_BnaDAR,A07p21360.1_BnaDAR,A09p46050.1_BnaDAR,C02p64800.1_BnaDAR,C01p10320.1_BnaDAR,…	3.94914e-09	B. napus	NSGs
GO:0009161	ribonucleoside monophosphate metabolic process	9	5.68329e-11	2.77686	50	313	1801	31307	A06p09580.1_BnaDAR,C09p09490.1_BnaDAR,A01p42120.1_BnaDAR,A07p17170.1_BnaDAR,A10p32260.1_BnaDAR,C05p62970.1_BnaDAR,C09p33190.1_BnaDAR,A04p06570.1_BnaDAR,C05p21930.1_BnaDAR,C04p40010.1_BnaDAR,C02p36710.1_BnaDAR,C02p54130.1_BnaDAR,C08p28180.1_BnaDAR,C04p39960.1_BnaDAR,A06p30290.1_BnaDAR,C07p25030.1_BnaDAR,A02p31990.1_BnaDAR,C08p16180.1_BnaDAR,A07p21360.1_BnaDAR,A09p46050.1_BnaDAR,C02p64800.1_BnaDAR,…	4.622e-09	B. napus	NSGs
GO:0042866	pyruvate biosynthetic process	9	6.08187e-11	4.34578	27	108	1801	31307	A06p09580.1_BnaDAR,C09p09490.1_BnaDAR,C05p62970.1_BnaDAR,A04p06570.1_BnaDAR,C04p40010.1_BnaDAR,C02p36710.1_BnaDAR,C08p28180.1_BnaDAR,C04p39960.1_BnaDAR,A06p30290.1_BnaDAR,C08p16180.1_BnaDAR,A07p21360.1_BnaDAR,A09p46050.1_BnaDAR,C01p10320.1_BnaDAR,C08p28300.1_BnaDAR,A07p21320.1_BnaDAR,A09p45990.1_BnaDAR,C06p20910.1_BnaDAR,C08p46430.1_BnaDAR,A02p11490.1_BnaDAR,C02p62890.1_BnaDAR,C01p06050.1_BnaDAR,…	4.84091e-09	B. napus	NSGs
GO:0072521	purine-containing compound metabolic process	5	8.09965e-11	2.23713	74	575	1801	31307	A06p09580.1_BnaDAR,C09p09490.1_BnaDAR,A01p42120.1_BnaDAR,A07p17170.1_BnaDAR,C04p35990.1_BnaDAR,A10p32260.1_BnaDAR,C05p62970.1_BnaDAR,C09p33190.1_BnaDAR,A02p17640.1_BnaDAR,A04p06570.1_BnaDAR,C06p10630.1_BnaDAR,C05p21930.1_BnaDAR,C02p21720.1_BnaDAR,A09p17220.1_BnaDAR,A07p33020.1_BnaDAR,C08p01110.1_BnaDAR,C04p40010.1_BnaDAR,C02p36710.1_BnaDAR,C02p54130.1_BnaDAR,C08p28180.1_BnaDAR,C04p39960.1_BnaDAR,…	6.31267e-09	B. napus	NSGs
GO:0046034	ATP metabolic process	11	9.18882e-11	2.96456	44	258	1801	31307	A06p09580.1_BnaDAR,C09p09490.1_BnaDAR,A07p17170.1_BnaDAR,A10p32260.1_BnaDAR,C05p62970.1_BnaDAR,C09p33190.1_BnaDAR,A04p06570.1_BnaDAR,C05p21930.1_BnaDAR,C04p40010.1_BnaDAR,C02p36710.1_BnaDAR,C02p54130.1_BnaDAR,C08p28180.1_BnaDAR,C04p39960.1_BnaDAR,A06p30290.1_BnaDAR,C07p25030.1_BnaDAR,C08p16180.1_BnaDAR,A07p21360.1_BnaDAR,A09p46050.1_BnaDAR,C02p64800.1_BnaDAR,C01p10320.1_BnaDAR,C08p28300.1_BnaDAR,…	7.01538e-09	B. napus	NSGs
GO:0072525	pyridine-containing compound biosynthetic process	6	1.22438e-10	3.76837	31	143	1801	31307	A06p09580.1_BnaDAR,C09p09490.1_BnaDAR,A10p32260.1_BnaDAR,C05p62970.1_BnaDAR,A04p06570.1_BnaDAR,C04p40010.1_BnaDAR,C02p36710.1_BnaDAR,C08p28180.1_BnaDAR,C04p39960.1_BnaDAR,A06p30290.1_BnaDAR,C08p16180.1_BnaDAR,A07p21360.1_BnaDAR,A09p46050.1_BnaDAR,C01p10320.1_BnaDAR,C08p28300.1_BnaDAR,A07p21320.1_BnaDAR,A03p01430.1_BnaDAR,A09p45990.1_BnaDAR,C06p20910.1_BnaDAR,C08p46430.1_BnaDAR,A02p11490.1_BnaDAR,…	9.16084e-09	B. napus	NSGs
GO:0006163	purine nucleotide metabolic process	9	1.45037e-10	2.31545	67	503	1801	31307	A06p09580.1_BnaDAR,C09p09490.1_BnaDAR,A01p42120.1_BnaDAR,A07p17170.1_BnaDAR,C04p35990.1_BnaDAR,A10p32260.1_BnaDAR,C05p62970.1_BnaDAR,C09p33190.1_BnaDAR,A04p06570.1_BnaDAR,C06p10630.1_BnaDAR,C05p21930.1_BnaDAR,C02p21720.1_BnaDAR,A09p17220.1_BnaDAR,A07p33020.1_BnaDAR,C08p01110.1_BnaDAR,C04p40010.1_BnaDAR,C02p36710.1_BnaDAR,C02p54130.1_BnaDAR,C08p28180.1_BnaDAR,C04p39960.1_BnaDAR,A06p30290.1_BnaDAR,…	1.06389e-08	B. napus	NSGs
GO:0009123	nucleoside monophosphate metabolic process	8	1.45573e-10	2.61734	53	352	1801	31307	A06p09580.1_BnaDAR,C09p09490.1_BnaDAR,A01p42120.1_BnaDAR,A07p17170.1_BnaDAR,A10p32260.1_BnaDAR,C05p62970.1_BnaDAR,C09p33190.1_BnaDAR,A02p17640.1_BnaDAR,A04p06570.1_BnaDAR,C05p21930.1_BnaDAR,C04p40010.1_BnaDAR,C02p36710.1_BnaDAR,C02p54130.1_BnaDAR,C08p28180.1_BnaDAR,C04p39960.1_BnaDAR,A06p30290.1_BnaDAR,C07p25030.1_BnaDAR,A02p31990.1_BnaDAR,C08p16180.1_BnaDAR,A07p21360.1_BnaDAR,A09p46050.1_BnaDAR,…	1.04728e-08	B. napus	NSGs
GO:0006364	rRNA processing	10	2.12543e-10	2.26309	69	530	1801	31307	C07p40410.1_BnaDAR,C03p47690.1_BnaDAR,C02p06340.1_BnaDAR,C04p05000.1_BnaDAR,A10p21160.1_BnaDAR,A02p17970.1_BnaDAR,C09p55900.1_BnaDAR,C02p49200.1_BnaDAR,C09p54150.1_BnaDAR,C07p40500.1_BnaDAR,A10p32260.1_BnaDAR,C07p44760.1_BnaDAR,C09p15300.1_BnaDAR,C03p07700.1_BnaDAR,A02p00440.1_BnaDAR,C03p04990.1_BnaDAR,A01p38760.1_BnaDAR,A03p04490.1_BnaDAR,C08p42200.1_BnaDAR,C07p31680.1_BnaDAR,A05p09670.1_BnaDAR,…	1.50023e-08	B. napus	NSGs
GO:0006096	glycolytic process	13	2.83699e-10	4.08125	27	115	1801	31307	A06p09580.1_BnaDAR,C09p09490.1_BnaDAR,C05p62970.1_BnaDAR,A04p06570.1_BnaDAR,C04p40010.1_BnaDAR,C02p36710.1_BnaDAR,C08p28180.1_BnaDAR,C04p39960.1_BnaDAR,A06p30290.1_BnaDAR,C08p16180.1_BnaDAR,A07p21360.1_BnaDAR,A09p46050.1_BnaDAR,C01p10320.1_BnaDAR,C08p28300.1_BnaDAR,A07p21320.1_BnaDAR,A09p45990.1_BnaDAR,C06p20910.1_BnaDAR,C08p46430.1_BnaDAR,A02p11490.1_BnaDAR,C02p62890.1_BnaDAR,C01p06050.1_BnaDAR,…	1.9654e-08	B. napus	NSGs
GO:0006757	ATP generation from ADP	12	2.83699e-10	4.08125	27	115	1801	31307	A06p09580.1_BnaDAR,C09p09490.1_BnaDAR,C05p62970.1_BnaDAR,A04p06570.1_BnaDAR,C04p40010.1_BnaDAR,C02p36710.1_BnaDAR,C08p28180.1_BnaDAR,C04p39960.1_BnaDAR,A06p30290.1_BnaDAR,C08p16180.1_BnaDAR,A07p21360.1_BnaDAR,A09p46050.1_BnaDAR,C01p10320.1_BnaDAR,C08p28300.1_BnaDAR,A07p21320.1_BnaDAR,A09p45990.1_BnaDAR,C06p20910.1_BnaDAR,C08p46430.1_BnaDAR,A02p11490.1_BnaDAR,C02p62890.1_BnaDAR,C01p06050.1_BnaDAR,…	1.9654e-08	B. napus	NSGs
GO:0046031	ADP metabolic process	11	2.88011e-10	3.95713	28	123	1801	31307	A06p09580.1_BnaDAR,C09p09490.1_BnaDAR,C05p62970.1_BnaDAR,A04p06570.1_BnaDAR,C04p40010.1_BnaDAR,C02p36710.1_BnaDAR,C08p28180.1_BnaDAR,C04p39960.1_BnaDAR,A06p30290.1_BnaDAR,C08p16180.1_BnaDAR,A07p21360.1_BnaDAR,A09p46050.1_BnaDAR,C01p10320.1_BnaDAR,C08p28300.1_BnaDAR,A07p21320.1_BnaDAR,A09p45990.1_BnaDAR,C06p20910.1_BnaDAR,C08p46430.1_BnaDAR,A02p11490.1_BnaDAR,C02p62890.1_BnaDAR,C01p06050.1_BnaDAR,…	1.92402e-08	B. napus	NSGs
GO:0009205	purine ribonucleoside triphosphate metabolic process	10	5.27519e-10	2.81198	44	272	1801	31307	A06p09580.1_BnaDAR,C09p09490.1_BnaDAR,A07p17170.1_BnaDAR,A10p32260.1_BnaDAR,C05p62970.1_BnaDAR,C09p33190.1_BnaDAR,A04p06570.1_BnaDAR,C05p21930.1_BnaDAR,C04p40010.1_BnaDAR,C02p36710.1_BnaDAR,C02p54130.1_BnaDAR,C08p28180.1_BnaDAR,C04p39960.1_BnaDAR,A06p30290.1_BnaDAR,C07p25030.1_BnaDAR,C08p16180.1_BnaDAR,A07p21360.1_BnaDAR,A09p46050.1_BnaDAR,C02p64800.1_BnaDAR,C01p10320.1_BnaDAR,C08p28300.1_BnaDAR,…	3.46219e-08	B. napus	NSGs
GO:0072522	purine-containing compound biosynthetic process	6	5.28374e-10	2.61008	50	333	1801	31307	A06p09580.1_BnaDAR,C09p09490.1_BnaDAR,A01p42120.1_BnaDAR,A10p32260.1_BnaDAR,C05p62970.1_BnaDAR,C09p33190.1_BnaDAR,A02p17640.1_BnaDAR,A04p06570.1_BnaDAR,A09p17220.1_BnaDAR,C04p40010.1_BnaDAR,C02p36710.1_BnaDAR,C08p28180.1_BnaDAR,C04p39960.1_BnaDAR,A06p30290.1_BnaDAR,C09p65700.1_BnaDAR,C08p16180.1_BnaDAR,A07p21360.1_BnaDAR,A09p46050.1_BnaDAR,A02p38110.1_BnaDAR,C01p10320.1_BnaDAR,C08p28300.1_BnaDAR,…	3.40801e-08	B. napus	NSGs
GO:0009144	purine nucleoside triphosphate metabolic process	9	9.51443e-10	2.76122	44	277	1801	31307	A06p09580.1_BnaDAR,C09p09490.1_BnaDAR,A07p17170.1_BnaDAR,A10p32260.1_BnaDAR,C05p62970.1_BnaDAR,C09p33190.1_BnaDAR,A04p06570.1_BnaDAR,C05p21930.1_BnaDAR,C04p40010.1_BnaDAR,C02p36710.1_BnaDAR,C02p54130.1_BnaDAR,C08p28180.1_BnaDAR,C04p39960.1_BnaDAR,A06p30290.1_BnaDAR,C07p25030.1_BnaDAR,C08p16180.1_BnaDAR,A07p21360.1_BnaDAR,A09p46050.1_BnaDAR,C02p64800.1_BnaDAR,C01p10320.1_BnaDAR,C08p28300.1_BnaDAR,…	6.03279e-08	B. napus	NSGs
GO:0009117	nucleotide metabolic process	8	1.00692e-09	2.05887	79	667	1801	31307	A06p09580.1_BnaDAR,C09p09490.1_BnaDAR,A01p42120.1_BnaDAR,A07p17170.1_BnaDAR,C04p35990.1_BnaDAR,A10p32260.1_BnaDAR,C05p20690.1_BnaDAR,C05p62970.1_BnaDAR,C09p33190.1_BnaDAR,A01p18010.1_BnaDAR,A02p17640.1_BnaDAR,A04p06570.1_BnaDAR,C06p10630.1_BnaDAR,C05p21930.1_BnaDAR,C02p21720.1_BnaDAR,A09p17220.1_BnaDAR,A07p33020.1_BnaDAR,C08p01110.1_BnaDAR,C04p40010.1_BnaDAR,C02p36710.1_BnaDAR,C02p54130.1_BnaDAR,…	6.27816e-08	B. napus	NSGs
GO:0046364	monosaccharide biosynthetic process	6	1.0415e-09	3.65297	29	138	1801	31307	A06p09580.1_BnaDAR,C04p67600.1_BnaDAR,A01p01160.1_BnaDAR,C01p01320.1_BnaDAR,C05p62970.1_BnaDAR,A04p06570.1_BnaDAR,A10p23330.1_BnaDAR,C04p40010.1_BnaDAR,C08p29270.1_BnaDAR,C08p28180.1_BnaDAR,C09p61470.1_BnaDAR,C08p16180.1_BnaDAR,A07p21320.1_BnaDAR,A09p45990.1_BnaDAR,C08p46430.1_BnaDAR,A06p32530.1_BnaDAR,C07p62690.1_BnaDAR,C03p40720.1_BnaDAR,C07p59820.1_BnaDAR,C07p57910.1_BnaDAR,C01p08600.1_BnaDAR,…	6.38727e-08	B. napus	NSGs
GO:0009199	ribonucleoside triphosphate metabolic process	9	1.05624e-09	2.71611	45	288	1801	31307	A06p09580.1_BnaDAR,C09p09490.1_BnaDAR,A07p17170.1_BnaDAR,A10p32260.1_BnaDAR,C05p62970.1_BnaDAR,C09p33190.1_BnaDAR,A04p06570.1_BnaDAR,C05p21930.1_BnaDAR,C04p40010.1_BnaDAR,C02p36710.1_BnaDAR,C02p54130.1_BnaDAR,C08p28180.1_BnaDAR,C04p39960.1_BnaDAR,A06p30290.1_BnaDAR,C07p25030.1_BnaDAR,C08p16180.1_BnaDAR,A07p21360.1_BnaDAR,A09p46050.1_BnaDAR,C02p64800.1_BnaDAR,C01p10320.1_BnaDAR,C08p28300.1_BnaDAR,…	6.37322e-08	B. napus	NSGs
GO:0009179	purine ribonucleoside diphosphate metabolic process	10	1.11338e-09	3.74406	28	130	1801	31307	A06p09580.1_BnaDAR,C09p09490.1_BnaDAR,C05p62970.1_BnaDAR,A04p06570.1_BnaDAR,C04p40010.1_BnaDAR,C02p36710.1_BnaDAR,C08p28180.1_BnaDAR,C04p39960.1_BnaDAR,A06p30290.1_BnaDAR,C08p16180.1_BnaDAR,A07p21360.1_BnaDAR,A09p46050.1_BnaDAR,C01p10320.1_BnaDAR,C08p28300.1_BnaDAR,A07p21320.1_BnaDAR,A09p45990.1_BnaDAR,C06p20910.1_BnaDAR,C08p46430.1_BnaDAR,A02p11490.1_BnaDAR,C02p62890.1_BnaDAR,C01p06050.1_BnaDAR,…	6.61135e-08	B. napus	NSGs
GO:0009135	purine nucleoside diphosphate metabolic process	9	1.11338e-09	3.74406	28	130	1801	31307	A06p09580.1_BnaDAR,C09p09490.1_BnaDAR,C05p62970.1_BnaDAR,A04p06570.1_BnaDAR,C04p40010.1_BnaDAR,C02p36710.1_BnaDAR,C08p28180.1_BnaDAR,C04p39960.1_BnaDAR,A06p30290.1_BnaDAR,C08p16180.1_BnaDAR,A07p21360.1_BnaDAR,A09p46050.1_BnaDAR,C01p10320.1_BnaDAR,C08p28300.1_BnaDAR,A07p21320.1_BnaDAR,A09p45990.1_BnaDAR,C06p20910.1_BnaDAR,C08p46430.1_BnaDAR,A02p11490.1_BnaDAR,C02p62890.1_BnaDAR,C01p06050.1_BnaDAR,…	6.61135e-08	B. napus	NSGs
GO:0006753	nucleoside phosphate metabolic process	7	1.15644e-09	2.05272	79	669	1801	31307	A06p09580.1_BnaDAR,C09p09490.1_BnaDAR,A01p42120.1_BnaDAR,A07p17170.1_BnaDAR,C04p35990.1_BnaDAR,A10p32260.1_BnaDAR,C05p20690.1_BnaDAR,C05p62970.1_BnaDAR,C09p33190.1_BnaDAR,A01p18010.1_BnaDAR,A02p17640.1_BnaDAR,A04p06570.1_BnaDAR,C06p10630.1_BnaDAR,C05p21930.1_BnaDAR,C02p21720.1_BnaDAR,A09p17220.1_BnaDAR,A07p33020.1_BnaDAR,C08p01110.1_BnaDAR,C04p40010.1_BnaDAR,C02p36710.1_BnaDAR,C02p54130.1_BnaDAR,…	6.65574e-08	B. napus	NSGs
GO:0009166	nucleotide catabolic process	9	1.33897e-09	3.71548	28	131	1801	31307	A06p09580.1_BnaDAR,C09p09490.1_BnaDAR,C05p20690.1_BnaDAR,C05p62970.1_BnaDAR,A04p06570.1_BnaDAR,C04p40010.1_BnaDAR,C02p36710.1_BnaDAR,C08p28180.1_BnaDAR,C04p39960.1_BnaDAR,A06p30290.1_BnaDAR,C08p16180.1_BnaDAR,A07p21360.1_BnaDAR,A09p46050.1_BnaDAR,C01p10320.1_BnaDAR,C08p28300.1_BnaDAR,A07p21320.1_BnaDAR,A09p45990.1_BnaDAR,C06p20910.1_BnaDAR,C08p46430.1_BnaDAR,A02p11490.1_BnaDAR,C02p62890.1_BnaDAR,…	7.58953e-08	B. napus	NSGs
GO:0016072	rRNA metabolic process	9	1.54668e-09	2.16114	69	555	1801	31307	C07p40410.1_BnaDAR,C03p47690.1_BnaDAR,C02p06340.1_BnaDAR,C04p05000.1_BnaDAR,A10p21160.1_BnaDAR,A02p17970.1_BnaDAR,C09p55900.1_BnaDAR,C02p49200.1_BnaDAR,C09p54150.1_BnaDAR,C07p40500.1_BnaDAR,A10p32260.1_BnaDAR,C07p44760.1_BnaDAR,C09p15300.1_BnaDAR,C03p07700.1_BnaDAR,A02p00440.1_BnaDAR,C03p04990.1_BnaDAR,A01p38760.1_BnaDAR,A03p04490.1_BnaDAR,C08p42200.1_BnaDAR,C07p31680.1_BnaDAR,A05p09670.1_BnaDAR,…	8.63599e-08	B. napus	NSGs
GO:0006165	nucleoside diphosphate phosphorylation	9	2.47172e-09	3.72495	27	126	1801	31307	A06p09580.1_BnaDAR,C09p09490.1_BnaDAR,C05p62970.1_BnaDAR,A04p06570.1_BnaDAR,C04p40010.1_BnaDAR,C02p36710.1_BnaDAR,C08p28180.1_BnaDAR,C04p39960.1_BnaDAR,A06p30290.1_BnaDAR,C08p16180.1_BnaDAR,A07p21360.1_BnaDAR,A09p46050.1_BnaDAR,C01p10320.1_BnaDAR,C08p28300.1_BnaDAR,A07p21320.1_BnaDAR,A09p45990.1_BnaDAR,C06p20910.1_BnaDAR,C08p46430.1_BnaDAR,A02p11490.1_BnaDAR,C02p62890.1_BnaDAR,C01p06050.1_BnaDAR,…	1.35981e-07	B. napus	NSGs
GO:0009185	ribonucleoside diphosphate metabolic process	9	2.74485e-09	3.60539	28	135	1801	31307	A06p09580.1_BnaDAR,C09p09490.1_BnaDAR,C05p62970.1_BnaDAR,A04p06570.1_BnaDAR,C04p40010.1_BnaDAR,C02p36710.1_BnaDAR,C08p28180.1_BnaDAR,C04p39960.1_BnaDAR,A06p30290.1_BnaDAR,C08p16180.1_BnaDAR,A07p21360.1_BnaDAR,A09p46050.1_BnaDAR,C01p10320.1_BnaDAR,C08p28300.1_BnaDAR,A07p21320.1_BnaDAR,A09p45990.1_BnaDAR,C06p20910.1_BnaDAR,C08p46430.1_BnaDAR,A02p11490.1_BnaDAR,C02p62890.1_BnaDAR,C01p06050.1_BnaDAR,…	1.48819e-07	B. napus	NSGs
GO:0006164	purine nucleotide biosynthetic process	10	2.85175e-09	2.63381	45	297	1801	31307	A06p09580.1_BnaDAR,C09p09490.1_BnaDAR,A01p42120.1_BnaDAR,A10p32260.1_BnaDAR,C05p62970.1_BnaDAR,C09p33190.1_BnaDAR,A04p06570.1_BnaDAR,A09p17220.1_BnaDAR,C04p40010.1_BnaDAR,C02p36710.1_BnaDAR,C08p28180.1_BnaDAR,C04p39960.1_BnaDAR,A06p30290.1_BnaDAR,C08p16180.1_BnaDAR,A07p21360.1_BnaDAR,A09p46050.1_BnaDAR,A02p38110.1_BnaDAR,C01p10320.1_BnaDAR,C08p28300.1_BnaDAR,C07p33110.1_BnaDAR,A07p21320.1_BnaDAR,…	1.52406e-07	B. napus	NSGs
GO:0009266	response to temperature stimulus	4	2.95854e-09	1.61506	152	1636	1801	31307	A06p09580.1_BnaDAR,C08p45250.1_BnaDAR,A04p28410.1_BnaDAR,C03p16800.1_BnaDAR,C09p17720.1_BnaDAR,C05p14230.1_BnaDAR,C01p19440.1_BnaDAR,C04p67600.1_BnaDAR,C09p60180.1_BnaDAR,C01p30400.1_BnaDAR,A06p11970.1_BnaDAR,A05p06920.1_BnaDAR,C02p56200.1_BnaDAR,A06p12060.1_BnaDAR,C09p31810.1_BnaDAR,C04p72600.1_BnaDAR,C04p51300.1_BnaDAR,C02p06340.1_BnaDAR,A06p16600.1_BnaDAR,C03p45870.1_BnaDAR,C04p04740.1_BnaDAR,…	1.55886e-07	B. napus	NSGs
GO:0098662	inorganic cation transmembrane transport	8	3.41135e-09	1.79942	106	1024	1801	31307	C06p28680.1_BnaDAR,A04p18970.1_BnaDAR,C02p36820.1_BnaDAR,A04p34630.1_BnaDAR,C01p06870.1_BnaDAR,A08p29210.1_BnaDAR,C04p68380.1_BnaDAR,A09p05860.1_BnaDAR,C08p12350.1_BnaDAR,A06p29420.1_BnaDAR,C09p33190.1_BnaDAR,C08p20400.1_BnaDAR,C09p13260.1_BnaDAR,C03p79990.1_BnaDAR,C05p61310.1_BnaDAR,C09p03950.1_BnaDAR,C02p14310.1_BnaDAR,A09p57140.1_BnaDAR,C05p59200.1_BnaDAR,C03p16340.1_BnaDAR,A01p15030.1_BnaDAR,…	1.77248e-07	B. napus	NSGs
GO:0009768	photosynthesis, light harvesting in photosystem I	6	3.41347e-09	5.57572	17	53	1801	31307	C08p30080.1_BnaDAR,C01p38380.1_BnaDAR,C04p27340.1_BnaDAR,A02p35590.1_BnaDAR,C08p44750.1_BnaDAR,C02p00130.1_BnaDAR,C02p54420.1_BnaDAR,A09p47830.1_BnaDAR,C09p03720.1_BnaDAR,C03p55360.1_BnaDAR,A07p22300.1_BnaDAR,A09p03490.1_BnaDAR,A06p40950.1_BnaDAR,C09p20530.1_BnaDAR,C07p36870.1_BnaDAR,C05p58950.1_BnaDAR,C06p22390.1_BnaDAR,	1.74929e-07	B. napus	NSGs
GO:0009644	response to high light intensity	7	3.43271e-09	2.72422	42	268	1801	31307	A05p06920.1_BnaDAR,C04p72600.1_BnaDAR,C04p51300.1_BnaDAR,C09p11800.1_BnaDAR,A03p22150.1_BnaDAR,C03p26220.1_BnaDAR,C01p38380.1_BnaDAR,C08p40890.1_BnaDAR,C05p04690.1_BnaDAR,C04p27340.1_BnaDAR,A02p35590.1_BnaDAR,C06p48480.1_BnaDAR,C07p25300.1_BnaDAR,C05p46740.1_BnaDAR,C06p42330.1_BnaDAR,A05p14690.1_BnaDAR,C01p52600.1_BnaDAR,C06p33420.1_BnaDAR,A07p40110.1_BnaDAR,A05p30830.1_BnaDAR,C02p54420.1_BnaDAR,…	1.73537e-07	B. napus	NSGs
GO:1901292	nucleoside phosphate catabolic process	8	3.88452e-09	3.55275	28	137	1801	31307	A06p09580.1_BnaDAR,C09p09490.1_BnaDAR,C05p20690.1_BnaDAR,C05p62970.1_BnaDAR,A04p06570.1_BnaDAR,C04p40010.1_BnaDAR,C02p36710.1_BnaDAR,C08p28180.1_BnaDAR,C04p39960.1_BnaDAR,A06p30290.1_BnaDAR,C08p16180.1_BnaDAR,A07p21360.1_BnaDAR,A09p46050.1_BnaDAR,C01p10320.1_BnaDAR,C08p28300.1_BnaDAR,A07p21320.1_BnaDAR,A09p45990.1_BnaDAR,C06p20910.1_BnaDAR,C08p46430.1_BnaDAR,A02p11490.1_BnaDAR,C02p62890.1_BnaDAR,…	1.9376e-07	B. napus	NSGs
GO:0006094	gluconeogenesis	8	3.97796e-09	5.21494	18	60	1801	31307	A06p09580.1_BnaDAR,A01p01160.1_BnaDAR,C01p01320.1_BnaDAR,C05p62970.1_BnaDAR,A04p06570.1_BnaDAR,C04p40010.1_BnaDAR,C08p29270.1_BnaDAR,C08p28180.1_BnaDAR,C08p16180.1_BnaDAR,A07p21320.1_BnaDAR,A09p45990.1_BnaDAR,C08p46430.1_BnaDAR,A06p32530.1_BnaDAR,C07p62690.1_BnaDAR,C03p40720.1_BnaDAR,C05p11290.1_BnaDAR,C08p41620.1_BnaDAR,A04p15940.1_BnaDAR,	1.9581e-07	B. napus	NSGs
GO:0009141	nucleoside triphosphate metabolic process	8	4.36504e-09	2.59881	45	301	1801	31307	A06p09580.1_BnaDAR,C09p09490.1_BnaDAR,A07p17170.1_BnaDAR,A10p32260.1_BnaDAR,C05p62970.1_BnaDAR,C09p33190.1_BnaDAR,A04p06570.1_BnaDAR,C05p21930.1_BnaDAR,C04p40010.1_BnaDAR,C02p36710.1_BnaDAR,C02p54130.1_BnaDAR,C08p28180.1_BnaDAR,C04p39960.1_BnaDAR,A06p30290.1_BnaDAR,C07p25030.1_BnaDAR,C08p16180.1_BnaDAR,A07p21360.1_BnaDAR,A09p46050.1_BnaDAR,C02p64800.1_BnaDAR,C01p10320.1_BnaDAR,C08p28300.1_BnaDAR,…	2.12073e-07	B. napus	NSGs
GO:0009165	nucleotide biosynthetic process	9	6.16639e-09	2.27779	57	435	1801	31307	A06p09580.1_BnaDAR,C09p09490.1_BnaDAR,A01p42120.1_BnaDAR,A10p32260.1_BnaDAR,C05p62970.1_BnaDAR,C09p33190.1_BnaDAR,A01p18010.1_BnaDAR,A02p17640.1_BnaDAR,A04p06570.1_BnaDAR,A09p17220.1_BnaDAR,C04p40010.1_BnaDAR,C02p36710.1_BnaDAR,C08p28180.1_BnaDAR,C04p39960.1_BnaDAR,A06p30290.1_BnaDAR,A02p31990.1_BnaDAR,C08p16180.1_BnaDAR,A07p21360.1_BnaDAR,A09p46050.1_BnaDAR,A02p38110.1_BnaDAR,C01p10320.1_BnaDAR,…	2.9575e-07	B. napus	NSGs
GO:1901293	nucleoside phosphate biosynthetic process	8	6.16639e-09	2.27779	57	435	1801	31307	A06p09580.1_BnaDAR,C09p09490.1_BnaDAR,A01p42120.1_BnaDAR,A10p32260.1_BnaDAR,C05p62970.1_BnaDAR,C09p33190.1_BnaDAR,A01p18010.1_BnaDAR,A02p17640.1_BnaDAR,A04p06570.1_BnaDAR,A09p17220.1_BnaDAR,C04p40010.1_BnaDAR,C02p36710.1_BnaDAR,C08p28180.1_BnaDAR,C04p39960.1_BnaDAR,A06p30290.1_BnaDAR,A02p31990.1_BnaDAR,C08p16180.1_BnaDAR,A07p21360.1_BnaDAR,A09p46050.1_BnaDAR,A02p38110.1_BnaDAR,C01p10320.1_BnaDAR,…	2.9575e-07	B. napus	NSGs
GO:0016043	cellular component organization	4	6.64061e-09	1.246	512	7143	1801	31307	C05p43570.1_BnaDAR,C03p15570.1_BnaDAR,C05p27840.1_BnaDAR,A02p00180.1_BnaDAR,C05p59710.1_BnaDAR,C04p69420.1_BnaDAR,A04p28410.1_BnaDAR,A02p05500.1_BnaDAR,A03p08950.1_BnaDAR,A02p04180.1_BnaDAR,C09p17720.1_BnaDAR,A05p08990.1_BnaDAR,A02p38660.1_BnaDAR,A03p24250.1_BnaDAR,C06p28680.1_BnaDAR,A08p32020.1_BnaDAR,C06p31770.1_BnaDAR,C05p54480.1_BnaDAR,A08p33580.1_BnaDAR,C07p60840.1_BnaDAR,C06p26250.1_BnaDAR,…	3.10532e-07	B. napus	NSGs
GO:0060261	positive regulation of transcription initiation by RNA polymerase II	13	7.3594e-09	5.67612	16	49	1801	31307	A02p07840.1_BnaDAR,C03p11330.1_BnaDAR,C07p56640.1_BnaDAR,C05p61680.1_BnaDAR,C01p10490.1_BnaDAR,C06p09530.1_BnaDAR,A02p27630.1_BnaDAR,A03p34180.1_BnaDAR,C08p11250.1_BnaDAR,C03p41570.1_BnaDAR,C09p50190.1_BnaDAR,A08p01410.1_BnaDAR,C02p13480.1_BnaDAR,C09p56070.1_BnaDAR,A06p00800.1_BnaDAR,A10p15940.1_BnaDAR,	3.39895e-07	B. napus	NSGs
GO:2000144	positive regulation of DNA-templated transcription initiation	12	7.3594e-09	5.67612	16	49	1801	31307	A02p07840.1_BnaDAR,C03p11330.1_BnaDAR,C07p56640.1_BnaDAR,C05p61680.1_BnaDAR,C01p10490.1_BnaDAR,C06p09530.1_BnaDAR,A02p27630.1_BnaDAR,A03p34180.1_BnaDAR,C08p11250.1_BnaDAR,C03p41570.1_BnaDAR,C09p50190.1_BnaDAR,A08p01410.1_BnaDAR,C02p13480.1_BnaDAR,C09p56070.1_BnaDAR,A06p00800.1_BnaDAR,A10p15940.1_BnaDAR,	3.39895e-07	B. napus	NSGs
GO:0060260	regulation of transcription initiation by RNA polymerase II	12	7.3594e-09	5.67612	16	49	1801	31307	A02p07840.1_BnaDAR,C03p11330.1_BnaDAR,C07p56640.1_BnaDAR,C05p61680.1_BnaDAR,C01p10490.1_BnaDAR,C06p09530.1_BnaDAR,A02p27630.1_BnaDAR,A03p34180.1_BnaDAR,C08p11250.1_BnaDAR,C03p41570.1_BnaDAR,C09p50190.1_BnaDAR,A08p01410.1_BnaDAR,C02p13480.1_BnaDAR,C09p56070.1_BnaDAR,A06p00800.1_BnaDAR,A10p15940.1_BnaDAR,	3.39895e-07	B. napus	NSGs
GO:0009168	purine ribonucleoside monophosphate biosynthetic process	11	8.87211e-09	3.00013	34	197	1801	31307	A06p09580.1_BnaDAR,C09p09490.1_BnaDAR,A01p42120.1_BnaDAR,C05p62970.1_BnaDAR,C09p33190.1_BnaDAR,A04p06570.1_BnaDAR,C04p40010.1_BnaDAR,C02p36710.1_BnaDAR,C08p28180.1_BnaDAR,C04p39960.1_BnaDAR,A06p30290.1_BnaDAR,C08p16180.1_BnaDAR,A07p21360.1_BnaDAR,A09p46050.1_BnaDAR,C01p10320.1_BnaDAR,C08p28300.1_BnaDAR,A07p21320.1_BnaDAR,A03p48820.1_BnaDAR,C03p36390.1_BnaDAR,A09p45990.1_BnaDAR,C06p20910.1_BnaDAR,…	3.95126e-07	B. napus	NSGs
GO:0009127	purine nucleoside monophosphate biosynthetic process	10	8.87211e-09	3.00013	34	197	1801	31307	A06p09580.1_BnaDAR,C09p09490.1_BnaDAR,A01p42120.1_BnaDAR,C05p62970.1_BnaDAR,C09p33190.1_BnaDAR,A04p06570.1_BnaDAR,C04p40010.1_BnaDAR,C02p36710.1_BnaDAR,C08p28180.1_BnaDAR,C04p39960.1_BnaDAR,A06p30290.1_BnaDAR,C08p16180.1_BnaDAR,A07p21360.1_BnaDAR,A09p46050.1_BnaDAR,C01p10320.1_BnaDAR,C08p28300.1_BnaDAR,A07p21320.1_BnaDAR,A03p48820.1_BnaDAR,C03p36390.1_BnaDAR,A09p45990.1_BnaDAR,C06p20910.1_BnaDAR,…	3.95126e-07	B. napus	NSGs
GO:0006754	ATP biosynthetic process	12	1.15045e-08	3.09033	32	180	1801	31307	A06p09580.1_BnaDAR,C09p09490.1_BnaDAR,C05p62970.1_BnaDAR,C09p33190.1_BnaDAR,A04p06570.1_BnaDAR,C04p40010.1_BnaDAR,C02p36710.1_BnaDAR,C08p28180.1_BnaDAR,C04p39960.1_BnaDAR,A06p30290.1_BnaDAR,C08p16180.1_BnaDAR,A07p21360.1_BnaDAR,A09p46050.1_BnaDAR,C01p10320.1_BnaDAR,C08p28300.1_BnaDAR,A07p21320.1_BnaDAR,A03p48820.1_BnaDAR,C03p36390.1_BnaDAR,A09p45990.1_BnaDAR,C06p20910.1_BnaDAR,C08p46430.1_BnaDAR,…	5.00445e-07	B. napus	NSGs
GO:0034220	ion transmembrane transport	6	1.19313e-08	1.54109	168	1895	1801	31307	C09p56410.1_BnaDAR,A09p53470.1_BnaDAR,C06p28680.1_BnaDAR,A04p18970.1_BnaDAR,C09p03240.1_BnaDAR,C08p50950.1_BnaDAR,A02p27840.1_BnaDAR,C02p36820.1_BnaDAR,C09p00360.1_BnaDAR,A04p34630.1_BnaDAR,A04p31390.1_BnaDAR,C01p06870.1_BnaDAR,C04p57450.1_BnaDAR,A08p29210.1_BnaDAR,A09p00500.1_BnaDAR,C04p65520.1_BnaDAR,C04p68380.1_BnaDAR,A09p05860.1_BnaDAR,C08p12350.1_BnaDAR,A06p29420.1_BnaDAR,C09p33190.1_BnaDAR,…	5.13045e-07	B. napus	NSGs
GO:0030490	maturation of SSU-rRNA	11	1.25041e-08	3.29484	29	153	1801	31307	C07p40410.1_BnaDAR,A10p21160.1_BnaDAR,A02p17970.1_BnaDAR,C09p55900.1_BnaDAR,A10p32260.1_BnaDAR,A05p09670.1_BnaDAR,C06p21660.1_BnaDAR,A06p37830.1_BnaDAR,A05p38630.1_BnaDAR,A04p18680.1_BnaDAR,C02p58240.1_BnaDAR,A03p01430.1_BnaDAR,A03p21000.1_BnaDAR,A10p30290.1_BnaDAR,C05p62410.1_BnaDAR,C05p56440.1_BnaDAR,C07p56220.1_BnaDAR,C07p38830.1_BnaDAR,C03p01760.1_BnaDAR,C04p12010.1_BnaDAR,C09p70700.1_BnaDAR,…	5.31565e-07	B. napus	NSGs
GO:0006805	xenobiotic metabolic process	4	1.2955e-08	1.80079	98	946	1801	31307	A06p09580.1_BnaDAR,C03p16800.1_BnaDAR,A02p04180.1_BnaDAR,C09p09490.1_BnaDAR,A01p42120.1_BnaDAR,C04p51300.1_BnaDAR,C05p48530.1_BnaDAR,A07p17170.1_BnaDAR,A06p16600.1_BnaDAR,A03p32740.1_BnaDAR,A10p32260.1_BnaDAR,C05p62970.1_BnaDAR,C08p40890.1_BnaDAR,C09p33190.1_BnaDAR,C07p60920.1_BnaDAR,A04p06570.1_BnaDAR,C02p11060.1_BnaDAR,C05p21930.1_BnaDAR,C03p16340.1_BnaDAR,C08p01110.1_BnaDAR,C04p40010.1_BnaDAR,…	5.44546e-07	B. napus	NSGs
GO:0009156	ribonucleoside monophosphate biosynthetic process	10	1.79479e-08	2.77231	37	232	1801	31307	A06p09580.1_BnaDAR,C09p09490.1_BnaDAR,A01p42120.1_BnaDAR,C05p62970.1_BnaDAR,C09p33190.1_BnaDAR,A04p06570.1_BnaDAR,C04p40010.1_BnaDAR,C02p36710.1_BnaDAR,C08p28180.1_BnaDAR,C04p39960.1_BnaDAR,A06p30290.1_BnaDAR,A02p31990.1_BnaDAR,C08p16180.1_BnaDAR,A07p21360.1_BnaDAR,A09p46050.1_BnaDAR,C01p10320.1_BnaDAR,C08p28300.1_BnaDAR,A07p21320.1_BnaDAR,A03p48820.1_BnaDAR,C03p36390.1_BnaDAR,A09p45990.1_BnaDAR,…	7.46035e-07	B. napus	NSGs
GO:0009132	nucleoside diphosphate metabolic process	8	1.98188e-08	3.31107	28	147	1801	31307	A06p09580.1_BnaDAR,C09p09490.1_BnaDAR,C05p62970.1_BnaDAR,A04p06570.1_BnaDAR,C04p40010.1_BnaDAR,C02p36710.1_BnaDAR,C08p28180.1_BnaDAR,C04p39960.1_BnaDAR,A06p30290.1_BnaDAR,C08p16180.1_BnaDAR,A07p21360.1_BnaDAR,A09p46050.1_BnaDAR,C01p10320.1_BnaDAR,C08p28300.1_BnaDAR,A07p21320.1_BnaDAR,A09p45990.1_BnaDAR,C06p20910.1_BnaDAR,C08p46430.1_BnaDAR,A02p11490.1_BnaDAR,C02p62890.1_BnaDAR,C01p06050.1_BnaDAR,…	8.1475e-07	B. napus	NSGs
GO:0019319	hexose biosynthetic process	7	2.11591e-08	4.74085	18	66	1801	31307	A06p09580.1_BnaDAR,A01p01160.1_BnaDAR,C01p01320.1_BnaDAR,C05p62970.1_BnaDAR,A04p06570.1_BnaDAR,C04p40010.1_BnaDAR,C08p29270.1_BnaDAR,C08p28180.1_BnaDAR,C08p16180.1_BnaDAR,A07p21320.1_BnaDAR,A09p45990.1_BnaDAR,C08p46430.1_BnaDAR,A06p32530.1_BnaDAR,C07p62690.1_BnaDAR,C03p40720.1_BnaDAR,C05p11290.1_BnaDAR,C08p41620.1_BnaDAR,A04p15940.1_BnaDAR,	8.60394e-07	B. napus	NSGs
GO:0048765	root hair cell differentiation	7	2.12514e-08	2.49953	44	306	1801	31307	A02p00180.1_BnaDAR,C04p69420.1_BnaDAR,C09p60180.1_BnaDAR,A07p21130.1_BnaDAR,A04p05900.1_BnaDAR,C04p10330.1_BnaDAR,A09p46730.1_BnaDAR,C03p28040.1_BnaDAR,C06p20490.1_BnaDAR,C08p29060.1_BnaDAR,C01p07420.1_BnaDAR,C03p24400.1_BnaDAR,C02p08660.1_BnaDAR,A03p04270.1_BnaDAR,C01p12700.1_BnaDAR,A03p20760.1_BnaDAR,C05p46740.1_BnaDAR,C06p48830.1_BnaDAR,C03p81440.1_BnaDAR,A09p26600.1_BnaDAR,A05p30830.1_BnaDAR,…	8.54855e-07	B. napus	NSGs
GO:0048764	trichoblast maturation	6	2.12514e-08	2.49953	44	306	1801	31307	A02p00180.1_BnaDAR,C04p69420.1_BnaDAR,C09p60180.1_BnaDAR,A07p21130.1_BnaDAR,A04p05900.1_BnaDAR,C04p10330.1_BnaDAR,A09p46730.1_BnaDAR,C03p28040.1_BnaDAR,C06p20490.1_BnaDAR,C08p29060.1_BnaDAR,C01p07420.1_BnaDAR,C03p24400.1_BnaDAR,C02p08660.1_BnaDAR,A03p04270.1_BnaDAR,C01p12700.1_BnaDAR,A03p20760.1_BnaDAR,C05p46740.1_BnaDAR,C06p48830.1_BnaDAR,C03p81440.1_BnaDAR,A09p26600.1_BnaDAR,A05p30830.1_BnaDAR,…	8.54855e-07	B. napus	NSGs
GO:0000462	maturation of SSU-rRNA from tricistronic rRNA transcript (SSU-rRNA, 5.8S rRNA, LSU-rRNA)	12	2.21283e-08	3.47662	26	130	1801	31307	C07p40410.1_BnaDAR,A10p21160.1_BnaDAR,A02p17970.1_BnaDAR,C09p55900.1_BnaDAR,A05p09670.1_BnaDAR,C06p21660.1_BnaDAR,A06p37830.1_BnaDAR,A05p38630.1_BnaDAR,A04p18680.1_BnaDAR,C02p58240.1_BnaDAR,A03p21000.1_BnaDAR,A10p30290.1_BnaDAR,C05p62410.1_BnaDAR,C05p56440.1_BnaDAR,C07p56220.1_BnaDAR,C07p38830.1_BnaDAR,C04p12010.1_BnaDAR,C09p70700.1_BnaDAR,C09p58290.1_BnaDAR,A03p37110.1_BnaDAR,C04p38690.1_BnaDAR,…	8.71387e-07	B. napus	NSGs
GO:0006090	pyruvate metabolic process	8	2.21316e-08	3.14153	30	166	1801	31307	A06p09580.1_BnaDAR,C09p09490.1_BnaDAR,C05p62970.1_BnaDAR,A04p06570.1_BnaDAR,C04p40010.1_BnaDAR,C02p36710.1_BnaDAR,C08p28180.1_BnaDAR,C04p39960.1_BnaDAR,A06p30290.1_BnaDAR,C08p16180.1_BnaDAR,A07p21360.1_BnaDAR,A09p46050.1_BnaDAR,C01p10320.1_BnaDAR,C08p28300.1_BnaDAR,A07p21320.1_BnaDAR,A09p45990.1_BnaDAR,C06p20910.1_BnaDAR,C08p46430.1_BnaDAR,A02p11490.1_BnaDAR,C02p62890.1_BnaDAR,C01p06050.1_BnaDAR,…	8.62441e-07	B. napus	NSGs
GO:0006996	organelle organization	5	2.28904e-08	1.32961	325	4249	1801	31307	C05p43570.1_BnaDAR,C03p15570.1_BnaDAR,A02p00180.1_BnaDAR,A04p28410.1_BnaDAR,A03p08950.1_BnaDAR,A02p38660.1_BnaDAR,A08p32020.1_BnaDAR,C06p31770.1_BnaDAR,A08p33580.1_BnaDAR,C02p10820.1_BnaDAR,C08p48300.1_BnaDAR,A10p30520.1_BnaDAR,A05p06920.1_BnaDAR,C03p89080.1_BnaDAR,A07p21130.1_BnaDAR,A07p34560.1_BnaDAR,C05p59440.1_BnaDAR,A06p31540.1_BnaDAR,C03p47690.1_BnaDAR,A10p11910.1_BnaDAR,C02p63540.1_BnaDAR,…	8.82813e-07	B. napus	NSGs
GO:0060560	developmental growth involved in morphogenesis	4	2.52174e-08	1.75379	102	1011	1801	31307	A02p00180.1_BnaDAR,C04p69420.1_BnaDAR,A02p05500.1_BnaDAR,A03p08950.1_BnaDAR,A05p08990.1_BnaDAR,A02p38660.1_BnaDAR,C05p54480.1_BnaDAR,C09p60180.1_BnaDAR,C04p04990.1_BnaDAR,C06p45370.1_BnaDAR,C09p29410.1_BnaDAR,A04p05900.1_BnaDAR,C08p31910.1_BnaDAR,A04p33050.1_BnaDAR,C04p10330.1_BnaDAR,C03p41870.1_BnaDAR,A03p32740.1_BnaDAR,A09p46730.1_BnaDAR,C03p28040.1_BnaDAR,A10p25620.1_BnaDAR,C08p29060.1_BnaDAR,…	9.62636e-07	B. napus	NSGs
GO:0046939	nucleotide phosphorylation	7	2.68383e-08	3.35246	27	140	1801	31307	A06p09580.1_BnaDAR,C09p09490.1_BnaDAR,C05p62970.1_BnaDAR,A04p06570.1_BnaDAR,C04p40010.1_BnaDAR,C02p36710.1_BnaDAR,C08p28180.1_BnaDAR,C04p39960.1_BnaDAR,A06p30290.1_BnaDAR,C08p16180.1_BnaDAR,A07p21360.1_BnaDAR,A09p46050.1_BnaDAR,C01p10320.1_BnaDAR,C08p28300.1_BnaDAR,A07p21320.1_BnaDAR,A09p45990.1_BnaDAR,C06p20910.1_BnaDAR,C08p46430.1_BnaDAR,A02p11490.1_BnaDAR,C02p62890.1_BnaDAR,C01p06050.1_BnaDAR,…	1.01416e-06	B. napus	NSGs
GO:0009225	nucleotide-sugar metabolic process	7	2.69435e-08	3.6596	24	114	1801	31307	C05p10660.1_BnaDAR,A07p08260.1_BnaDAR,C06p14990.1_BnaDAR,A07p19960.1_BnaDAR,A10p23330.1_BnaDAR,A04p12010.1_BnaDAR,A03p07180.1_BnaDAR,C03p39980.1_BnaDAR,C09p61470.1_BnaDAR,A01p39040.1_BnaDAR,C04p45660.1_BnaDAR,A03p43420.1_BnaDAR,C03p90950.1_BnaDAR,A10p22680.1_BnaDAR,C01p29280.1_BnaDAR,A05p45110.1_BnaDAR,C02p07880.1_BnaDAR,C09p19030.1_BnaDAR,C05p52470.1_BnaDAR,A03p07280.1_BnaDAR,C06p18510.1_BnaDAR,…	1.00796e-06	B. napus	NSGs
GO:0006810	transport	4	3.14914e-08	1.27836	403	5480	1801	31307	A04p33410.1_BnaDAR,C09p56410.1_BnaDAR,A02p01410.1_BnaDAR,A02p38660.1_BnaDAR,A09p53470.1_BnaDAR,C06p28680.1_BnaDAR,A09p63520.1_BnaDAR,C01p19440.1_BnaDAR,A02p18410.1_BnaDAR,A07p29990.1_BnaDAR,A08p33580.1_BnaDAR,A04p18970.1_BnaDAR,C08p17650.1_BnaDAR,C09p03240.1_BnaDAR,C05p10660.1_BnaDAR,C08p50950.1_BnaDAR,C08p48300.1_BnaDAR,A03p12990.1_BnaDAR,A10p30520.1_BnaDAR,C08p00920.1_BnaDAR,A07p21130.1_BnaDAR,…	1.16643e-06	B. napus	NSGs
GO:0010501	RNA secondary structure unwinding	8	3.18108e-08	3.0274	31	178	1801	31307	C05p53800.1_BnaDAR,A04p32270.1_BnaDAR,C06p47030.1_BnaDAR,A01p34950.1_BnaDAR,A03p38550.1_BnaDAR,C03p49610.1_BnaDAR,C02p30200.1_BnaDAR,C07p44760.1_BnaDAR,A01p39720.1_BnaDAR,C01p44360.1_BnaDAR,C09p65670.1_BnaDAR,C03p46670.1_BnaDAR,A10p28120.1_BnaDAR,C03p50590.1_BnaDAR,A07p38880.1_BnaDAR,C08p36110.1_BnaDAR,A03p41390.1_BnaDAR,C07p41690.1_BnaDAR,C02p61300.1_BnaDAR,A07p28090.1_BnaDAR,A10p31240.1_BnaDAR,…	1.16671e-06	B. napus	NSGs
GO:0009124	nucleoside monophosphate biosynthetic process	9	3.4891e-08	2.66354	38	248	1801	31307	A06p09580.1_BnaDAR,C09p09490.1_BnaDAR,A01p42120.1_BnaDAR,C05p62970.1_BnaDAR,C09p33190.1_BnaDAR,A02p17640.1_BnaDAR,A04p06570.1_BnaDAR,C04p40010.1_BnaDAR,C02p36710.1_BnaDAR,C08p28180.1_BnaDAR,C04p39960.1_BnaDAR,A06p30290.1_BnaDAR,A02p31990.1_BnaDAR,C08p16180.1_BnaDAR,A07p21360.1_BnaDAR,A09p46050.1_BnaDAR,C01p10320.1_BnaDAR,C08p28300.1_BnaDAR,A07p21320.1_BnaDAR,A03p48820.1_BnaDAR,C03p36390.1_BnaDAR,…	1.26725e-06	B. napus	NSGs
GO:0045903	positive regulation of translational fidelity	10	3.59601e-08	17.3831	6	6	1801	31307	A03p07030.1_BnaDAR,C02p07590.1_BnaDAR,A10p23650.1_BnaDAR,C03p08010.1_BnaDAR,A02p02950.1_BnaDAR,C09p61940.1_BnaDAR,	1.29353e-06	B. napus	NSGs
GO:0009206	purine ribonucleoside triphosphate biosynthetic process	11	3.8393e-08	2.94317	32	189	1801	31307	A06p09580.1_BnaDAR,C09p09490.1_BnaDAR,C05p62970.1_BnaDAR,C09p33190.1_BnaDAR,A04p06570.1_BnaDAR,C04p40010.1_BnaDAR,C02p36710.1_BnaDAR,C08p28180.1_BnaDAR,C04p39960.1_BnaDAR,A06p30290.1_BnaDAR,C08p16180.1_BnaDAR,A07p21360.1_BnaDAR,A09p46050.1_BnaDAR,C01p10320.1_BnaDAR,C08p28300.1_BnaDAR,A07p21320.1_BnaDAR,A03p48820.1_BnaDAR,C03p36390.1_BnaDAR,A09p45990.1_BnaDAR,C06p20910.1_BnaDAR,C08p46430.1_BnaDAR,…	1.36789e-06	B. napus	NSGs
GO:0009765	photosynthesis, light harvesting	5	4.37956e-08	4.13884	20	84	1801	31307	C08p30080.1_BnaDAR,C01p38380.1_BnaDAR,C05p04690.1_BnaDAR,C04p27340.1_BnaDAR,A02p35590.1_BnaDAR,C08p44750.1_BnaDAR,C02p00130.1_BnaDAR,C06p42330.1_BnaDAR,A05p14690.1_BnaDAR,C02p54420.1_BnaDAR,A09p47830.1_BnaDAR,C09p03720.1_BnaDAR,C03p55360.1_BnaDAR,A07p22300.1_BnaDAR,A09p03490.1_BnaDAR,A06p40950.1_BnaDAR,C09p20530.1_BnaDAR,C07p36870.1_BnaDAR,C05p58950.1_BnaDAR,C06p22390.1_BnaDAR,	1.54566e-06	B. napus	NSGs
GO:0009150	purine ribonucleotide metabolic process	10	4.92348e-08	2.22001	53	415	1801	31307	A06p09580.1_BnaDAR,C09p09490.1_BnaDAR,A01p42120.1_BnaDAR,A07p17170.1_BnaDAR,C04p35990.1_BnaDAR,A10p32260.1_BnaDAR,C05p62970.1_BnaDAR,C09p33190.1_BnaDAR,A04p06570.1_BnaDAR,C05p21930.1_BnaDAR,A09p17220.1_BnaDAR,C04p40010.1_BnaDAR,C02p36710.1_BnaDAR,C02p54130.1_BnaDAR,C08p28180.1_BnaDAR,C04p39960.1_BnaDAR,A06p30290.1_BnaDAR,C07p25030.1_BnaDAR,C08p16180.1_BnaDAR,A07p21360.1_BnaDAR,A09p46050.1_BnaDAR,…	1.72138e-06	B. napus	NSGs
GO:0098660	inorganic ion transmembrane transport	7	4.92964e-08	1.66027	117	1225	1801	31307	C06p28680.1_BnaDAR,A04p18970.1_BnaDAR,C09p03240.1_BnaDAR,C02p36820.1_BnaDAR,A04p34630.1_BnaDAR,C01p06870.1_BnaDAR,A08p29210.1_BnaDAR,C04p68380.1_BnaDAR,A09p05860.1_BnaDAR,C08p12350.1_BnaDAR,A06p29420.1_BnaDAR,C09p33190.1_BnaDAR,C08p20400.1_BnaDAR,C09p13260.1_BnaDAR,C03p79990.1_BnaDAR,C05p61310.1_BnaDAR,C09p03950.1_BnaDAR,A09p02050.1_BnaDAR,C02p14310.1_BnaDAR,A09p57140.1_BnaDAR,C05p59200.1_BnaDAR,…	1.70757e-06	B. napus	NSGs
GO:0009145	purine nucleoside triphosphate biosynthetic process	10	5.62545e-08	2.89719	32	192	1801	31307	A06p09580.1_BnaDAR,C09p09490.1_BnaDAR,C05p62970.1_BnaDAR,C09p33190.1_BnaDAR,A04p06570.1_BnaDAR,C04p40010.1_BnaDAR,C02p36710.1_BnaDAR,C08p28180.1_BnaDAR,C04p39960.1_BnaDAR,A06p30290.1_BnaDAR,C08p16180.1_BnaDAR,A07p21360.1_BnaDAR,A09p46050.1_BnaDAR,C01p10320.1_BnaDAR,C08p28300.1_BnaDAR,A07p21320.1_BnaDAR,A03p48820.1_BnaDAR,C03p36390.1_BnaDAR,A09p45990.1_BnaDAR,C06p20910.1_BnaDAR,C08p46430.1_BnaDAR,…	1.93072e-06	B. napus	NSGs
GO:0034404	nucleobase-containing small molecule biosynthetic process	7	6.49563e-08	2.72829	35	223	1801	31307	A06p09580.1_BnaDAR,C09p09490.1_BnaDAR,A01p42120.1_BnaDAR,C05p20690.1_BnaDAR,C05p62970.1_BnaDAR,A02p17640.1_BnaDAR,A04p06570.1_BnaDAR,C04p40010.1_BnaDAR,C02p36710.1_BnaDAR,C08p28180.1_BnaDAR,C04p39960.1_BnaDAR,A06p30290.1_BnaDAR,A02p31990.1_BnaDAR,C08p16180.1_BnaDAR,A07p21360.1_BnaDAR,A09p46050.1_BnaDAR,C01p10320.1_BnaDAR,C08p28300.1_BnaDAR,A07p21320.1_BnaDAR,A09p45990.1_BnaDAR,A01p12030.1_BnaDAR,…	2.20911e-06	B. napus	NSGs
GO:1903428	positive regulation of reactive oxygen species biosynthetic process	8	6.69818e-08	13.5202	7	9	1801	31307	A02p35590.1_BnaDAR,C02p54420.1_BnaDAR,C09p03720.1_BnaDAR,C03p55360.1_BnaDAR,A09p03490.1_BnaDAR,A06p40950.1_BnaDAR,C07p36870.1_BnaDAR,	2.25747e-06	B. napus	NSGs
GO:0009645	response to low light intensity stimulus	7	7.01371e-08	6.10758	13	37	1801	31307	A09p51480.1_BnaDAR,C01p38380.1_BnaDAR,C04p27340.1_BnaDAR,A02p35590.1_BnaDAR,C02p54420.1_BnaDAR,C09p03720.1_BnaDAR,C03p55360.1_BnaDAR,A07p22300.1_BnaDAR,A09p03490.1_BnaDAR,A06p40950.1_BnaDAR,C09p20530.1_BnaDAR,C07p36870.1_BnaDAR,C06p22390.1_BnaDAR,	2.3427e-06	B. napus	NSGs
GO:0010053	root epidermal cell differentiation	6	7.17268e-08	2.29859	48	363	1801	31307	A02p00180.1_BnaDAR,C04p69420.1_BnaDAR,C09p60180.1_BnaDAR,A08p31240.1_BnaDAR,A07p21130.1_BnaDAR,A04p05900.1_BnaDAR,C04p10330.1_BnaDAR,A09p46730.1_BnaDAR,C03p28040.1_BnaDAR,C06p20490.1_BnaDAR,A03p16390.1_BnaDAR,C08p29060.1_BnaDAR,C01p07420.1_BnaDAR,C03p24400.1_BnaDAR,C02p08660.1_BnaDAR,A03p04270.1_BnaDAR,A07p27450.1_BnaDAR,C01p12700.1_BnaDAR,A03p20760.1_BnaDAR,C05p46740.1_BnaDAR,C06p48830.1_BnaDAR,…	2.3746e-06	B. napus	NSGs
GO:0048767	root hair elongation	5	7.59422e-08	2.97996	30	175	1801	31307	A02p00180.1_BnaDAR,C04p69420.1_BnaDAR,C09p60180.1_BnaDAR,A04p05900.1_BnaDAR,C04p10330.1_BnaDAR,A09p46730.1_BnaDAR,C03p28040.1_BnaDAR,C08p29060.1_BnaDAR,C03p24400.1_BnaDAR,C02p08660.1_BnaDAR,A03p04270.1_BnaDAR,A03p20760.1_BnaDAR,C05p46740.1_BnaDAR,A09p26600.1_BnaDAR,A05p30830.1_BnaDAR,A10p27640.1_BnaDAR,A04p28810.1_BnaDAR,A01p07990.1_BnaDAR,C01p45270.1_BnaDAR,C09p67700.1_BnaDAR,C03p04710.1_BnaDAR,…	2.4921e-06	B. napus	NSGs
GO:0009152	purine ribonucleotide biosynthetic process	11	7.80019e-08	2.54865	39	266	1801	31307	A06p09580.1_BnaDAR,C09p09490.1_BnaDAR,A01p42120.1_BnaDAR,C05p62970.1_BnaDAR,C09p33190.1_BnaDAR,A04p06570.1_BnaDAR,A09p17220.1_BnaDAR,C04p40010.1_BnaDAR,C02p36710.1_BnaDAR,C08p28180.1_BnaDAR,C04p39960.1_BnaDAR,A06p30290.1_BnaDAR,C08p16180.1_BnaDAR,A07p21360.1_BnaDAR,A09p46050.1_BnaDAR,A02p38110.1_BnaDAR,C01p10320.1_BnaDAR,C08p28300.1_BnaDAR,C07p33110.1_BnaDAR,A07p21320.1_BnaDAR,A03p48820.1_BnaDAR,…	2.53744e-06	B. napus	NSGs
GO:0009201	ribonucleoside triphosphate biosynthetic process	10	8.26625e-08	2.79826	33	205	1801	31307	A06p09580.1_BnaDAR,C09p09490.1_BnaDAR,C05p62970.1_BnaDAR,C09p33190.1_BnaDAR,A04p06570.1_BnaDAR,C04p40010.1_BnaDAR,C02p36710.1_BnaDAR,C08p28180.1_BnaDAR,C04p39960.1_BnaDAR,A06p30290.1_BnaDAR,C08p16180.1_BnaDAR,A07p21360.1_BnaDAR,A09p46050.1_BnaDAR,C01p10320.1_BnaDAR,C08p28300.1_BnaDAR,A07p21320.1_BnaDAR,A03p48820.1_BnaDAR,C03p36390.1_BnaDAR,A09p45990.1_BnaDAR,A01p12030.1_BnaDAR,C06p20910.1_BnaDAR,…	2.66587e-06	B. napus	NSGs
GO:0048469	cell maturation	5	8.79227e-08	2.38273	44	321	1801	31307	A02p00180.1_BnaDAR,C04p69420.1_BnaDAR,C09p60180.1_BnaDAR,A07p21130.1_BnaDAR,A04p05900.1_BnaDAR,C04p10330.1_BnaDAR,A09p46730.1_BnaDAR,C03p28040.1_BnaDAR,C06p20490.1_BnaDAR,C08p29060.1_BnaDAR,C01p07420.1_BnaDAR,C03p24400.1_BnaDAR,C02p08660.1_BnaDAR,A03p04270.1_BnaDAR,C01p12700.1_BnaDAR,A03p20760.1_BnaDAR,C05p46740.1_BnaDAR,C06p48830.1_BnaDAR,C03p81440.1_BnaDAR,A09p26600.1_BnaDAR,A05p30830.1_BnaDAR,…	2.81127e-06	B. napus	NSGs
GO:0006024	glycosaminoglycan biosynthetic process	7	1.07889e-07	9.20283	9	17	1801	31307	A07p19960.1_BnaDAR,C02p07740.1_BnaDAR,A04p12010.1_BnaDAR,A03p07180.1_BnaDAR,C09p61680.1_BnaDAR,C04p45660.1_BnaDAR,C06p18510.1_BnaDAR,C03p08170.1_BnaDAR,A10p23440.1_BnaDAR,	3.42044e-06	B. napus	NSGs
GO:0006023	aminoglycan biosynthetic process	6	1.07889e-07	9.20283	9	17	1801	31307	A07p19960.1_BnaDAR,C02p07740.1_BnaDAR,A04p12010.1_BnaDAR,A03p07180.1_BnaDAR,C09p61680.1_BnaDAR,C04p45660.1_BnaDAR,C06p18510.1_BnaDAR,C03p08170.1_BnaDAR,A10p23440.1_BnaDAR,	3.42044e-06	B. napus	NSGs
GO:0098655	cation transmembrane transport	7	1.13361e-07	1.66792	109	1136	1801	31307	C06p28680.1_BnaDAR,A04p18970.1_BnaDAR,C02p36820.1_BnaDAR,A04p34630.1_BnaDAR,C01p06870.1_BnaDAR,A08p29210.1_BnaDAR,C04p68380.1_BnaDAR,A09p05860.1_BnaDAR,C08p12350.1_BnaDAR,A06p29420.1_BnaDAR,C09p33190.1_BnaDAR,C08p20400.1_BnaDAR,C09p13260.1_BnaDAR,C03p79990.1_BnaDAR,C05p61310.1_BnaDAR,C09p03950.1_BnaDAR,C02p14310.1_BnaDAR,A09p57140.1_BnaDAR,C05p59200.1_BnaDAR,C03p16340.1_BnaDAR,A01p15030.1_BnaDAR,…	3.53404e-06	B. napus	NSGs
GO:0009932	cell tip growth	6	1.1958e-07	2.14312	54	438	1801	31307	C04p69420.1_BnaDAR,A02p05500.1_BnaDAR,A05p08990.1_BnaDAR,A02p38660.1_BnaDAR,C06p45370.1_BnaDAR,C09p29410.1_BnaDAR,C08p31910.1_BnaDAR,A04p33050.1_BnaDAR,A03p32740.1_BnaDAR,C03p28040.1_BnaDAR,A10p25620.1_BnaDAR,A01p14940.1_BnaDAR,C02p05660.1_BnaDAR,C09p64700.1_BnaDAR,C05p51380.1_BnaDAR,C05p46740.1_BnaDAR,A04p28170.1_BnaDAR,A05p36810.1_BnaDAR,A05p41040.1_BnaDAR,A05p39210.1_BnaDAR,A08p25710.1_BnaDAR,…	3.69711e-06	B. napus	NSGs
GO:0010054	trichoblast differentiation	7	1.25963e-07	2.35341	44	325	1801	31307	A02p00180.1_BnaDAR,C04p69420.1_BnaDAR,C09p60180.1_BnaDAR,A07p21130.1_BnaDAR,A04p05900.1_BnaDAR,C04p10330.1_BnaDAR,A09p46730.1_BnaDAR,C03p28040.1_BnaDAR,C06p20490.1_BnaDAR,C08p29060.1_BnaDAR,C01p07420.1_BnaDAR,C03p24400.1_BnaDAR,C02p08660.1_BnaDAR,A03p04270.1_BnaDAR,C01p12700.1_BnaDAR,A03p20760.1_BnaDAR,C05p46740.1_BnaDAR,C06p48830.1_BnaDAR,C03p81440.1_BnaDAR,A09p26600.1_BnaDAR,A05p30830.1_BnaDAR,…	3.86251e-06	B. napus	NSGs
GO:0009259	ribonucleotide metabolic process	9	1.67958e-07	2.07288	57	478	1801	31307	A06p09580.1_BnaDAR,C09p09490.1_BnaDAR,A01p42120.1_BnaDAR,A07p17170.1_BnaDAR,C04p35990.1_BnaDAR,A10p32260.1_BnaDAR,C05p62970.1_BnaDAR,C09p33190.1_BnaDAR,A04p06570.1_BnaDAR,C05p21930.1_BnaDAR,A09p17220.1_BnaDAR,C04p40010.1_BnaDAR,C02p36710.1_BnaDAR,C02p54130.1_BnaDAR,C08p28180.1_BnaDAR,C04p39960.1_BnaDAR,A06p30290.1_BnaDAR,C07p25030.1_BnaDAR,A02p31990.1_BnaDAR,C08p16180.1_BnaDAR,A07p21360.1_BnaDAR,…	5.0672e-06	B. napus	NSGs
GO:0019693	ribose phosphate metabolic process	6	1.81436e-07	2.03897	59	503	1801	31307	A06p09580.1_BnaDAR,C09p09490.1_BnaDAR,A01p42120.1_BnaDAR,A07p17170.1_BnaDAR,C04p35990.1_BnaDAR,A10p32260.1_BnaDAR,C05p62970.1_BnaDAR,C09p33190.1_BnaDAR,A04p06570.1_BnaDAR,C05p21930.1_BnaDAR,A09p17220.1_BnaDAR,C04p40010.1_BnaDAR,C02p36710.1_BnaDAR,C02p54130.1_BnaDAR,C08p28180.1_BnaDAR,C04p39960.1_BnaDAR,A06p30290.1_BnaDAR,C07p25030.1_BnaDAR,A02p31990.1_BnaDAR,C08p16180.1_BnaDAR,A07p21360.1_BnaDAR,…	5.43001e-06	B. napus	NSGs
GO:0009142	nucleoside triphosphate biosynthetic process	9	2.08068e-07	2.69316	33	213	1801	31307	A06p09580.1_BnaDAR,C09p09490.1_BnaDAR,C05p62970.1_BnaDAR,C09p33190.1_BnaDAR,A04p06570.1_BnaDAR,C04p40010.1_BnaDAR,C02p36710.1_BnaDAR,C08p28180.1_BnaDAR,C04p39960.1_BnaDAR,A06p30290.1_BnaDAR,C08p16180.1_BnaDAR,A07p21360.1_BnaDAR,A09p46050.1_BnaDAR,C01p10320.1_BnaDAR,C08p28300.1_BnaDAR,A07p21320.1_BnaDAR,A03p48820.1_BnaDAR,C03p36390.1_BnaDAR,A09p45990.1_BnaDAR,A01p12030.1_BnaDAR,C06p20910.1_BnaDAR,…	6.17764e-06	B. napus	NSGs
GO:0009769	photosynthesis, light harvesting in photosystem II	6	2.12093e-07	12.1682	7	10	1801	31307	A02p35590.1_BnaDAR,C02p54420.1_BnaDAR,C09p03720.1_BnaDAR,C03p55360.1_BnaDAR,A09p03490.1_BnaDAR,A06p40950.1_BnaDAR,C07p36870.1_BnaDAR,	6.24757e-06	B. napus	NSGs
GO:0071258	cellular response to gravity	6	2.39348e-07	14.8998	6	7	1801	31307	A08p03400.1_BnaDAR,C06p04790.1_BnaDAR,A05p20370.1_BnaDAR,A06p03420.1_BnaDAR,A02p38790.1_BnaDAR,C03p89420.1_BnaDAR,	6.99531e-06	B. napus	NSGs
GO:0045862	positive regulation of proteolysis	8	2.53263e-07	2.94986	28	165	1801	31307	C02p10820.1_BnaDAR,A02p07840.1_BnaDAR,C02p09740.1_BnaDAR,A02p04780.1_BnaDAR,C09p13260.1_BnaDAR,C03p11330.1_BnaDAR,A10p18490.1_BnaDAR,C07p56640.1_BnaDAR,C05p61680.1_BnaDAR,C01p10490.1_BnaDAR,C06p09530.1_BnaDAR,A02p27630.1_BnaDAR,A10p09960.1_BnaDAR,A03p34180.1_BnaDAR,C09p58790.1_BnaDAR,C08p11250.1_BnaDAR,C03p41570.1_BnaDAR,A01p04070.1_BnaDAR,A03p10690.1_BnaDAR,C09p50190.1_BnaDAR,C07p38830.1_BnaDAR,…	7.34463e-06	B. napus	NSGs
GO:0009260	ribonucleotide biosynthetic process	10	2.56267e-07	2.32135	43	322	1801	31307	A06p09580.1_BnaDAR,C09p09490.1_BnaDAR,A01p42120.1_BnaDAR,C05p62970.1_BnaDAR,C09p33190.1_BnaDAR,A04p06570.1_BnaDAR,A09p17220.1_BnaDAR,C04p40010.1_BnaDAR,C02p36710.1_BnaDAR,C08p28180.1_BnaDAR,C04p39960.1_BnaDAR,A06p30290.1_BnaDAR,A02p31990.1_BnaDAR,C08p16180.1_BnaDAR,A07p21360.1_BnaDAR,A09p46050.1_BnaDAR,A02p38110.1_BnaDAR,C01p10320.1_BnaDAR,C08p28300.1_BnaDAR,C07p33110.1_BnaDAR,A07p21320.1_BnaDAR,…	7.37458e-06	B. napus	NSGs
GO:0046390	ribose phosphate biosynthetic process	7	2.56267e-07	2.32135	43	322	1801	31307	A06p09580.1_BnaDAR,C09p09490.1_BnaDAR,A01p42120.1_BnaDAR,C05p62970.1_BnaDAR,C09p33190.1_BnaDAR,A04p06570.1_BnaDAR,A09p17220.1_BnaDAR,C04p40010.1_BnaDAR,C02p36710.1_BnaDAR,C08p28180.1_BnaDAR,C04p39960.1_BnaDAR,A06p30290.1_BnaDAR,A02p31990.1_BnaDAR,C08p16180.1_BnaDAR,A07p21360.1_BnaDAR,A09p46050.1_BnaDAR,A02p38110.1_BnaDAR,C01p10320.1_BnaDAR,C08p28300.1_BnaDAR,C07p33110.1_BnaDAR,A07p21320.1_BnaDAR,…	7.37458e-06	B. napus	NSGs
GO:0015988	energy coupled proton transmembrane transport, against electrochemical gradient	10	2.59538e-07	9.93321	8	14	1801	31307	C02p14310.1_BnaDAR,C01p08870.1_BnaDAR,C07p03530.1_BnaDAR,C09p14360.1_BnaDAR,A09p12140.1_BnaDAR,C08p09920.1_BnaDAR,C09p49250.1_BnaDAR,A10p14840.1_BnaDAR,	7.35556e-06	B. napus	NSGs
GO:0080147	root hair cell development	5	2.68021e-07	2.57801	35	236	1801	31307	A02p00180.1_BnaDAR,C04p69420.1_BnaDAR,C09p60180.1_BnaDAR,A04p05900.1_BnaDAR,C04p10330.1_BnaDAR,A09p46730.1_BnaDAR,C03p28040.1_BnaDAR,C08p29060.1_BnaDAR,C01p07420.1_BnaDAR,C03p24400.1_BnaDAR,C02p08660.1_BnaDAR,A03p04270.1_BnaDAR,A03p20760.1_BnaDAR,C05p46740.1_BnaDAR,C06p48830.1_BnaDAR,A09p26600.1_BnaDAR,A05p30830.1_BnaDAR,A10p27640.1_BnaDAR,C03p42090.1_BnaDAR,A04p28810.1_BnaDAR,A01p07990.1_BnaDAR,…	7.53885e-06	B. napus	NSGs
GO:0019684	photosynthesis, light reaction	5	4.31444e-07	2.45487	37	262	1801	31307	A03p57510.1_BnaDAR,C08p30080.1_BnaDAR,C09p11800.1_BnaDAR,C01p38380.1_BnaDAR,C09p33190.1_BnaDAR,C05p04690.1_BnaDAR,C01p37530.1_BnaDAR,C06p10630.1_BnaDAR,C04p27340.1_BnaDAR,C08p29270.1_BnaDAR,A02p35590.1_BnaDAR,A04p01160.1_BnaDAR,C08p44750.1_BnaDAR,C07p25300.1_BnaDAR,C02p00130.1_BnaDAR,C06p42330.1_BnaDAR,A05p14690.1_BnaDAR,C03p36390.1_BnaDAR,C02p54420.1_BnaDAR,A09p47830.1_BnaDAR,C09p03720.1_BnaDAR,…	1.19558e-05	B. napus	NSGs
GO:0006811	ion transport	5	4.47293e-07	1.43229	183	2221	1801	31307	C09p56410.1_BnaDAR,A02p01410.1_BnaDAR,A09p53470.1_BnaDAR,C06p28680.1_BnaDAR,A04p18970.1_BnaDAR,C09p03240.1_BnaDAR,C08p50950.1_BnaDAR,A02p27840.1_BnaDAR,C02p36820.1_BnaDAR,C09p00360.1_BnaDAR,A04p34630.1_BnaDAR,A04p31390.1_BnaDAR,C01p06870.1_BnaDAR,C04p57450.1_BnaDAR,A08p29210.1_BnaDAR,A09p00500.1_BnaDAR,C04p65520.1_BnaDAR,C04p68380.1_BnaDAR,A09p05860.1_BnaDAR,C08p12350.1_BnaDAR,A06p29420.1_BnaDAR,…	1.23038e-05	B. napus	NSGs
GO:0030203	glycosaminoglycan metabolic process	6	6.36518e-07	7.8224	9	20	1801	31307	A07p19960.1_BnaDAR,C02p07740.1_BnaDAR,A04p12010.1_BnaDAR,A03p07180.1_BnaDAR,C09p61680.1_BnaDAR,C04p45660.1_BnaDAR,C06p18510.1_BnaDAR,C03p08170.1_BnaDAR,A10p23440.1_BnaDAR,	1.73811e-05	B. napus	NSGs
GO:0007035	vacuolar acidification	11	8.44085e-07	5.48941	12	38	1801	31307	C09p03950.1_BnaDAR,C07p59250.1_BnaDAR,C03p57240.1_BnaDAR,A08p23930.1_BnaDAR,C01p00190.1_BnaDAR,C02p54850.1_BnaDAR,C03p85500.1_BnaDAR,A08p16610.1_BnaDAR,C08p09920.1_BnaDAR,C07p60740.1_BnaDAR,A02p36010.1_BnaDAR,A03p63110.1_BnaDAR,	2.28821e-05	B. napus	NSGs
GO:0051452	intracellular pH reduction	10	8.44085e-07	5.48941	12	38	1801	31307	C09p03950.1_BnaDAR,C07p59250.1_BnaDAR,C03p57240.1_BnaDAR,A08p23930.1_BnaDAR,C01p00190.1_BnaDAR,C02p54850.1_BnaDAR,C03p85500.1_BnaDAR,A08p16610.1_BnaDAR,C08p09920.1_BnaDAR,C07p60740.1_BnaDAR,A02p36010.1_BnaDAR,A03p63110.1_BnaDAR,	2.28821e-05	B. napus	NSGs
GO:0009860	pollen tube growth	7	1.04432e-06	2.16089	45	362	1801	31307	C04p69420.1_BnaDAR,A02p05500.1_BnaDAR,A05p08990.1_BnaDAR,A02p38660.1_BnaDAR,C06p45370.1_BnaDAR,C09p29410.1_BnaDAR,C08p31910.1_BnaDAR,A04p33050.1_BnaDAR,A03p32740.1_BnaDAR,C03p28040.1_BnaDAR,A10p25620.1_BnaDAR,C02p05660.1_BnaDAR,C09p64700.1_BnaDAR,A04p28170.1_BnaDAR,A05p36810.1_BnaDAR,A05p41040.1_BnaDAR,A05p39210.1_BnaDAR,A08p25710.1_BnaDAR,C07p48830.1_BnaDAR,C02p48370.1_BnaDAR,A09p49510.1_BnaDAR,…	2.79056e-05	B. napus	NSGs
GO:2000142	regulation of DNA-templated transcription initiation	11	1.40777e-06	4.03087	16	69	1801	31307	A02p07840.1_BnaDAR,C03p11330.1_BnaDAR,C07p56640.1_BnaDAR,C05p61680.1_BnaDAR,C01p10490.1_BnaDAR,C06p09530.1_BnaDAR,A02p27630.1_BnaDAR,A03p34180.1_BnaDAR,C08p11250.1_BnaDAR,C03p41570.1_BnaDAR,C09p50190.1_BnaDAR,A08p01410.1_BnaDAR,C02p13480.1_BnaDAR,C09p56070.1_BnaDAR,A06p00800.1_BnaDAR,A10p15940.1_BnaDAR,	3.73509e-05	B. napus	NSGs
GO:0045727	positive regulation of translation	9	2.0273e-06	3.74067	17	79	1801	31307	C08p13990.1_BnaDAR,A03p07030.1_BnaDAR,C06p48480.1_BnaDAR,A06p07620.1_BnaDAR,C06p33420.1_BnaDAR,A07p40110.1_BnaDAR,A09p64720.1_BnaDAR,C02p07590.1_BnaDAR,A10p27560.1_BnaDAR,C09p67630.1_BnaDAR,A10p23650.1_BnaDAR,C07p38830.1_BnaDAR,C03p08010.1_BnaDAR,A02p02950.1_BnaDAR,C05p09210.1_BnaDAR,A02p00240.1_BnaDAR,C09p61940.1_BnaDAR,	5.34094e-05	B. napus	NSGs
GO:0006367	transcription initiation at RNA polymerase II promoter	10	3.07072e-06	2.93979	23	136	1801	31307	A02p07840.1_BnaDAR,C03p11330.1_BnaDAR,C07p56640.1_BnaDAR,C05p61680.1_BnaDAR,C01p10490.1_BnaDAR,C06p09530.1_BnaDAR,A02p27630.1_BnaDAR,A03p34180.1_BnaDAR,C03p87650.1_BnaDAR,A01p21300.1_BnaDAR,A10p27560.1_BnaDAR,C01p13230.1_BnaDAR,C09p67630.1_BnaDAR,C08p11250.1_BnaDAR,C03p41570.1_BnaDAR,C09p50190.1_BnaDAR,A08p01410.1_BnaDAR,C02p13480.1_BnaDAR,C09p56070.1_BnaDAR,A08p12300.1_BnaDAR,A06p00800.1_BnaDAR,…	8.03325e-05	B. napus	NSGs
GO:0051123	RNA polymerase II preinitiation complex assembly	9	3.11847e-06	3.81	16	73	1801	31307	A02p07840.1_BnaDAR,C03p11330.1_BnaDAR,C07p56640.1_BnaDAR,C05p61680.1_BnaDAR,C01p10490.1_BnaDAR,C06p09530.1_BnaDAR,A02p27630.1_BnaDAR,A03p34180.1_BnaDAR,C08p11250.1_BnaDAR,C03p41570.1_BnaDAR,C09p50190.1_BnaDAR,A08p01410.1_BnaDAR,C02p13480.1_BnaDAR,C09p56070.1_BnaDAR,A06p00800.1_BnaDAR,A10p15940.1_BnaDAR,	8.10153e-05	B. napus	NSGs
GO:0005996	monosaccharide metabolic process	5	3.42444e-06	2.28391	36	274	1801	31307	C04p39030.1_BnaDAR,A06p09580.1_BnaDAR,C04p67600.1_BnaDAR,A01p01160.1_BnaDAR,A04p06060.1_BnaDAR,C04p72600.1_BnaDAR,C01p01320.1_BnaDAR,C05p62970.1_BnaDAR,A04p06570.1_BnaDAR,C04p18940.1_BnaDAR,A10p23330.1_BnaDAR,C04p40010.1_BnaDAR,C08p29270.1_BnaDAR,C08p28180.1_BnaDAR,C09p61470.1_BnaDAR,C08p16180.1_BnaDAR,A07p21320.1_BnaDAR,A09p45990.1_BnaDAR,C08p28860.1_BnaDAR,C08p46430.1_BnaDAR,A06p32530.1_BnaDAR,…	8.83506e-05	B. napus	NSGs
GO:1901800	positive regulation of proteasomal protein catabolic process	10	3.53964e-06	3.09361	21	118	1801	31307	A02p07840.1_BnaDAR,C02p09740.1_BnaDAR,A02p04780.1_BnaDAR,C09p13260.1_BnaDAR,C03p11330.1_BnaDAR,C07p56640.1_BnaDAR,C05p61680.1_BnaDAR,C01p10490.1_BnaDAR,C06p09530.1_BnaDAR,A02p27630.1_BnaDAR,A03p34180.1_BnaDAR,C09p58790.1_BnaDAR,C08p11250.1_BnaDAR,C03p41570.1_BnaDAR,A01p04070.1_BnaDAR,C09p50190.1_BnaDAR,A08p01410.1_BnaDAR,C02p13480.1_BnaDAR,C09p56070.1_BnaDAR,A06p00800.1_BnaDAR,A10p15940.1_BnaDAR,	9.06973e-05	B. napus	NSGs
GO:0010756	positive regulation of plasminogen activation	10	3.58063e-06	14.4859	5	6	1801	31307	C02p10820.1_BnaDAR,A10p18490.1_BnaDAR,A03p10690.1_BnaDAR,C03p12300.1_BnaDAR,C09p54310.1_BnaDAR,	9.11234e-05	B. napus	NSGs
GO:0010755	regulation of plasminogen activation	9	3.58063e-06	14.4859	5	6	1801	31307	C02p10820.1_BnaDAR,A10p18490.1_BnaDAR,A03p10690.1_BnaDAR,C03p12300.1_BnaDAR,C09p54310.1_BnaDAR,	9.11234e-05	B. napus	NSGs
GO:0031639	plasminogen activation	9	3.58063e-06	14.4859	5	6	1801	31307	C02p10820.1_BnaDAR,A10p18490.1_BnaDAR,A03p10690.1_BnaDAR,C03p12300.1_BnaDAR,C09p54310.1_BnaDAR,	9.11234e-05	B. napus	NSGs
GO:2000269	regulation of fibroblast apoptotic process	8	3.58063e-06	14.4859	5	6	1801	31307	C02p10820.1_BnaDAR,A10p18490.1_BnaDAR,A03p10690.1_BnaDAR,C03p12300.1_BnaDAR,C09p54310.1_BnaDAR,	9.11234e-05	B. napus	NSGs
GO:0044346	fibroblast apoptotic process	6	3.58063e-06	14.4859	5	6	1801	31307	C02p10820.1_BnaDAR,A10p18490.1_BnaDAR,A03p10690.1_BnaDAR,C03p12300.1_BnaDAR,C09p54310.1_BnaDAR,	9.11234e-05	B. napus	NSGs
GO:0030433	ubiquitin-dependent ERAD pathway	11	3.69144e-06	3.18956	20	109	1801	31307	A02p07840.1_BnaDAR,C09p13260.1_BnaDAR,C03p11330.1_BnaDAR,C07p56640.1_BnaDAR,C05p61680.1_BnaDAR,C01p10490.1_BnaDAR,C06p09530.1_BnaDAR,A02p27630.1_BnaDAR,C03p29810.1_BnaDAR,A03p34180.1_BnaDAR,C08p11250.1_BnaDAR,C05p16530.1_BnaDAR,C03p41570.1_BnaDAR,A03p20560.1_BnaDAR,C09p50190.1_BnaDAR,A08p01410.1_BnaDAR,C02p13480.1_BnaDAR,C09p56070.1_BnaDAR,A06p00800.1_BnaDAR,A10p15940.1_BnaDAR,	9.08531e-05	B. napus	NSGs
GO:0006022	aminoglycan metabolic process	5	4.02011e-06	5.79437	10	30	1801	31307	A07p19960.1_BnaDAR,C02p07740.1_BnaDAR,A04p12010.1_BnaDAR,A03p07180.1_BnaDAR,C09p61680.1_BnaDAR,C04p45660.1_BnaDAR,C09p07420.1_BnaDAR,C06p18510.1_BnaDAR,C03p08170.1_BnaDAR,A10p23440.1_BnaDAR,	9.82956e-05	B. napus	NSGs
GO:0045851	pH reduction	8	4.76476e-06	4.74085	12	44	1801	31307	C09p03950.1_BnaDAR,C07p59250.1_BnaDAR,C03p57240.1_BnaDAR,A08p23930.1_BnaDAR,C01p00190.1_BnaDAR,C02p54850.1_BnaDAR,C03p85500.1_BnaDAR,A08p16610.1_BnaDAR,C08p09920.1_BnaDAR,C07p60740.1_BnaDAR,A02p36010.1_BnaDAR,A03p63110.1_BnaDAR,	0.000115747	B. napus	NSGs
GO:0042549	photosystem II stabilization	8	4.9414e-06	8.69156	7	14	1801	31307	C09p11800.1_BnaDAR,C07p25300.1_BnaDAR,A09p09930.1_BnaDAR,A02p44500.1_BnaDAR,C02p64890.1_BnaDAR,C01p29590.1_BnaDAR,A07p17390.1_BnaDAR,	0.000119263	B. napus	NSGs
GO:1903052	positive regulation of proteolysis involved in protein catabolic process	9	6.10732e-06	2.99218	21	122	1801	31307	A02p07840.1_BnaDAR,C02p09740.1_BnaDAR,A02p04780.1_BnaDAR,C09p13260.1_BnaDAR,C03p11330.1_BnaDAR,C07p56640.1_BnaDAR,C05p61680.1_BnaDAR,C01p10490.1_BnaDAR,C06p09530.1_BnaDAR,A02p27630.1_BnaDAR,A03p34180.1_BnaDAR,C09p58790.1_BnaDAR,C08p11250.1_BnaDAR,C03p41570.1_BnaDAR,A01p04070.1_BnaDAR,C09p50190.1_BnaDAR,A08p01410.1_BnaDAR,C02p13480.1_BnaDAR,C09p56070.1_BnaDAR,A06p00800.1_BnaDAR,A10p15940.1_BnaDAR,	0.000146458	B. napus	NSGs
GO:0006065	UDP-glucuronate biosynthetic process	9	6.1748e-06	10.4299	6	10	1801	31307	A07p19960.1_BnaDAR,A04p12010.1_BnaDAR,A03p07180.1_BnaDAR,C04p45660.1_BnaDAR,C06p18510.1_BnaDAR,C03p08170.1_BnaDAR,	0.000147133	B. napus	NSGs
GO:0015790	UDP-xylose transmembrane transport	9	6.1748e-06	10.4299	6	10	1801	31307	C08p50950.1_BnaDAR,C04p57450.1_BnaDAR,A08p35860.1_BnaDAR,C05p05020.1_BnaDAR,C04p23210.1_BnaDAR,C08p02710.1_BnaDAR,	0.000147133	B. napus	NSGs
GO:0006006	glucose metabolic process	7	6.5319e-06	3.07666	20	113	1801	31307	A06p09580.1_BnaDAR,A01p01160.1_BnaDAR,C01p01320.1_BnaDAR,C05p62970.1_BnaDAR,A04p06570.1_BnaDAR,C04p40010.1_BnaDAR,C08p29270.1_BnaDAR,C08p28180.1_BnaDAR,C08p16180.1_BnaDAR,A07p21320.1_BnaDAR,A09p45990.1_BnaDAR,C08p46430.1_BnaDAR,A06p32530.1_BnaDAR,C07p62690.1_BnaDAR,C03p40720.1_BnaDAR,A03p08020.1_BnaDAR,C05p11290.1_BnaDAR,C08p41620.1_BnaDAR,A08p09930.1_BnaDAR,A04p15940.1_BnaDAR,	0.000153685	B. napus	NSGs
GO:0009642	response to light intensity	6	7.09523e-06	1.93146	50	450	1801	31307	C09p17720.1_BnaDAR,A05p06920.1_BnaDAR,C04p72600.1_BnaDAR,C04p51300.1_BnaDAR,C09p11800.1_BnaDAR,A09p51480.1_BnaDAR,A03p22150.1_BnaDAR,C03p26220.1_BnaDAR,C01p38380.1_BnaDAR,C08p40890.1_BnaDAR,C05p04690.1_BnaDAR,C01p37530.1_BnaDAR,C04p27340.1_BnaDAR,A02p35590.1_BnaDAR,C06p48480.1_BnaDAR,C07p25300.1_BnaDAR,A03p04450.1_BnaDAR,C05p46740.1_BnaDAR,C06p42330.1_BnaDAR,A05p14690.1_BnaDAR,C01p52600.1_BnaDAR,…	0.000164865	B. napus	NSGs
GO:0015979	photosynthesis	4	7.69116e-06	2.04228	43	366	1801	31307	A03p57510.1_BnaDAR,C08p30080.1_BnaDAR,C03p45870.1_BnaDAR,C09p11800.1_BnaDAR,C01p38380.1_BnaDAR,C09p33190.1_BnaDAR,C05p04690.1_BnaDAR,C01p37530.1_BnaDAR,C06p10630.1_BnaDAR,C04p27340.1_BnaDAR,C08p29270.1_BnaDAR,C07p35680.1_BnaDAR,A02p35590.1_BnaDAR,A04p01160.1_BnaDAR,C05p19600.1_BnaDAR,C08p44750.1_BnaDAR,C07p25300.1_BnaDAR,C01p52370.1_BnaDAR,C02p00130.1_BnaDAR,C06p42330.1_BnaDAR,A05p14690.1_BnaDAR,…	0.000177609	B. napus	NSGs
GO:0051453	regulation of intracellular pH	9	8.10305e-06	3.3967	17	87	1801	31307	C09p03950.1_BnaDAR,A01p05880.1_BnaDAR,C07p59250.1_BnaDAR,C03p57240.1_BnaDAR,A08p23930.1_BnaDAR,C01p00190.1_BnaDAR,C02p54850.1_BnaDAR,C03p85500.1_BnaDAR,A08p16610.1_BnaDAR,C08p09920.1_BnaDAR,C05p62220.1_BnaDAR,C04p00800.1_BnaDAR,A05p42540.1_BnaDAR,C09p05570.1_BnaDAR,C07p60740.1_BnaDAR,A02p36010.1_BnaDAR,A03p63110.1_BnaDAR,	0.000185972	B. napus	NSGs
GO:0030641	regulation of cellular pH	8	8.10305e-06	3.3967	17	87	1801	31307	C09p03950.1_BnaDAR,A01p05880.1_BnaDAR,C07p59250.1_BnaDAR,C03p57240.1_BnaDAR,A08p23930.1_BnaDAR,C01p00190.1_BnaDAR,C02p54850.1_BnaDAR,C03p85500.1_BnaDAR,A08p16610.1_BnaDAR,C08p09920.1_BnaDAR,C05p62220.1_BnaDAR,C04p00800.1_BnaDAR,A05p42540.1_BnaDAR,C09p05570.1_BnaDAR,C07p60740.1_BnaDAR,A02p36010.1_BnaDAR,A03p63110.1_BnaDAR,	0.000185972	B. napus	NSGs
GO:0090481	pyrimidine nucleotide-sugar transmembrane transport	8	1.00516e-05	4.43824	12	47	1801	31307	C08p50950.1_BnaDAR,C04p57450.1_BnaDAR,C01p07420.1_BnaDAR,A07p27910.1_BnaDAR,C07p52340.1_BnaDAR,A08p35860.1_BnaDAR,C01p17630.1_BnaDAR,C06p51640.1_BnaDAR,C05p05020.1_BnaDAR,C04p23210.1_BnaDAR,C02p50920.1_BnaDAR,C08p02710.1_BnaDAR,	0.000227898	B. napus	NSGs
GO:0046434	organophosphate catabolic process	6	1.03368e-05	2.41201	29	209	1801	31307	A06p09580.1_BnaDAR,C09p09490.1_BnaDAR,C05p20690.1_BnaDAR,C05p62970.1_BnaDAR,A04p06570.1_BnaDAR,C04p40010.1_BnaDAR,C02p36710.1_BnaDAR,C08p28180.1_BnaDAR,C04p39960.1_BnaDAR,A06p30290.1_BnaDAR,C08p16180.1_BnaDAR,A07p21360.1_BnaDAR,A09p46050.1_BnaDAR,C01p10320.1_BnaDAR,C08p28300.1_BnaDAR,A07p21320.1_BnaDAR,A09p45990.1_BnaDAR,C06p20910.1_BnaDAR,C08p46430.1_BnaDAR,A02p11490.1_BnaDAR,C02p62890.1_BnaDAR,…	0.000231556	B. napus	NSGs
GO:0070897	transcription preinitiation complex assembly	8	1.08903e-05	3.47662	16	80	1801	31307	A02p07840.1_BnaDAR,C03p11330.1_BnaDAR,C07p56640.1_BnaDAR,C05p61680.1_BnaDAR,C01p10490.1_BnaDAR,C06p09530.1_BnaDAR,A02p27630.1_BnaDAR,A03p34180.1_BnaDAR,C08p11250.1_BnaDAR,C03p41570.1_BnaDAR,C09p50190.1_BnaDAR,A08p01410.1_BnaDAR,C02p13480.1_BnaDAR,C09p56070.1_BnaDAR,A06p00800.1_BnaDAR,A10p15940.1_BnaDAR,	0.000242505	B. napus	NSGs
GO:0046827	positive regulation of protein export from nucleus	11	1.19338e-05	12.4165	5	7	1801	31307	C01p12700.1_BnaDAR,C03p81440.1_BnaDAR,A01p10740.1_BnaDAR,A08p13960.1_BnaDAR,C07p49940.1_BnaDAR,	0.000256578	B. napus	NSGs
GO:0071824	protein-DNA complex subunit organization	6	1.21201e-05	2.27975	32	244	1801	31307	A02p07840.1_BnaDAR,C03p11330.1_BnaDAR,C04p10410.1_BnaDAR,C08p29020.1_BnaDAR,A02p00770.1_BnaDAR,C06p39050.1_BnaDAR,C07p56640.1_BnaDAR,C05p61680.1_BnaDAR,C01p10490.1_BnaDAR,C03p14340.1_BnaDAR,C06p09530.1_BnaDAR,A02p27630.1_BnaDAR,A03p20720.1_BnaDAR,C05p05680.1_BnaDAR,A03p34180.1_BnaDAR,C04p57940.1_BnaDAR,A07p19220.1_BnaDAR,C08p11250.1_BnaDAR,C03p41570.1_BnaDAR,C09p50190.1_BnaDAR,A08p01410.1_BnaDAR,…	0.000259093	B. napus	NSGs
GO:0033356	UDP-L-arabinose metabolic process	8	1.2226e-05	6.62214	8	21	1801	31307	A10p23330.1_BnaDAR,C03p39980.1_BnaDAR,C09p61470.1_BnaDAR,A10p22680.1_BnaDAR,A05p45110.1_BnaDAR,C02p07880.1_BnaDAR,A03p07280.1_BnaDAR,C09p75610.1_BnaDAR,	0.000259872	B. napus	NSGs
GO:0046398	UDP-glucuronate metabolic process	8	1.29197e-05	9.4817	6	11	1801	31307	A07p19960.1_BnaDAR,A04p12010.1_BnaDAR,A03p07180.1_BnaDAR,C04p45660.1_BnaDAR,C06p18510.1_BnaDAR,C03p08170.1_BnaDAR,	0.000273065	B. napus	NSGs
GO:0009988	cell-cell recognition	4	1.29197e-05	9.4817	6	11	1801	31307	C09p75690.1_BnaDAR,C05p56080.1_BnaDAR,A05p37520.1_BnaDAR,A03p37310.1_BnaDAR,C03p45300.1_BnaDAR,A05p45190.1_BnaDAR,	0.000273065	B. napus	NSGs
GO:0051247	positive regulation of protein metabolic process	7	1.32725e-05	1.76434	61	601	1801	31307	C03p15570.1_BnaDAR,C08p13990.1_BnaDAR,C02p10820.1_BnaDAR,A08p26150.1_BnaDAR,C05p16410.1_BnaDAR,C03p10450.1_BnaDAR,A03p07030.1_BnaDAR,A02p07840.1_BnaDAR,C02p09740.1_BnaDAR,A02p04780.1_BnaDAR,C09p13260.1_BnaDAR,C03p11330.1_BnaDAR,A10p18490.1_BnaDAR,C06p48480.1_BnaDAR,C09p18610.1_BnaDAR,C07p56640.1_BnaDAR,C05p61680.1_BnaDAR,A06p07620.1_BnaDAR,C01p10490.1_BnaDAR,A09p60100.1_BnaDAR,C01p46090.1_BnaDAR,…	0.000277388	B. napus	NSGs
GO:0065004	protein-DNA complex assembly	7	1.36303e-05	2.37788	29	212	1801	31307	A02p07840.1_BnaDAR,C03p11330.1_BnaDAR,C04p10410.1_BnaDAR,C08p29020.1_BnaDAR,A02p00770.1_BnaDAR,C07p56640.1_BnaDAR,C05p61680.1_BnaDAR,C01p10490.1_BnaDAR,C06p09530.1_BnaDAR,A02p27630.1_BnaDAR,A03p20720.1_BnaDAR,C05p05680.1_BnaDAR,A03p34180.1_BnaDAR,C04p57940.1_BnaDAR,A07p19220.1_BnaDAR,C08p11250.1_BnaDAR,C03p41570.1_BnaDAR,C09p50190.1_BnaDAR,A08p01410.1_BnaDAR,A03p04820.1_BnaDAR,C05p61980.1_BnaDAR,…	0.000283283	B. napus	NSGs
GO:0009409	response to cold	5	1.47687e-05	1.5329	100	1134	1801	31307	A04p28410.1_BnaDAR,C03p16800.1_BnaDAR,C01p19440.1_BnaDAR,C09p60180.1_BnaDAR,C01p30400.1_BnaDAR,A06p11970.1_BnaDAR,A05p06920.1_BnaDAR,C04p72600.1_BnaDAR,C02p06340.1_BnaDAR,A06p16600.1_BnaDAR,C03p45870.1_BnaDAR,C04p04740.1_BnaDAR,C09p75690.1_BnaDAR,A05p41510.1_BnaDAR,C03p43790.1_BnaDAR,A03p22150.1_BnaDAR,C03p26220.1_BnaDAR,C01p38380.1_BnaDAR,A03p55500.1_BnaDAR,A10p28120.1_BnaDAR,C07p60920.1_BnaDAR,…	0.000305247	B. napus	NSGs
GO:0031334	positive regulation of protein-containing complex assembly	7	1.4903e-05	2.75129	22	139	1801	31307	A10p11910.1_BnaDAR,A02p07840.1_BnaDAR,C07p14780.1_BnaDAR,C03p11330.1_BnaDAR,C07p56640.1_BnaDAR,C05p61680.1_BnaDAR,C01p10490.1_BnaDAR,C05p48040.1_BnaDAR,C06p09530.1_BnaDAR,C05p51380.1_BnaDAR,A02p27630.1_BnaDAR,A10p09960.1_BnaDAR,A03p34180.1_BnaDAR,C08p11250.1_BnaDAR,C03p41570.1_BnaDAR,C09p50190.1_BnaDAR,C05p29900.1_BnaDAR,A08p01410.1_BnaDAR,C02p13480.1_BnaDAR,C09p56070.1_BnaDAR,A06p00800.1_BnaDAR,…	0.000306331	B. napus	NSGs
GO:0006812	cation transport	6	1.58548e-05	1.49344	111	1292	1801	31307	C06p28680.1_BnaDAR,A04p18970.1_BnaDAR,C02p36820.1_BnaDAR,A04p34630.1_BnaDAR,C01p06870.1_BnaDAR,A08p29210.1_BnaDAR,C04p68380.1_BnaDAR,A09p05860.1_BnaDAR,C08p12350.1_BnaDAR,A06p29420.1_BnaDAR,C09p33190.1_BnaDAR,C08p20400.1_BnaDAR,C09p13260.1_BnaDAR,C03p79990.1_BnaDAR,C05p61310.1_BnaDAR,C09p03950.1_BnaDAR,C02p14310.1_BnaDAR,A09p57140.1_BnaDAR,C05p59200.1_BnaDAR,C03p16340.1_BnaDAR,A01p15030.1_BnaDAR,…	0.000324113	B. napus	NSGs
GO:0061136	regulation of proteasomal protein catabolic process	9	1.82782e-05	2.64776	23	151	1801	31307	A02p07840.1_BnaDAR,C02p09740.1_BnaDAR,A02p04780.1_BnaDAR,C09p13260.1_BnaDAR,C03p11330.1_BnaDAR,C07p56640.1_BnaDAR,C05p61680.1_BnaDAR,C01p10490.1_BnaDAR,C06p09530.1_BnaDAR,A02p27630.1_BnaDAR,A03p34180.1_BnaDAR,C09p58790.1_BnaDAR,C09p18900.1_BnaDAR,C08p11250.1_BnaDAR,C03p41570.1_BnaDAR,A01p04070.1_BnaDAR,C09p50190.1_BnaDAR,A08p01410.1_BnaDAR,C06p39140.1_BnaDAR,C02p13480.1_BnaDAR,C09p56070.1_BnaDAR,…	0.000369614	B. napus	NSGs
GO:0000904	cell morphogenesis involved in differentiation	5	1.87356e-05	1.65993	72	754	1801	31307	C04p69420.1_BnaDAR,A02p05500.1_BnaDAR,A05p08990.1_BnaDAR,A02p38660.1_BnaDAR,C05p54480.1_BnaDAR,A07p21130.1_BnaDAR,C04p04990.1_BnaDAR,C06p45370.1_BnaDAR,C09p29410.1_BnaDAR,C08p31910.1_BnaDAR,A04p33050.1_BnaDAR,A03p32740.1_BnaDAR,C03p28040.1_BnaDAR,C07p14780.1_BnaDAR,A10p25620.1_BnaDAR,C06p20490.1_BnaDAR,C09p03430.1_BnaDAR,C02p05660.1_BnaDAR,C09p64700.1_BnaDAR,A07p24900.1_BnaDAR,C05p46740.1_BnaDAR,…	0.000376827	B. napus	NSGs
GO:0090627	plant epidermal cell differentiation	5	2.04999e-05	1.85717	50	468	1801	31307	A02p00180.1_BnaDAR,C04p69420.1_BnaDAR,C09p60180.1_BnaDAR,A08p31240.1_BnaDAR,A07p21130.1_BnaDAR,A04p05900.1_BnaDAR,C04p10330.1_BnaDAR,A09p46730.1_BnaDAR,C03p28040.1_BnaDAR,C06p20490.1_BnaDAR,A03p16390.1_BnaDAR,C08p29060.1_BnaDAR,C01p07420.1_BnaDAR,C03p24400.1_BnaDAR,C02p08660.1_BnaDAR,A03p04270.1_BnaDAR,A07p27450.1_BnaDAR,C01p12700.1_BnaDAR,A03p20760.1_BnaDAR,C05p46740.1_BnaDAR,C06p48830.1_BnaDAR,…	0.000410108	B. napus	NSGs
GO:0010218	response to far red light	7	2.16424e-05	2.55948	24	163	1801	31307	A03p09220.1_BnaDAR,A02p35590.1_BnaDAR,C02p00130.1_BnaDAR,C05p46740.1_BnaDAR,A05p30830.1_BnaDAR,C02p54420.1_BnaDAR,C05p21880.1_BnaDAR,C09p03720.1_BnaDAR,C04p07560.1_BnaDAR,C09p04050.1_BnaDAR,C03p55360.1_BnaDAR,C03p10740.1_BnaDAR,C01p45270.1_BnaDAR,A07p22300.1_BnaDAR,A09p03490.1_BnaDAR,A03p40840.1_BnaDAR,A06p40950.1_BnaDAR,C03p49730.1_BnaDAR,C07p37780.1_BnaDAR,C07p36870.1_BnaDAR,C05p58950.1_BnaDAR,…	0.000428381	B. napus	NSGs
GO:0090407	organophosphate biosynthetic process	6	2.32161e-05	1.63658	74	786	1801	31307	A06p09580.1_BnaDAR,C09p09490.1_BnaDAR,A01p42120.1_BnaDAR,C04p51300.1_BnaDAR,A07p26680.1_BnaDAR,A10p32260.1_BnaDAR,C05p62970.1_BnaDAR,C03p47880.1_BnaDAR,C08p40890.1_BnaDAR,C09p33190.1_BnaDAR,A01p18010.1_BnaDAR,A02p17640.1_BnaDAR,A04p06570.1_BnaDAR,C03p16340.1_BnaDAR,A09p17220.1_BnaDAR,C04p40010.1_BnaDAR,C02p36710.1_BnaDAR,C08p28180.1_BnaDAR,C04p39960.1_BnaDAR,A06p30290.1_BnaDAR,C02p37310.1_BnaDAR,…	0.000452351	B. napus	NSGs
GO:0055067	monovalent inorganic cation homeostasis	6	2.69978e-05	2.25755	30	231	1801	31307	C03p16100.1_BnaDAR,C09p03950.1_BnaDAR,C03p16340.1_BnaDAR,A01p15030.1_BnaDAR,A03p48660.1_BnaDAR,A01p05880.1_BnaDAR,C07p59250.1_BnaDAR,A07p09940.1_BnaDAR,C03p57240.1_BnaDAR,A08p23930.1_BnaDAR,A03p54670.1_BnaDAR,C01p00190.1_BnaDAR,A03p56780.1_BnaDAR,C02p54850.1_BnaDAR,A07p44470.1_BnaDAR,C03p31780.1_BnaDAR,A08p24460.1_BnaDAR,C03p85500.1_BnaDAR,A08p16610.1_BnaDAR,C08p09920.1_BnaDAR,C05p62220.1_BnaDAR,…	0.00052331	B. napus	NSGs
GO:0034250	positive regulation of amide metabolic process	7	2.71484e-05	3.11066	17	95	1801	31307	C08p13990.1_BnaDAR,A03p07030.1_BnaDAR,C06p48480.1_BnaDAR,A06p07620.1_BnaDAR,C06p33420.1_BnaDAR,A07p40110.1_BnaDAR,A09p64720.1_BnaDAR,C02p07590.1_BnaDAR,A10p27560.1_BnaDAR,C09p67630.1_BnaDAR,A10p23650.1_BnaDAR,C07p38830.1_BnaDAR,C03p08010.1_BnaDAR,A02p02950.1_BnaDAR,C05p09210.1_BnaDAR,A02p00240.1_BnaDAR,C09p61940.1_BnaDAR,	0.000523517	B. napus	NSGs
GO:1903050	regulation of proteolysis involved in protein catabolic process	8	2.80566e-05	2.57943	23	155	1801	31307	A02p07840.1_BnaDAR,C02p09740.1_BnaDAR,A02p04780.1_BnaDAR,C09p13260.1_BnaDAR,C03p11330.1_BnaDAR,C07p56640.1_BnaDAR,C05p61680.1_BnaDAR,C01p10490.1_BnaDAR,C06p09530.1_BnaDAR,A02p27630.1_BnaDAR,A03p34180.1_BnaDAR,C09p58790.1_BnaDAR,C09p18900.1_BnaDAR,C08p11250.1_BnaDAR,C03p41570.1_BnaDAR,A01p04070.1_BnaDAR,C09p50190.1_BnaDAR,A08p01410.1_BnaDAR,C06p39140.1_BnaDAR,C02p13480.1_BnaDAR,C09p56070.1_BnaDAR,…	0.000538255	B. napus	NSGs
GO:0000463	maturation of LSU-rRNA from tricistronic rRNA transcript (SSU-rRNA, 5.8S rRNA, LSU-rRNA)	12	3.03839e-05	4.01149	12	52	1801	31307	C04p05000.1_BnaDAR,C02p49200.1_BnaDAR,C03p07700.1_BnaDAR,C07p31680.1_BnaDAR,A03p35940.1_BnaDAR,A06p44540.1_BnaDAR,C09p30020.1_BnaDAR,C04p70900.1_BnaDAR,C05p58550.1_BnaDAR,A02p31810.1_BnaDAR,A01p42310.1_BnaDAR,C03p43580.1_BnaDAR,	0.000579929	B. napus	NSGs
GO:0055085	transmembrane transport	5	3.05961e-05	1.30497	212	2824	1801	31307	C09p56410.1_BnaDAR,A09p53470.1_BnaDAR,C06p28680.1_BnaDAR,A04p18970.1_BnaDAR,C09p03240.1_BnaDAR,C05p10660.1_BnaDAR,C08p50950.1_BnaDAR,A03p12990.1_BnaDAR,C08p00920.1_BnaDAR,A02p27840.1_BnaDAR,C09p31810.1_BnaDAR,C02p36820.1_BnaDAR,C09p00360.1_BnaDAR,A04p34630.1_BnaDAR,A04p31390.1_BnaDAR,A05p08820.1_BnaDAR,C01p51870.1_BnaDAR,C01p06870.1_BnaDAR,C07p42140.1_BnaDAR,C04p57450.1_BnaDAR,A08p29210.1_BnaDAR,…	0.000581015	B. napus	NSGs
GO:0048868	pollen tube development	4	3.2741e-05	1.85009	48	451	1801	31307	C04p69420.1_BnaDAR,A02p05500.1_BnaDAR,A05p08990.1_BnaDAR,A02p38660.1_BnaDAR,C06p45370.1_BnaDAR,C09p29410.1_BnaDAR,C08p31910.1_BnaDAR,A04p33050.1_BnaDAR,C04p04740.1_BnaDAR,A03p32740.1_BnaDAR,C03p28040.1_BnaDAR,A10p25620.1_BnaDAR,C03p29160.1_BnaDAR,C02p05660.1_BnaDAR,C09p64700.1_BnaDAR,A04p28170.1_BnaDAR,A05p36810.1_BnaDAR,A05p41040.1_BnaDAR,A05p39210.1_BnaDAR,A08p25710.1_BnaDAR,C07p48830.1_BnaDAR,…	0.000618606	B. napus	NSGs
GO:0034470	ncRNA processing	9	3.49061e-05	1.57851	81	892	1801	31307	C07p40410.1_BnaDAR,C01p37690.1_BnaDAR,C03p41080.1_BnaDAR,C03p47690.1_BnaDAR,C02p06340.1_BnaDAR,C04p05000.1_BnaDAR,A10p21160.1_BnaDAR,A02p17970.1_BnaDAR,C09p55900.1_BnaDAR,C02p49200.1_BnaDAR,C09p54150.1_BnaDAR,A01p13030.1_BnaDAR,C07p40500.1_BnaDAR,A10p32260.1_BnaDAR,C07p44760.1_BnaDAR,C09p15300.1_BnaDAR,C03p07700.1_BnaDAR,A02p00440.1_BnaDAR,C03p04990.1_BnaDAR,A01p38760.1_BnaDAR,A03p04490.1_BnaDAR,…	0.000656199	B. napus	NSGs
GO:0042548	regulation of photosynthesis, light reaction	7	3.5435e-05	3.7046	13	61	1801	31307	C09p11800.1_BnaDAR,C05p04690.1_BnaDAR,C06p10630.1_BnaDAR,A04p01160.1_BnaDAR,C07p25300.1_BnaDAR,C06p42330.1_BnaDAR,A05p14690.1_BnaDAR,A09p09930.1_BnaDAR,A02p44500.1_BnaDAR,C02p64890.1_BnaDAR,C01p29590.1_BnaDAR,A05p37670.1_BnaDAR,A07p17390.1_BnaDAR,	0.000662811	B. napus	NSGs
GO:0007010	cytoskeleton organization	6	3.71928e-05	1.58576	79	866	1801	31307	A02p00180.1_BnaDAR,A03p08950.1_BnaDAR,A10p30520.1_BnaDAR,A07p34560.1_BnaDAR,A06p31540.1_BnaDAR,A10p11910.1_BnaDAR,C02p63540.1_BnaDAR,A04p05900.1_BnaDAR,C04p10330.1_BnaDAR,A07p17860.1_BnaDAR,A09p46730.1_BnaDAR,C07p14780.1_BnaDAR,C03p26490.1_BnaDAR,C08p29060.1_BnaDAR,C09p03430.1_BnaDAR,A08p16890.1_BnaDAR,C03p24400.1_BnaDAR,A08p03400.1_BnaDAR,C06p04790.1_BnaDAR,A09p52540.1_BnaDAR,C04p58690.1_BnaDAR,…	0.00069223	B. napus	NSGs
GO:1903426	regulation of reactive oxygen species biosynthetic process	7	3.73533e-05	6.7601	7	18	1801	31307	A02p35590.1_BnaDAR,C02p54420.1_BnaDAR,C09p03720.1_BnaDAR,C03p55360.1_BnaDAR,A09p03490.1_BnaDAR,A06p40950.1_BnaDAR,C07p36870.1_BnaDAR,	0.000691776	B. napus	NSGs
GO:0010043	response to zinc ion	6	4.29549e-05	2.89719	18	108	1801	31307	A04p34630.1_BnaDAR,C03p43790.1_BnaDAR,A03p36130.1_BnaDAR,C02p21720.1_BnaDAR,A07p33020.1_BnaDAR,C08p01110.1_BnaDAR,C04p01140.1_BnaDAR,C05p58770.1_BnaDAR,C03p20330.1_BnaDAR,A02p13420.1_BnaDAR,C04p60000.1_BnaDAR,C03p10010.1_BnaDAR,C09p59050.1_BnaDAR,C03p01660.1_BnaDAR,A02p22670.1_BnaDAR,C06p39270.1_BnaDAR,A08p36950.1_BnaDAR,A05p39720.1_BnaDAR,	0.000791598	B. napus	NSGs
GO:0043968	histone H2A acetylation	12	4.34122e-05	8.02298	6	13	1801	31307	C02p10820.1_BnaDAR,A10p18490.1_BnaDAR,A03p10690.1_BnaDAR,C03p12300.1_BnaDAR,C09p54310.1_BnaDAR,C04p00700.1_BnaDAR,	0.000796104	B. napus	NSGs
GO:0006537	glutamate biosynthetic process	11	4.34122e-05	8.02298	6	13	1801	31307	C03p90270.1_BnaDAR,A10p32000.1_BnaDAR,C06p06880.1_BnaDAR,A08p02540.1_BnaDAR,A06p02290.1_BnaDAR,C04p68830.1_BnaDAR,	0.000796104	B. napus	NSGs
GO:0042542	response to hydrogen peroxide	6	4.55315e-05	2.23058	29	226	1801	31307	A06p09580.1_BnaDAR,C04p72600.1_BnaDAR,C04p51300.1_BnaDAR,A06p16600.1_BnaDAR,C04p04740.1_BnaDAR,C05p62970.1_BnaDAR,C08p40890.1_BnaDAR,C07p60920.1_BnaDAR,C03p29160.1_BnaDAR,C09p13810.1_BnaDAR,C06p48480.1_BnaDAR,C01p03770.1_BnaDAR,C08p16180.1_BnaDAR,A01p36580.1_BnaDAR,C01p52600.1_BnaDAR,A10p09960.1_BnaDAR,C06p33420.1_BnaDAR,A07p40110.1_BnaDAR,C05p21880.1_BnaDAR,C08p46430.1_BnaDAR,C05p19240.1_BnaDAR,…	0.000826861	B. napus	NSGs
GO:0071466	cellular response to xenobiotic stimulus	5	4.8213e-05	1.46572	107	1269	1801	31307	A06p09580.1_BnaDAR,C03p16800.1_BnaDAR,A02p04180.1_BnaDAR,C09p09490.1_BnaDAR,A01p42120.1_BnaDAR,C04p51300.1_BnaDAR,C03p10450.1_BnaDAR,C09p60710.1_BnaDAR,C05p48530.1_BnaDAR,A07p17170.1_BnaDAR,A06p16600.1_BnaDAR,A03p32740.1_BnaDAR,A10p32260.1_BnaDAR,C05p62970.1_BnaDAR,C08p40890.1_BnaDAR,C09p33190.1_BnaDAR,C07p60920.1_BnaDAR,A04p06570.1_BnaDAR,C02p11060.1_BnaDAR,C05p21930.1_BnaDAR,C03p16340.1_BnaDAR,…	0.000871328	B. napus	NSGs
GO:0009826	unidimensional cell growth	5	6.0695e-05	1.57286	77	851	1801	31307	C04p69420.1_BnaDAR,A02p05500.1_BnaDAR,A03p08950.1_BnaDAR,A05p08990.1_BnaDAR,A02p38660.1_BnaDAR,C05p54480.1_BnaDAR,C06p45370.1_BnaDAR,C09p29410.1_BnaDAR,C08p31910.1_BnaDAR,A04p33050.1_BnaDAR,C03p41870.1_BnaDAR,A03p32740.1_BnaDAR,C03p28040.1_BnaDAR,A10p25620.1_BnaDAR,A01p14940.1_BnaDAR,A10p31920.1_BnaDAR,C02p05660.1_BnaDAR,A05p45140.1_BnaDAR,C09p64700.1_BnaDAR,C05p51380.1_BnaDAR,C05p46740.1_BnaDAR,…	0.00108641	B. napus	NSGs
GO:0006334	nucleosome assembly	8	6.63983e-05	3.72495	12	56	1801	31307	C04p10410.1_BnaDAR,C08p29020.1_BnaDAR,A02p00770.1_BnaDAR,A03p20720.1_BnaDAR,C05p05680.1_BnaDAR,C04p57940.1_BnaDAR,A07p19220.1_BnaDAR,A03p04820.1_BnaDAR,A02p06950.1_BnaDAR,A04p28680.1_BnaDAR,C03p31360.1_BnaDAR,A03p11550.1_BnaDAR,	0.00118284	B. napus	NSGs
GO:0045732	positive regulation of protein catabolic process	8	7.16535e-05	2.55277	21	143	1801	31307	A02p07840.1_BnaDAR,C02p09740.1_BnaDAR,A02p04780.1_BnaDAR,C09p13260.1_BnaDAR,C03p11330.1_BnaDAR,C07p56640.1_BnaDAR,C05p61680.1_BnaDAR,C01p10490.1_BnaDAR,C06p09530.1_BnaDAR,A02p27630.1_BnaDAR,A03p34180.1_BnaDAR,C09p58790.1_BnaDAR,C08p11250.1_BnaDAR,C03p41570.1_BnaDAR,A01p04070.1_BnaDAR,C09p50190.1_BnaDAR,A08p01410.1_BnaDAR,C02p13480.1_BnaDAR,C09p56070.1_BnaDAR,A06p00800.1_BnaDAR,A10p15940.1_BnaDAR,	0.00127041	B. napus	NSGs
GO:0000470	maturation of LSU-rRNA	11	7.59086e-05	2.99064	16	93	1801	31307	C04p05000.1_BnaDAR,C02p49200.1_BnaDAR,C09p54150.1_BnaDAR,C03p07700.1_BnaDAR,C07p31680.1_BnaDAR,C08p30960.1_BnaDAR,C04p36670.1_BnaDAR,A03p35940.1_BnaDAR,A06p44540.1_BnaDAR,C09p30020.1_BnaDAR,C04p70900.1_BnaDAR,A03p10760.1_BnaDAR,C05p58550.1_BnaDAR,A02p31810.1_BnaDAR,A01p42310.1_BnaDAR,C03p43580.1_BnaDAR,	0.0013395	B. napus	NSGs
GO:0016051	carbohydrate biosynthetic process	5	8.07125e-05	1.62275	66	707	1801	31307	A06p09580.1_BnaDAR,A02p04180.1_BnaDAR,C04p67600.1_BnaDAR,A01p01160.1_BnaDAR,A06p31540.1_BnaDAR,C04p72600.1_BnaDAR,C02p63540.1_BnaDAR,A10p03170.1_BnaDAR,C04p51300.1_BnaDAR,C01p01320.1_BnaDAR,A03p51520.1_BnaDAR,C03p45870.1_BnaDAR,A03p32740.1_BnaDAR,A09p01950.1_BnaDAR,C08p02570.1_BnaDAR,C05p62970.1_BnaDAR,C08p40890.1_BnaDAR,A07p32190.1_BnaDAR,A04p06570.1_BnaDAR,A10p23330.1_BnaDAR,C07p59210.1_BnaDAR,…	0.00141096	B. napus	NSGs
GO:0000919	cell plate assembly	6	8.39443e-05	4.23979	10	41	1801	31307	A07p21130.1_BnaDAR,C06p20490.1_BnaDAR,A10p01430.1_BnaDAR,C05p02930.1_BnaDAR,C01p04150.1_BnaDAR,C04p49400.1_BnaDAR,C08p52050.1_BnaDAR,C08p01450.1_BnaDAR,A04p15170.1_BnaDAR,C09p65810.1_BnaDAR,	0.00146063	B. napus	NSGs
GO:0019637	organophosphate metabolic process	5	8.45967e-05	1.46569	100	1186	1801	31307	A06p09580.1_BnaDAR,C09p09490.1_BnaDAR,A01p42120.1_BnaDAR,A07p08260.1_BnaDAR,C04p51300.1_BnaDAR,A07p17170.1_BnaDAR,A07p26680.1_BnaDAR,C04p35990.1_BnaDAR,A10p32260.1_BnaDAR,C05p20690.1_BnaDAR,C05p62970.1_BnaDAR,C03p47880.1_BnaDAR,C08p40890.1_BnaDAR,C09p33190.1_BnaDAR,A01p18010.1_BnaDAR,A02p17640.1_BnaDAR,A04p06570.1_BnaDAR,C06p10630.1_BnaDAR,C05p21930.1_BnaDAR,C02p21720.1_BnaDAR,C03p16340.1_BnaDAR,…	0.00146517	B. napus	NSGs
GO:0006885	regulation of pH	7	9.04408e-05	2.45147	22	156	1801	31307	C09p03950.1_BnaDAR,A01p15030.1_BnaDAR,A03p48660.1_BnaDAR,A01p05880.1_BnaDAR,C07p59250.1_BnaDAR,C03p57240.1_BnaDAR,A08p23930.1_BnaDAR,A03p54670.1_BnaDAR,C01p00190.1_BnaDAR,C02p54850.1_BnaDAR,A07p44470.1_BnaDAR,C03p85500.1_BnaDAR,A08p16610.1_BnaDAR,C08p09920.1_BnaDAR,C05p62220.1_BnaDAR,C05p03950.1_BnaDAR,C04p00800.1_BnaDAR,A05p42540.1_BnaDAR,C09p05570.1_BnaDAR,C07p60740.1_BnaDAR,A02p36010.1_BnaDAR,…	0.00155917	B. napus	NSGs
GO:0048468	cell development	4	9.31816e-05	1.4386	108	1305	1801	31307	A02p00180.1_BnaDAR,C04p69420.1_BnaDAR,A02p05500.1_BnaDAR,A05p08990.1_BnaDAR,A02p38660.1_BnaDAR,C05p54480.1_BnaDAR,C09p60180.1_BnaDAR,A07p21130.1_BnaDAR,C04p04990.1_BnaDAR,C06p45370.1_BnaDAR,C09p29410.1_BnaDAR,A04p05900.1_BnaDAR,C08p31910.1_BnaDAR,A04p33050.1_BnaDAR,C04p10330.1_BnaDAR,A03p32740.1_BnaDAR,A09p46730.1_BnaDAR,C03p28040.1_BnaDAR,C07p14780.1_BnaDAR,A10p25620.1_BnaDAR,C06p20490.1_BnaDAR,…	0.00159905	B. napus	NSGs
GO:0006887	exocytosis	7	9.44729e-05	2.11131	30	247	1801	31307	A08p33580.1_BnaDAR,C08p48300.1_BnaDAR,C05p11280.1_BnaDAR,A08p34010.1_BnaDAR,C04p38930.1_BnaDAR,C08p14180.1_BnaDAR,A09p64280.1_BnaDAR,C02p13660.1_BnaDAR,A07p37970.1_BnaDAR,C06p21570.1_BnaDAR,A01p06690.1_BnaDAR,A06p09570.1_BnaDAR,C05p09510.1_BnaDAR,A06p26930.1_BnaDAR,A08p33170.1_BnaDAR,C03p13240.1_BnaDAR,C01p33520.1_BnaDAR,C05p02930.1_BnaDAR,C09p52360.1_BnaDAR,C08p28940.1_BnaDAR,C03p06540.1_BnaDAR,…	0.0016138	B. napus	NSGs
GO:0009920	cell plate formation involved in plant-type cell wall biogenesis	7	9.78162e-05	5.15055	8	27	1801	31307	A07p21130.1_BnaDAR,C06p20490.1_BnaDAR,C05p02930.1_BnaDAR,C01p04150.1_BnaDAR,C04p49400.1_BnaDAR,C08p52050.1_BnaDAR,C08p01450.1_BnaDAR,A04p15170.1_BnaDAR,	0.00166332	B. napus	NSGs
GO:0009084	glutamine family amino acid biosynthetic process	10	9.81067e-05	3.20215	14	76	1801	31307	C03p90270.1_BnaDAR,A10p32000.1_BnaDAR,A04p30250.1_BnaDAR,C06p06880.1_BnaDAR,A02p19860.1_BnaDAR,A06p01870.1_BnaDAR,A09p48600.1_BnaDAR,A03p22290.1_BnaDAR,A08p02540.1_BnaDAR,A05p06600.1_BnaDAR,C09p65910.1_BnaDAR,A06p02290.1_BnaDAR,C06p43290.1_BnaDAR,C04p68830.1_BnaDAR,	0.00166071	B. napus	NSGs
GO:0009226	nucleotide-sugar biosynthetic process	8	9.81067e-05	3.20215	14	76	1801	31307	C05p10660.1_BnaDAR,C06p14990.1_BnaDAR,A07p19960.1_BnaDAR,A04p12010.1_BnaDAR,A03p07180.1_BnaDAR,A01p39040.1_BnaDAR,C04p45660.1_BnaDAR,C03p90950.1_BnaDAR,C01p29280.1_BnaDAR,C09p19030.1_BnaDAR,C05p52470.1_BnaDAR,C06p18510.1_BnaDAR,C03p08170.1_BnaDAR,C06p52470.1_BnaDAR,	0.00166071	B. napus	NSGs
GO:0009651	response to salt stress	5	0.000103859	1.37103	137	1737	1801	31307	A06p09580.1_BnaDAR,C01p19440.1_BnaDAR,C04p67600.1_BnaDAR,C08p17650.1_BnaDAR,C05p55440.1_BnaDAR,C09p31810.1_BnaDAR,C04p72600.1_BnaDAR,A09p45950.1_BnaDAR,A05p37040.1_BnaDAR,C09p06280.1_BnaDAR,A02p17970.1_BnaDAR,C09p69570.1_BnaDAR,C04p04740.1_BnaDAR,C09p75690.1_BnaDAR,C03p43790.1_BnaDAR,A04p01460.1_BnaDAR,C05p62970.1_BnaDAR,A08p34730.1_BnaDAR,A09p05860.1_BnaDAR,C07p44040.1_BnaDAR,C08p12350.1_BnaDAR,…	0.00174232	B. napus	NSGs
GO:0010205	photoinhibition	9	0.000104532	4.13884	10	42	1801	31307	C09p11800.1_BnaDAR,C05p04690.1_BnaDAR,C07p25300.1_BnaDAR,C06p42330.1_BnaDAR,A05p14690.1_BnaDAR,A09p09930.1_BnaDAR,A02p44500.1_BnaDAR,C02p64890.1_BnaDAR,C01p29590.1_BnaDAR,A07p17390.1_BnaDAR,	0.00174577	B. napus	NSGs
GO:0043155	negative regulation of photosynthesis, light reaction	8	0.000104532	4.13884	10	42	1801	31307	C09p11800.1_BnaDAR,C05p04690.1_BnaDAR,C07p25300.1_BnaDAR,C06p42330.1_BnaDAR,A05p14690.1_BnaDAR,A09p09930.1_BnaDAR,A02p44500.1_BnaDAR,C02p64890.1_BnaDAR,C01p29590.1_BnaDAR,A07p17390.1_BnaDAR,	0.00174577	B. napus	NSGs
GO:0006352	DNA-templated transcription initiation	9	0.000109196	2.31775	24	180	1801	31307	A02p07840.1_BnaDAR,C03p11330.1_BnaDAR,C07p56640.1_BnaDAR,C05p61680.1_BnaDAR,C01p10490.1_BnaDAR,C06p09530.1_BnaDAR,A02p27630.1_BnaDAR,A04p03210.1_BnaDAR,A03p34180.1_BnaDAR,C03p87650.1_BnaDAR,A01p21300.1_BnaDAR,A10p27560.1_BnaDAR,C01p13230.1_BnaDAR,C09p67630.1_BnaDAR,C08p11250.1_BnaDAR,C03p41570.1_BnaDAR,C09p50190.1_BnaDAR,A08p01410.1_BnaDAR,C02p13480.1_BnaDAR,C09p56070.1_BnaDAR,A08p12300.1_BnaDAR,…	0.00180753	B. napus	NSGs
GO:0017157	regulation of exocytosis	8	0.000122008	4.46995	9	35	1801	31307	C04p38930.1_BnaDAR,C06p21570.1_BnaDAR,A06p26930.1_BnaDAR,C03p13240.1_BnaDAR,C01p33520.1_BnaDAR,C09p52360.1_BnaDAR,C08p28940.1_BnaDAR,C03p70310.1_BnaDAR,C05p58160.1_BnaDAR,	0.00199316	B. napus	NSGs
GO:0010954	positive regulation of protein processing	9	0.000123711	8.69156	5	10	1801	31307	C02p10820.1_BnaDAR,A10p18490.1_BnaDAR,A03p10690.1_BnaDAR,C03p12300.1_BnaDAR,C09p54310.1_BnaDAR,	0.00201218	B. napus	NSGs
GO:1903319	positive regulation of protein maturation	8	0.000123711	8.69156	5	10	1801	31307	C02p10820.1_BnaDAR,A10p18490.1_BnaDAR,A03p10690.1_BnaDAR,C03p12300.1_BnaDAR,C09p54310.1_BnaDAR,	0.00201218	B. napus	NSGs
GO:0009833	plant-type primary cell wall biogenesis	7	0.000124682	3.7493	11	51	1801	31307	A02p04180.1_BnaDAR,A06p31540.1_BnaDAR,C02p63540.1_BnaDAR,A03p51520.1_BnaDAR,C07p59210.1_BnaDAR,A03p61360.1_BnaDAR,C09p10110.1_BnaDAR,C03p02540.1_BnaDAR,A03p02200.1_BnaDAR,C01p00470.1_BnaDAR,A02p43450.1_BnaDAR,	0.0020105	B. napus	NSGs
GO:0042176	regulation of protein catabolic process	7	0.000141458	2.27975	24	183	1801	31307	A02p07840.1_BnaDAR,C02p09740.1_BnaDAR,A02p04780.1_BnaDAR,C09p13260.1_BnaDAR,C03p11330.1_BnaDAR,C07p56640.1_BnaDAR,C05p61680.1_BnaDAR,C01p10490.1_BnaDAR,C06p09530.1_BnaDAR,A02p27630.1_BnaDAR,A03p34180.1_BnaDAR,C09p58790.1_BnaDAR,C09p18900.1_BnaDAR,C08p11250.1_BnaDAR,C03p41570.1_BnaDAR,A01p04070.1_BnaDAR,C09p50190.1_BnaDAR,A08p01410.1_BnaDAR,C06p39140.1_BnaDAR,C02p13480.1_BnaDAR,C09p56070.1_BnaDAR,…	0.00226151	B. napus	NSGs
GO:0045184	establishment of protein localization	6	0.000141828	1.41285	112	1378	1801	31307	A09p63520.1_BnaDAR,C01p19440.1_BnaDAR,A02p18410.1_BnaDAR,A07p29990.1_BnaDAR,C08p17650.1_BnaDAR,A10p30520.1_BnaDAR,A08p21450.1_BnaDAR,C05p59440.1_BnaDAR,C09p31810.1_BnaDAR,A08p26510.1_BnaDAR,C04p04990.1_BnaDAR,A02p17970.1_BnaDAR,C07p42140.1_BnaDAR,C02p02580.1_BnaDAR,C07p55040.1_BnaDAR,C09p65670.1_BnaDAR,A01p08650.1_BnaDAR,A03p16460.1_BnaDAR,C04p38930.1_BnaDAR,C01p07420.1_BnaDAR,C08p39460.1_BnaDAR,…	0.00225778	B. napus	NSGs
GO:0010769	regulation of cell morphogenesis involved in differentiation	7	0.000143598	2.43364	21	150	1801	31307	A02p05500.1_BnaDAR,C04p04990.1_BnaDAR,A10p25620.1_BnaDAR,C02p05660.1_BnaDAR,C09p64700.1_BnaDAR,A07p24900.1_BnaDAR,A05p41040.1_BnaDAR,A10p09960.1_BnaDAR,A08p25710.1_BnaDAR,C03p45480.1_BnaDAR,C05p55570.1_BnaDAR,C06p26470.1_BnaDAR,C01p37560.1_BnaDAR,C01p53130.1_BnaDAR,C05p00510.1_BnaDAR,C03p74990.1_BnaDAR,C04p02810.1_BnaDAR,C09p56920.1_BnaDAR,C03p06310.1_BnaDAR,C04p25720.1_BnaDAR,C04p32850.1_BnaDAR,	0.00227628	B. napus	NSGs
GO:0140352	export from cell	5	0.00014372	1.75323	47	466	1801	31307	C01p19440.1_BnaDAR,A08p33580.1_BnaDAR,C05p10660.1_BnaDAR,C08p48300.1_BnaDAR,A03p12990.1_BnaDAR,C05p11280.1_BnaDAR,A08p34010.1_BnaDAR,C01p06770.1_BnaDAR,C04p38930.1_BnaDAR,C08p14180.1_BnaDAR,A09p64280.1_BnaDAR,C02p13660.1_BnaDAR,A03p20320.1_BnaDAR,A07p37970.1_BnaDAR,C06p21570.1_BnaDAR,A01p06690.1_BnaDAR,A07p39460.1_BnaDAR,A06p09570.1_BnaDAR,C05p09510.1_BnaDAR,A06p26930.1_BnaDAR,A08p33170.1_BnaDAR,…	0.0022686	B. napus	NSGs
GO:0072350	tricarboxylic acid metabolic process	7	0.000144085	2.83806	16	98	1801	31307	A07p17170.1_BnaDAR,C02p21720.1_BnaDAR,A07p33020.1_BnaDAR,C08p01110.1_BnaDAR,C07p25030.1_BnaDAR,A02p13420.1_BnaDAR,C02p64800.1_BnaDAR,C03p59910.1_BnaDAR,A01p03300.1_BnaDAR,C09p50210.1_BnaDAR,C02p00930.1_BnaDAR,C06p39270.1_BnaDAR,C01p03640.1_BnaDAR,A08p36950.1_BnaDAR,A06p32620.1_BnaDAR,A07p22470.1_BnaDAR,	0.0022648	B. napus	NSGs
GO:0006338	chromatin remodeling	6	0.000157959	1.79681	43	416	1801	31307	C05p43570.1_BnaDAR,C02p10820.1_BnaDAR,A05p28120.1_BnaDAR,C01p16320.1_BnaDAR,A02p29580.1_BnaDAR,C04p37970.1_BnaDAR,C04p63140.1_BnaDAR,A10p18490.1_BnaDAR,C05p33030.1_BnaDAR,A06p05740.1_BnaDAR,C04p10410.1_BnaDAR,C08p29020.1_BnaDAR,A02p00770.1_BnaDAR,C06p39050.1_BnaDAR,C01p43550.1_BnaDAR,C03p14340.1_BnaDAR,C08p46260.1_BnaDAR,C03p13220.1_BnaDAR,A03p20720.1_BnaDAR,A08p34930.1_BnaDAR,C08p34540.1_BnaDAR,…	0.00246219	B. napus	NSGs
GO:0034728	nucleosome organization	7	0.00015981	2.92974	15	89	1801	31307	C04p10410.1_BnaDAR,C08p29020.1_BnaDAR,A02p00770.1_BnaDAR,C06p39050.1_BnaDAR,C03p14340.1_BnaDAR,A03p20720.1_BnaDAR,C05p05680.1_BnaDAR,C04p57940.1_BnaDAR,A07p19220.1_BnaDAR,A03p04820.1_BnaDAR,A02p06950.1_BnaDAR,A04p28680.1_BnaDAR,A05p41630.1_BnaDAR,C03p31360.1_BnaDAR,A03p11550.1_BnaDAR,	0.0024807	B. napus	NSGs
GO:1901605	alpha-amino acid metabolic process	8	0.000161442	1.67324	54	561	1801	31307	C08p43950.1_BnaDAR,C02p64330.1_BnaDAR,A03p32990.1_BnaDAR,A04p33050.1_BnaDAR,A10p32260.1_BnaDAR,A09p47590.1_BnaDAR,C03p90270.1_BnaDAR,C03p62550.1_BnaDAR,A10p32000.1_BnaDAR,C02p11060.1_BnaDAR,A04p30250.1_BnaDAR,C06p06880.1_BnaDAR,C09p13290.1_BnaDAR,A02p19860.1_BnaDAR,C05p59680.1_BnaDAR,A03p04450.1_BnaDAR,C07p06030.1_BnaDAR,A06p01870.1_BnaDAR,A09p48600.1_BnaDAR,C03p10010.1_BnaDAR,C08p24720.1_BnaDAR,…	0.00249568	B. napus	NSGs
GO:0006450	regulation of translational fidelity	4	0.000174395	6.51867	6	16	1801	31307	A03p07030.1_BnaDAR,C02p07590.1_BnaDAR,A10p23650.1_BnaDAR,C03p08010.1_BnaDAR,A02p02950.1_BnaDAR,C09p61940.1_BnaDAR,	0.00268483	B. napus	NSGs
GO:0043650	dicarboxylic acid biosynthetic process	8	0.000179511	3.60782	11	53	1801	31307	C03p90270.1_BnaDAR,C05p35350.1_BnaDAR,A10p32000.1_BnaDAR,C06p06880.1_BnaDAR,A08p02540.1_BnaDAR,C09p12030.1_BnaDAR,A05p20860.1_BnaDAR,A08p04400.1_BnaDAR,A06p02290.1_BnaDAR,A06p03100.1_BnaDAR,C04p68830.1_BnaDAR,	0.00274103	B. napus	NSGs
GO:0048863	stem cell differentiation	5	0.000183481	3.18282	13	71	1801	31307	C05p27840.1_BnaDAR,C04p03700.1_BnaDAR,A07p24160.1_BnaDAR,C06p25470.1_BnaDAR,C03p28210.1_BnaDAR,A04p02550.1_BnaDAR,A10p09960.1_BnaDAR,C04p33980.1_BnaDAR,C01p21100.1_BnaDAR,C07p54400.1_BnaDAR,C02p60780.1_BnaDAR,C03p75540.1_BnaDAR,A09p51060.1_BnaDAR,	0.00279025	B. napus	NSGs
GO:0071103	DNA conformation change	7	0.000190234	2.08896	28	233	1801	31307	C02p10820.1_BnaDAR,C01p16320.1_BnaDAR,C03p38170.1_BnaDAR,A10p18490.1_BnaDAR,C04p10410.1_BnaDAR,C08p29020.1_BnaDAR,A02p00770.1_BnaDAR,C09p72740.1_BnaDAR,A09p01520.1_BnaDAR,A03p20720.1_BnaDAR,C05p05680.1_BnaDAR,C07p29500.1_BnaDAR,C04p57940.1_BnaDAR,A07p19220.1_BnaDAR,A03p10690.1_BnaDAR,C01p03000.1_BnaDAR,A03p04820.1_BnaDAR,C09p01630.1_BnaDAR,A02p06950.1_BnaDAR,C03p12300.1_BnaDAR,A04p28680.1_BnaDAR,…	0.00288124	B. napus	NSGs
GO:0030004	cellular monovalent inorganic cation homeostasis	7	0.000193848	2.58592	18	121	1801	31307	C09p03950.1_BnaDAR,C03p16340.1_BnaDAR,A01p05880.1_BnaDAR,C07p59250.1_BnaDAR,C03p57240.1_BnaDAR,A08p23930.1_BnaDAR,C01p00190.1_BnaDAR,C02p54850.1_BnaDAR,C03p85500.1_BnaDAR,A08p16610.1_BnaDAR,C08p09920.1_BnaDAR,C05p62220.1_BnaDAR,C04p00800.1_BnaDAR,A05p42540.1_BnaDAR,C09p05570.1_BnaDAR,C07p60740.1_BnaDAR,A02p36010.1_BnaDAR,A03p63110.1_BnaDAR,	0.00292413	B. napus	NSGs
GO:0000492	box C/D snoRNP assembly	9	0.000216036	7.90142	5	11	1801	31307	C02p10820.1_BnaDAR,A10p18490.1_BnaDAR,A03p10690.1_BnaDAR,C03p12300.1_BnaDAR,C09p54310.1_BnaDAR,	0.00324575	B. napus	NSGs
GO:0031638	zymogen activation	8	0.000216036	7.90142	5	11	1801	31307	C02p10820.1_BnaDAR,A10p18490.1_BnaDAR,A03p10690.1_BnaDAR,C03p12300.1_BnaDAR,C09p54310.1_BnaDAR,	0.00324575	B. napus	NSGs
GO:0016192	vesicle-mediated transport	5	0.000236225	1.42485	100	1220	1801	31307	A04p33410.1_BnaDAR,A02p18410.1_BnaDAR,A07p29990.1_BnaDAR,A08p33580.1_BnaDAR,C08p17650.1_BnaDAR,C08p48300.1_BnaDAR,A07p21130.1_BnaDAR,A08p21450.1_BnaDAR,C05p59440.1_BnaDAR,C01p06710.1_BnaDAR,C06p45370.1_BnaDAR,C04p32510.1_BnaDAR,C07p55040.1_BnaDAR,C07p14780.1_BnaDAR,C05p11280.1_BnaDAR,A01p08650.1_BnaDAR,A08p34010.1_BnaDAR,C06p20490.1_BnaDAR,C08p48920.1_BnaDAR,C01p06770.1_BnaDAR,C04p38930.1_BnaDAR,…	0.00350682	B. napus	NSGs
GO:0008652	amino acid biosynthetic process	8	0.000260618	1.81268	39	374	1801	31307	C02p64330.1_BnaDAR,C07p38100.1_BnaDAR,A04p33050.1_BnaDAR,A09p47590.1_BnaDAR,C03p90270.1_BnaDAR,C03p62550.1_BnaDAR,C05p35350.1_BnaDAR,A10p32000.1_BnaDAR,C02p11060.1_BnaDAR,A04p30250.1_BnaDAR,C06p06880.1_BnaDAR,C09p13290.1_BnaDAR,A02p19860.1_BnaDAR,C05p59680.1_BnaDAR,A03p04450.1_BnaDAR,C07p06030.1_BnaDAR,A06p01870.1_BnaDAR,A09p48600.1_BnaDAR,C03p10010.1_BnaDAR,C08p24720.1_BnaDAR,C03p40630.1_BnaDAR,…	0.00383847	B. napus	NSGs
GO:1901137	carbohydrate derivative biosynthetic process	5	0.000284161	1.4972	77	894	1801	31307	A06p09580.1_BnaDAR,C09p09490.1_BnaDAR,C05p10660.1_BnaDAR,A01p42120.1_BnaDAR,A07p08260.1_BnaDAR,C06p14990.1_BnaDAR,A07p19960.1_BnaDAR,A07p26680.1_BnaDAR,C02p07740.1_BnaDAR,C05p62970.1_BnaDAR,C09p33190.1_BnaDAR,A02p17640.1_BnaDAR,A04p06570.1_BnaDAR,A04p12010.1_BnaDAR,A09p17220.1_BnaDAR,C04p40010.1_BnaDAR,C02p36710.1_BnaDAR,A03p07180.1_BnaDAR,C08p28180.1_BnaDAR,C04p39960.1_BnaDAR,C09p61680.1_BnaDAR,…	0.00416881	B. napus	NSGs
GO:0030244	cellulose biosynthetic process	10	0.000291602	2.67433	16	104	1801	31307	A02p04180.1_BnaDAR,C04p67600.1_BnaDAR,A06p31540.1_BnaDAR,C02p63540.1_BnaDAR,A03p51520.1_BnaDAR,C07p59210.1_BnaDAR,A03p61360.1_BnaDAR,C09p10110.1_BnaDAR,C03p02540.1_BnaDAR,A03p02200.1_BnaDAR,C03p26380.1_BnaDAR,C01p00470.1_BnaDAR,A04p30260.1_BnaDAR,C09p70060.1_BnaDAR,A02p43450.1_BnaDAR,C03p33180.1_BnaDAR,	0.00426126	B. napus	NSGs
GO:1904951	positive regulation of establishment of protein localization	8	0.000297263	2.7739	15	94	1801	31307	C01p07420.1_BnaDAR,C08p39460.1_BnaDAR,A09p56490.1_BnaDAR,C01p12700.1_BnaDAR,C05p56080.1_BnaDAR,C03p81440.1_BnaDAR,A10p31240.1_BnaDAR,A05p37520.1_BnaDAR,C09p14790.1_BnaDAR,A01p10740.1_BnaDAR,A03p37310.1_BnaDAR,C03p45300.1_BnaDAR,A08p13960.1_BnaDAR,C07p49940.1_BnaDAR,C04p00700.1_BnaDAR,	0.00432708	B. napus	NSGs
GO:0090333	regulation of stomatal closure	6	0.000299263	3.41454	11	56	1801	31307	A02p35590.1_BnaDAR,C02p54420.1_BnaDAR,C09p03720.1_BnaDAR,C03p55360.1_BnaDAR,A09p03490.1_BnaDAR,C05p62220.1_BnaDAR,A06p40950.1_BnaDAR,A05p42540.1_BnaDAR,A03p46450.1_BnaDAR,C09p05570.1_BnaDAR,C07p36870.1_BnaDAR,	0.00433932	B. napus	NSGs
GO:0006913	nucleocytoplasmic transport	7	0.000308489	1.75503	42	416	1801	31307	A09p63520.1_BnaDAR,A08p26510.1_BnaDAR,A02p17970.1_BnaDAR,C02p02580.1_BnaDAR,C09p65670.1_BnaDAR,A10p12450.1_BnaDAR,A01p18930.1_BnaDAR,C04p69920.1_BnaDAR,C04p01410.1_BnaDAR,C06p39050.1_BnaDAR,C01p13240.1_BnaDAR,A07p38760.1_BnaDAR,C05p58940.1_BnaDAR,C08p12580.1_BnaDAR,A08p35740.1_BnaDAR,A04p18680.1_BnaDAR,C08p30960.1_BnaDAR,C01p12700.1_BnaDAR,C04p36670.1_BnaDAR,C03p29810.1_BnaDAR,C09p45810.1_BnaDAR,…	0.00443868	B. napus	NSGs
GO:0051169	nuclear transport	6	0.000308489	1.75503	42	416	1801	31307	A09p63520.1_BnaDAR,A08p26510.1_BnaDAR,A02p17970.1_BnaDAR,C02p02580.1_BnaDAR,C09p65670.1_BnaDAR,A10p12450.1_BnaDAR,A01p18930.1_BnaDAR,C04p69920.1_BnaDAR,C04p01410.1_BnaDAR,C06p39050.1_BnaDAR,C01p13240.1_BnaDAR,A07p38760.1_BnaDAR,C05p58940.1_BnaDAR,C08p12580.1_BnaDAR,A08p35740.1_BnaDAR,A04p18680.1_BnaDAR,C08p30960.1_BnaDAR,C01p12700.1_BnaDAR,C04p36670.1_BnaDAR,C03p29810.1_BnaDAR,C09p45810.1_BnaDAR,…	0.00443868	B. napus	NSGs
GO:0009729	detection of brassinosteroid stimulus	7	0.000352794	7.24297	5	12	1801	31307	C01p12700.1_BnaDAR,C03p81440.1_BnaDAR,A01p10740.1_BnaDAR,A08p13960.1_BnaDAR,C07p49940.1_BnaDAR,	0.00496166	B. napus	NSGs
GO:0048768	root hair cell tip growth	7	0.000364292	3.9112	9	40	1801	31307	C04p69420.1_BnaDAR,C03p28040.1_BnaDAR,C05p46740.1_BnaDAR,A05p30830.1_BnaDAR,C01p45270.1_BnaDAR,A03p40840.1_BnaDAR,C03p49730.1_BnaDAR,A02p06260.1_BnaDAR,A01p35660.1_BnaDAR,	0.00508514	B. napus	NSGs
GO:0006793	phosphorus metabolic process	4	0.000378477	1.20435	286	4128	1801	31307	A06p09580.1_BnaDAR,C03p15570.1_BnaDAR,C04p69420.1_BnaDAR,A02p05500.1_BnaDAR,C09p09490.1_BnaDAR,A10p16340.1_BnaDAR,C05p10660.1_BnaDAR,C01p04960.1_BnaDAR,C04p28550.1_BnaDAR,A01p42120.1_BnaDAR,A07p08260.1_BnaDAR,A03p57510.1_BnaDAR,A08p26150.1_BnaDAR,C05p16410.1_BnaDAR,C03p41080.1_BnaDAR,C06p14990.1_BnaDAR,A07p19960.1_BnaDAR,C04p03700.1_BnaDAR,C04p51300.1_BnaDAR,A03p32990.1_BnaDAR,C09p06280.1_BnaDAR,…	0.0052635	B. napus	NSGs
GO:0015833	peptide transport	7	0.000395291	1.37494	112	1416	1801	31307	A02p01410.1_BnaDAR,A09p63520.1_BnaDAR,C01p19440.1_BnaDAR,A02p18410.1_BnaDAR,A07p29990.1_BnaDAR,C08p17650.1_BnaDAR,A10p30520.1_BnaDAR,A08p21450.1_BnaDAR,C05p59440.1_BnaDAR,C09p31810.1_BnaDAR,A08p26510.1_BnaDAR,C04p04990.1_BnaDAR,A02p17970.1_BnaDAR,C07p42140.1_BnaDAR,C02p02580.1_BnaDAR,C07p55040.1_BnaDAR,C09p65670.1_BnaDAR,A01p08650.1_BnaDAR,A03p16460.1_BnaDAR,C04p38930.1_BnaDAR,C01p07420.1_BnaDAR,…	0.00547698	B. napus	NSGs
GO:0045948	positive regulation of translational initiation	10	0.000395336	4.86727	7	25	1801	31307	C08p13990.1_BnaDAR,A06p07620.1_BnaDAR,A09p64720.1_BnaDAR,A10p27560.1_BnaDAR,C09p67630.1_BnaDAR,C05p09210.1_BnaDAR,A02p00240.1_BnaDAR,	0.00545738	B. napus	NSGs
GO:0006102	isocitrate metabolic process	8	0.000395336	4.86727	7	25	1801	31307	C02p21720.1_BnaDAR,A07p33020.1_BnaDAR,A02p13420.1_BnaDAR,A01p03300.1_BnaDAR,C02p00930.1_BnaDAR,C06p39270.1_BnaDAR,C01p03640.1_BnaDAR,	0.00545738	B. napus	NSGs
GO:0016197	endosomal transport	6	0.000419833	2.25337	21	162	1801	31307	A04p33410.1_BnaDAR,A02p18410.1_BnaDAR,A07p29990.1_BnaDAR,C06p45370.1_BnaDAR,C07p55040.1_BnaDAR,C01p06770.1_BnaDAR,C03p29600.1_BnaDAR,C03p31780.1_BnaDAR,A09p01480.1_BnaDAR,A03p24820.1_BnaDAR,A07p39050.1_BnaDAR,C03p66970.1_BnaDAR,A05p04760.1_BnaDAR,A03p06030.1_BnaDAR,C06p47260.1_BnaDAR,C04p05570.1_BnaDAR,C03p72020.1_BnaDAR,C05p06370.1_BnaDAR,C06p34400.1_BnaDAR,C02p30490.1_BnaDAR,A09p26590.1_BnaDAR,	0.0057531	B. napus	NSGs
GO:0015780	nucleotide-sugar transmembrane transport	7	0.000421096	2.68811	15	97	1801	31307	C08p50950.1_BnaDAR,C04p57450.1_BnaDAR,C01p07420.1_BnaDAR,A07p27910.1_BnaDAR,C07p52340.1_BnaDAR,A08p35860.1_BnaDAR,C01p17630.1_BnaDAR,C05p44150.1_BnaDAR,C06p51640.1_BnaDAR,A03p21000.1_BnaDAR,A01p05970.1_BnaDAR,C05p05020.1_BnaDAR,C04p23210.1_BnaDAR,C02p50920.1_BnaDAR,C08p02710.1_BnaDAR,	0.00574935	B. napus	NSGs
GO:0043248	proteasome assembly	7	0.000449259	4.21409	8	33	1801	31307	C05p27840.1_BnaDAR,C09p17720.1_BnaDAR,C07p56640.1_BnaDAR,C01p10490.1_BnaDAR,A09p14400.1_BnaDAR,C08p11250.1_BnaDAR,C03p75540.1_BnaDAR,A09p14640.1_BnaDAR,	0.00611156	B. napus	NSGs
GO:0042546	cell wall biogenesis	5	0.000456007	1.61993	52	558	1801	31307	A02p04180.1_BnaDAR,A07p21130.1_BnaDAR,A07p34560.1_BnaDAR,A06p31540.1_BnaDAR,C02p63540.1_BnaDAR,A03p51520.1_BnaDAR,A03p32740.1_BnaDAR,C07p16780.1_BnaDAR,C06p20490.1_BnaDAR,A10p23330.1_BnaDAR,C07p59210.1_BnaDAR,C03p75370.1_BnaDAR,C03p39980.1_BnaDAR,C09p61470.1_BnaDAR,C05p27510.1_BnaDAR,C01p19160.1_BnaDAR,A03p61360.1_BnaDAR,C04p13740.1_BnaDAR,A08p25440.1_BnaDAR,C04p09610.1_BnaDAR,A10p01430.1_BnaDAR,…	0.00618087	B. napus	NSGs
GO:0015031	protein transport	7	0.000468486	1.37739	108	1363	1801	31307	A09p63520.1_BnaDAR,C01p19440.1_BnaDAR,A02p18410.1_BnaDAR,A07p29990.1_BnaDAR,C08p17650.1_BnaDAR,A10p30520.1_BnaDAR,A08p21450.1_BnaDAR,C05p59440.1_BnaDAR,C09p31810.1_BnaDAR,A08p26510.1_BnaDAR,C04p04990.1_BnaDAR,A02p17970.1_BnaDAR,C07p42140.1_BnaDAR,C02p02580.1_BnaDAR,C07p55040.1_BnaDAR,C09p65670.1_BnaDAR,A01p08650.1_BnaDAR,A03p16460.1_BnaDAR,C04p38930.1_BnaDAR,C01p07420.1_BnaDAR,C08p39460.1_BnaDAR,…	0.00632709	B. napus	NSGs
GO:0022900	electron transport chain	5	0.000469929	2.00574	27	234	1801	31307	A03p57510.1_BnaDAR,A07p17170.1_BnaDAR,C09p11800.1_BnaDAR,C09p33190.1_BnaDAR,C05p04690.1_BnaDAR,C01p37530.1_BnaDAR,C06p10630.1_BnaDAR,C05p21930.1_BnaDAR,C08p29270.1_BnaDAR,C02p54130.1_BnaDAR,C07p25030.1_BnaDAR,C07p25300.1_BnaDAR,C06p42330.1_BnaDAR,C02p64800.1_BnaDAR,A05p14690.1_BnaDAR,C03p36390.1_BnaDAR,C09p63630.1_BnaDAR,A09p09930.1_BnaDAR,C06p19310.1_BnaDAR,A02p44500.1_BnaDAR,C02p64890.1_BnaDAR,…	0.00632376	B. napus	NSGs
GO:0042886	amide transport	6	0.000486093	1.36291	114	1454	1801	31307	A02p01410.1_BnaDAR,A09p63520.1_BnaDAR,C01p19440.1_BnaDAR,A02p18410.1_BnaDAR,A07p29990.1_BnaDAR,C08p17650.1_BnaDAR,A10p30520.1_BnaDAR,A08p21450.1_BnaDAR,C05p59440.1_BnaDAR,C09p31810.1_BnaDAR,A08p26510.1_BnaDAR,C04p04990.1_BnaDAR,A02p17970.1_BnaDAR,C07p42140.1_BnaDAR,C02p02580.1_BnaDAR,C04p65520.1_BnaDAR,C07p55040.1_BnaDAR,C09p65670.1_BnaDAR,A01p08650.1_BnaDAR,A03p16460.1_BnaDAR,C04p38930.1_BnaDAR,…	0.00651783	B. napus	NSGs
GO:0031331	positive regulation of cellular catabolic process	7	0.000486994	1.74267	40	399	1801	31307	C06p45820.1_BnaDAR,A02p07840.1_BnaDAR,C02p09740.1_BnaDAR,A02p04780.1_BnaDAR,C09p13260.1_BnaDAR,A04p17830.1_BnaDAR,C03p11330.1_BnaDAR,A05p35360.1_BnaDAR,C07p56640.1_BnaDAR,C05p61680.1_BnaDAR,C06p27620.1_BnaDAR,C01p10490.1_BnaDAR,C05p14150.1_BnaDAR,C06p09530.1_BnaDAR,A02p27630.1_BnaDAR,C08p44690.1_BnaDAR,A03p34180.1_BnaDAR,C09p58790.1_BnaDAR,C09p65880.1_BnaDAR,A10p27560.1_BnaDAR,C09p67630.1_BnaDAR,…	0.00650659	B. napus	NSGs
GO:0046394	carboxylic acid biosynthetic process	7	0.000490191	1.41437	93	1143	1801	31307	A06p09580.1_BnaDAR,C02p64330.1_BnaDAR,C04p67600.1_BnaDAR,C09p09490.1_BnaDAR,A07p19960.1_BnaDAR,C07p38100.1_BnaDAR,A04p33050.1_BnaDAR,C05p62970.1_BnaDAR,A09p47590.1_BnaDAR,C03p90270.1_BnaDAR,C03p62550.1_BnaDAR,C05p35350.1_BnaDAR,A04p06570.1_BnaDAR,A10p32000.1_BnaDAR,C02p11060.1_BnaDAR,A04p12010.1_BnaDAR,C03p21690.1_BnaDAR,A09p17220.1_BnaDAR,A04p30250.1_BnaDAR,C04p40010.1_BnaDAR,C06p06880.1_BnaDAR,…	0.006526	B. napus	NSGs
GO:0043094	cellular metabolic compound salvage	4	0.000491098	2.13803	23	187	1801	31307	A01p42120.1_BnaDAR,A09p67770.1_BnaDAR,C09p30580.1_BnaDAR,C09p42440.1_BnaDAR,C07p32870.1_BnaDAR,A02p17640.1_BnaDAR,A10p32000.1_BnaDAR,C09p65700.1_BnaDAR,A02p31990.1_BnaDAR,C01p04120.1_BnaDAR,C01p01260.1_BnaDAR,A08p16660.1_BnaDAR,C03p78910.1_BnaDAR,C07p36220.1_BnaDAR,A08p36850.1_BnaDAR,A09p23740.1_BnaDAR,C03p01590.1_BnaDAR,C02p50170.1_BnaDAR,C07p51890.1_BnaDAR,C02p04880.1_BnaDAR,A08p24000.1_BnaDAR,…	0.00651488	B. napus	NSGs
GO:0036503	ERAD pathway	9	0.00049544	2.22589	21	164	1801	31307	A02p07840.1_BnaDAR,C09p13260.1_BnaDAR,C03p11330.1_BnaDAR,C07p56640.1_BnaDAR,C05p61680.1_BnaDAR,C01p10490.1_BnaDAR,C06p09530.1_BnaDAR,A02p27630.1_BnaDAR,C03p29810.1_BnaDAR,C02p51130.1_BnaDAR,A03p34180.1_BnaDAR,C08p11250.1_BnaDAR,C05p16530.1_BnaDAR,C03p41570.1_BnaDAR,A03p20560.1_BnaDAR,C09p50190.1_BnaDAR,A08p01410.1_BnaDAR,C02p13480.1_BnaDAR,C09p56070.1_BnaDAR,A06p00800.1_BnaDAR,A10p15940.1_BnaDAR,	0.00654927	B. napus	NSGs
GO:1902476	chloride transmembrane transport	9	0.000508908	5.48941	6	19	1801	31307	A04p01160.1_BnaDAR,A03p27530.1_BnaDAR,A07p09940.1_BnaDAR,A08p24460.1_BnaDAR,A07p20570.1_BnaDAR,A04p15810.1_BnaDAR,	0.00670361	B. napus	NSGs
GO:0010253	UDP-rhamnose biosynthetic process	9	0.000508908	5.48941	6	19	1801	31307	C05p10660.1_BnaDAR,C06p14990.1_BnaDAR,A01p39040.1_BnaDAR,C09p19030.1_BnaDAR,C05p52470.1_BnaDAR,C06p52470.1_BnaDAR,	0.00670361	B. napus	NSGs
GO:0033478	UDP-rhamnose metabolic process	8	0.000508908	5.48941	6	19	1801	31307	C05p10660.1_BnaDAR,C06p14990.1_BnaDAR,A01p39040.1_BnaDAR,C09p19030.1_BnaDAR,C05p52470.1_BnaDAR,C06p52470.1_BnaDAR,	0.00670361	B. napus	NSGs
GO:2000379	positive regulation of reactive oxygen species metabolic process	7	0.000514283	4.68007	7	26	1801	31307	A02p35590.1_BnaDAR,C02p54420.1_BnaDAR,C09p03720.1_BnaDAR,C03p55360.1_BnaDAR,A09p03490.1_BnaDAR,A06p40950.1_BnaDAR,C07p36870.1_BnaDAR,	0.0067036	B. napus	NSGs
GO:1901607	alpha-amino acid biosynthetic process	9	0.000534002	1.81074	35	336	1801	31307	C02p64330.1_BnaDAR,A04p33050.1_BnaDAR,A09p47590.1_BnaDAR,C03p90270.1_BnaDAR,C03p62550.1_BnaDAR,A10p32000.1_BnaDAR,C02p11060.1_BnaDAR,A04p30250.1_BnaDAR,C06p06880.1_BnaDAR,C09p13290.1_BnaDAR,A02p19860.1_BnaDAR,C05p59680.1_BnaDAR,A03p04450.1_BnaDAR,C07p06030.1_BnaDAR,A06p01870.1_BnaDAR,A09p48600.1_BnaDAR,C03p10010.1_BnaDAR,C08p24720.1_BnaDAR,C03p40630.1_BnaDAR,A03p22290.1_BnaDAR,A08p02540.1_BnaDAR,…	0.00693647	B. napus	NSGs
GO:0032509	endosome transport via multivesicular body sorting pathway	7	0.000535488	3.72495	9	42	1801	31307	A02p18410.1_BnaDAR,A07p29990.1_BnaDAR,C07p55040.1_BnaDAR,C03p31780.1_BnaDAR,A07p39050.1_BnaDAR,C06p47260.1_BnaDAR,C05p06370.1_BnaDAR,C06p34400.1_BnaDAR,C02p30490.1_BnaDAR,	0.00693169	B. napus	NSGs
GO:0071985	multivesicular body sorting pathway	6	0.000535488	3.72495	9	42	1801	31307	A02p18410.1_BnaDAR,A07p29990.1_BnaDAR,C07p55040.1_BnaDAR,C03p31780.1_BnaDAR,A07p39050.1_BnaDAR,C06p47260.1_BnaDAR,C05p06370.1_BnaDAR,C06p34400.1_BnaDAR,C02p30490.1_BnaDAR,	0.00693169	B. napus	NSGs
GO:0006396	RNA processing	8	0.00053859	1.3249	133	1745	1801	31307	C06p45820.1_BnaDAR,C05p59710.1_BnaDAR,A03p52640.1_BnaDAR,C07p40410.1_BnaDAR,C01p37690.1_BnaDAR,C06p31770.1_BnaDAR,C03p41080.1_BnaDAR,C03p47690.1_BnaDAR,C02p06340.1_BnaDAR,A01p34950.1_BnaDAR,C04p05000.1_BnaDAR,A10p21160.1_BnaDAR,A02p17970.1_BnaDAR,C09p55900.1_BnaDAR,C02p49200.1_BnaDAR,C09p54150.1_BnaDAR,A01p13030.1_BnaDAR,C07p40500.1_BnaDAR,C04p71120.1_BnaDAR,A10p32260.1_BnaDAR,C09p25390.1_BnaDAR,…	0.00692393	B. napus	NSGs
GO:0046903	secretion	5	0.000541241	1.76149	38	375	1801	31307	C01p19440.1_BnaDAR,A08p33580.1_BnaDAR,C08p48300.1_BnaDAR,C05p11280.1_BnaDAR,A08p34010.1_BnaDAR,C01p06770.1_BnaDAR,C04p38930.1_BnaDAR,C08p14180.1_BnaDAR,A10p19660.1_BnaDAR,A09p64280.1_BnaDAR,C02p13660.1_BnaDAR,A07p37970.1_BnaDAR,C06p21570.1_BnaDAR,A01p06690.1_BnaDAR,A06p09570.1_BnaDAR,C05p09510.1_BnaDAR,A06p26930.1_BnaDAR,A08p33170.1_BnaDAR,C03p13240.1_BnaDAR,A10p31240.1_BnaDAR,C01p33520.1_BnaDAR,…	0.00693418	B. napus	NSGs
GO:0051274	beta-glucan biosynthetic process	9	0.000554792	2.52845	16	110	1801	31307	A02p04180.1_BnaDAR,C04p67600.1_BnaDAR,A06p31540.1_BnaDAR,C02p63540.1_BnaDAR,A03p51520.1_BnaDAR,C07p59210.1_BnaDAR,A03p61360.1_BnaDAR,C09p10110.1_BnaDAR,C03p02540.1_BnaDAR,A03p02200.1_BnaDAR,C03p26380.1_BnaDAR,C01p00470.1_BnaDAR,A04p30260.1_BnaDAR,C09p70060.1_BnaDAR,A02p43450.1_BnaDAR,C03p33180.1_BnaDAR,	0.00708354	B. napus	NSGs
GO:0015977	carbon fixation	4	0.000558113	4.09015	8	34	1801	31307	C03p45870.1_BnaDAR,C04p03760.1_BnaDAR,C07p35680.1_BnaDAR,A04p32300.1_BnaDAR,C01p52370.1_BnaDAR,A05p03130.1_BnaDAR,C04p69820.1_BnaDAR,A06p41840.1_BnaDAR,	0.0071017	B. napus	NSGs
GO:0032940	secretion by cell	6	0.000569442	1.77183	37	363	1801	31307	C01p19440.1_BnaDAR,A08p33580.1_BnaDAR,C08p48300.1_BnaDAR,C05p11280.1_BnaDAR,A08p34010.1_BnaDAR,C01p06770.1_BnaDAR,C04p38930.1_BnaDAR,C08p14180.1_BnaDAR,A09p64280.1_BnaDAR,C02p13660.1_BnaDAR,A07p37970.1_BnaDAR,C06p21570.1_BnaDAR,A01p06690.1_BnaDAR,A06p09570.1_BnaDAR,C05p09510.1_BnaDAR,A06p26930.1_BnaDAR,A08p33170.1_BnaDAR,C03p13240.1_BnaDAR,A10p31240.1_BnaDAR,C01p33520.1_BnaDAR,C09p18900.1_BnaDAR,…	0.0072213	B. napus	NSGs
GO:0019752	carboxylic acid metabolic process	6	0.000595764	1.29009	156	2102	1801	31307	A06p09580.1_BnaDAR,C08p43950.1_BnaDAR,C02p64330.1_BnaDAR,C04p67600.1_BnaDAR,C09p09490.1_BnaDAR,A07p19960.1_BnaDAR,C07p38100.1_BnaDAR,A03p32990.1_BnaDAR,C09p61050.1_BnaDAR,A04p33050.1_BnaDAR,A07p17170.1_BnaDAR,C07p42140.1_BnaDAR,A10p32260.1_BnaDAR,C05p62970.1_BnaDAR,A09p47590.1_BnaDAR,C03p90270.1_BnaDAR,C02p48480.1_BnaDAR,C03p62550.1_BnaDAR,C05p35350.1_BnaDAR,A04p06570.1_BnaDAR,A10p32000.1_BnaDAR,…	0.00752957	B. napus	NSGs
GO:0000461	endonucleolytic cleavage to generate mature 3'-end of SSU-rRNA from (SSU-rRNA, 5.8S rRNA, LSU-rRNA)	12	0.000691794	5.21494	6	20	1801	31307	A02p17970.1_BnaDAR,C06p21660.1_BnaDAR,A04p18680.1_BnaDAR,C02p58240.1_BnaDAR,C04p38690.1_BnaDAR,A07p30240.1_BnaDAR,	0.00865552	B. napus	NSGs
GO:1903409	reactive oxygen species biosynthetic process	5	0.000744529	3.0841	11	62	1801	31307	A02p35590.1_BnaDAR,C02p54420.1_BnaDAR,C09p03720.1_BnaDAR,C02p05680.1_BnaDAR,C03p55360.1_BnaDAR,A09p03490.1_BnaDAR,A06p40950.1_BnaDAR,A03p51220.1_BnaDAR,C07p36870.1_BnaDAR,A02p01460.1_BnaDAR,A07p43060.1_BnaDAR,	0.00922279	B. napus	NSGs
GO:0044283	small molecule biosynthetic process	4	0.000778743	1.33208	121	1579	1801	31307	A06p09580.1_BnaDAR,C03p16800.1_BnaDAR,C02p64330.1_BnaDAR,C04p67600.1_BnaDAR,C09p09490.1_BnaDAR,A01p01160.1_BnaDAR,A01p42120.1_BnaDAR,A07p19960.1_BnaDAR,C04p51300.1_BnaDAR,C01p01320.1_BnaDAR,C07p38100.1_BnaDAR,A04p33050.1_BnaDAR,C05p20690.1_BnaDAR,C05p62970.1_BnaDAR,C08p40890.1_BnaDAR,A09p47590.1_BnaDAR,C03p90270.1_BnaDAR,C03p62550.1_BnaDAR,A02p17640.1_BnaDAR,C05p35350.1_BnaDAR,A04p06570.1_BnaDAR,…	0.00961477	B. napus	NSGs
GO:0009408	response to heat	5	0.00078201	1.56709	54	599	1801	31307	A06p09580.1_BnaDAR,C08p45250.1_BnaDAR,C09p17720.1_BnaDAR,C05p14230.1_BnaDAR,C04p67600.1_BnaDAR,C02p56200.1_BnaDAR,A06p12060.1_BnaDAR,C09p31810.1_BnaDAR,C04p72600.1_BnaDAR,C04p51300.1_BnaDAR,C08p17370.1_BnaDAR,C05p62970.1_BnaDAR,C08p40890.1_BnaDAR,A08p31770.1_BnaDAR,C06p48480.1_BnaDAR,C02p36710.1_BnaDAR,A10p33140.1_BnaDAR,C07p56640.1_BnaDAR,C09p61700.1_BnaDAR,A06p11000.1_BnaDAR,C01p10490.1_BnaDAR,…	0.00962336	B. napus	NSGs
GO:0000491	small nucleolar ribonucleoprotein complex assembly	8	0.00080943	6.20826	5	14	1801	31307	C02p10820.1_BnaDAR,A10p18490.1_BnaDAR,A03p10690.1_BnaDAR,C03p12300.1_BnaDAR,C09p54310.1_BnaDAR,	0.00992812	B. napus	NSGs
GO:0070613	regulation of protein processing	8	0.00080943	6.20826	5	14	1801	31307	C02p10820.1_BnaDAR,A10p18490.1_BnaDAR,A03p10690.1_BnaDAR,C03p12300.1_BnaDAR,C09p54310.1_BnaDAR,	0.00992812	B. napus	NSGs
GO:1903317	regulation of protein maturation	7	0.00080943	6.20826	5	14	1801	31307	C02p10820.1_BnaDAR,A10p18490.1_BnaDAR,A03p10690.1_BnaDAR,C03p12300.1_BnaDAR,C09p54310.1_BnaDAR,	0.00992812	B. napus	NSGs
GO:0009615	response to virus	6	0.000859088	1.95654	26	231	1801	31307	C05p14230.1_BnaDAR,A08p32020.1_BnaDAR,A06p12060.1_BnaDAR,C04p51300.1_BnaDAR,C08p16590.1_BnaDAR,C08p17370.1_BnaDAR,C08p40890.1_BnaDAR,A10p33140.1_BnaDAR,A02p43590.1_BnaDAR,C06p27620.1_BnaDAR,C03p04640.1_BnaDAR,C01p20490.1_BnaDAR,C08p45810.1_BnaDAR,C01p52600.1_BnaDAR,A08p31430.1_BnaDAR,A10p09960.1_BnaDAR,A10p31240.1_BnaDAR,C04p56300.1_BnaDAR,C04p60700.1_BnaDAR,C05p12070.1_BnaDAR,C02p64400.1_BnaDAR,…	0.0104346	B. napus	NSGs
GO:1905156	negative regulation of photosynthesis	7	0.000906563	3.2191	10	54	1801	31307	C09p11800.1_BnaDAR,C05p04690.1_BnaDAR,C07p25300.1_BnaDAR,C06p42330.1_BnaDAR,A05p14690.1_BnaDAR,A09p09930.1_BnaDAR,A02p44500.1_BnaDAR,C02p64890.1_BnaDAR,C01p29590.1_BnaDAR,A07p17390.1_BnaDAR,	0.0109756	B. napus	NSGs
GO:0017001	antibiotic catabolic process	5	0.000906563	3.2191	10	54	1801	31307	A06p16600.1_BnaDAR,C07p60920.1_BnaDAR,C01p03770.1_BnaDAR,A05p08780.1_BnaDAR,C03p01660.1_BnaDAR,C05p19240.1_BnaDAR,C04p65660.1_BnaDAR,C08p20260.1_BnaDAR,A08p29320.1_BnaDAR,C07p22930.1_BnaDAR,	0.0109756	B. napus	NSGs
GO:0005975	carbohydrate metabolic process	4	0.000971038	1.35503	105	1347	1801	31307	C04p39030.1_BnaDAR,A06p09580.1_BnaDAR,A02p04180.1_BnaDAR,C04p67600.1_BnaDAR,C09p09490.1_BnaDAR,A01p01160.1_BnaDAR,C09p09850.1_BnaDAR,A04p06060.1_BnaDAR,A06p31540.1_BnaDAR,C04p72600.1_BnaDAR,C02p63540.1_BnaDAR,A10p03170.1_BnaDAR,C04p51300.1_BnaDAR,C01p01320.1_BnaDAR,A03p51520.1_BnaDAR,C03p45870.1_BnaDAR,A07p26680.1_BnaDAR,C03p41870.1_BnaDAR,A03p32740.1_BnaDAR,A09p01950.1_BnaDAR,C08p02570.1_BnaDAR,…	0.0116806	B. napus	NSGs
GO:0000054	ribosomal subunit export from nucleus	9	0.000980473	2.98772	11	64	1801	31307	A10p12450.1_BnaDAR,C01p13240.1_BnaDAR,C08p30960.1_BnaDAR,C04p36670.1_BnaDAR,C09p45810.1_BnaDAR,A03p21000.1_BnaDAR,C04p11060.1_BnaDAR,C02p16340.1_BnaDAR,C07p50300.1_BnaDAR,A03p51760.1_BnaDAR,A04p20690.1_BnaDAR,	0.0117563	B. napus	NSGs
GO:0033750	ribosome localization	4	0.000980473	2.98772	11	64	1801	31307	A10p12450.1_BnaDAR,C01p13240.1_BnaDAR,C08p30960.1_BnaDAR,C04p36670.1_BnaDAR,C09p45810.1_BnaDAR,A03p21000.1_BnaDAR,C04p11060.1_BnaDAR,C02p16340.1_BnaDAR,C07p50300.1_BnaDAR,A03p51760.1_BnaDAR,A04p20690.1_BnaDAR,	0.0117563	B. napus	NSGs
GO:0030243	cellulose metabolic process	9	0.000999439	2.39767	16	116	1801	31307	A02p04180.1_BnaDAR,C04p67600.1_BnaDAR,A06p31540.1_BnaDAR,C02p63540.1_BnaDAR,A03p51520.1_BnaDAR,C07p59210.1_BnaDAR,A03p61360.1_BnaDAR,C09p10110.1_BnaDAR,C03p02540.1_BnaDAR,A03p02200.1_BnaDAR,C03p26380.1_BnaDAR,C01p00470.1_BnaDAR,A04p30260.1_BnaDAR,C09p70060.1_BnaDAR,A02p43450.1_BnaDAR,C03p33180.1_BnaDAR,	0.0119073	B. napus	NSGs
GO:0045324	late endosome to vacuole transport	7	0.00100288	2.81888	12	74	1801	31307	A02p18410.1_BnaDAR,A07p29990.1_BnaDAR,C07p55040.1_BnaDAR,A01p08650.1_BnaDAR,C01p06770.1_BnaDAR,C03p31780.1_BnaDAR,A07p39050.1_BnaDAR,A03p06030.1_BnaDAR,C06p47260.1_BnaDAR,C05p06370.1_BnaDAR,C06p34400.1_BnaDAR,C02p30490.1_BnaDAR,	0.0119104	B. napus	NSGs
GO:0009060	aerobic respiration	7	0.00101194	2.06718	22	185	1801	31307	A07p17170.1_BnaDAR,A03p16390.1_BnaDAR,C05p21930.1_BnaDAR,C08p01110.1_BnaDAR,C02p54130.1_BnaDAR,C07p25030.1_BnaDAR,C02p64800.1_BnaDAR,C03p59910.1_BnaDAR,A01p03300.1_BnaDAR,C03p19270.1_BnaDAR,C09p63630.1_BnaDAR,C06p19310.1_BnaDAR,C09p50210.1_BnaDAR,A09p41920.1_BnaDAR,C09p36700.1_BnaDAR,C03p34860.1_BnaDAR,C02p00930.1_BnaDAR,C01p03640.1_BnaDAR,C07p36290.1_BnaDAR,A08p36950.1_BnaDAR,A06p32620.1_BnaDAR,…	0.01198	B. napus	NSGs
GO:0010207	photosystem II assembly	7	0.00101776	3.75851	8	37	1801	31307	C09p11800.1_BnaDAR,C07p25300.1_BnaDAR,A09p09930.1_BnaDAR,A02p44500.1_BnaDAR,C02p64890.1_BnaDAR,C01p29590.1_BnaDAR,C06p30200.1_BnaDAR,A07p17390.1_BnaDAR,	0.0120109	B. napus	NSGs
GO:0034655	nucleobase-containing compound catabolic process	6	0.0010569	1.54644	54	607	1801	31307	A06p09580.1_BnaDAR,C06p45820.1_BnaDAR,C09p09490.1_BnaDAR,C05p20690.1_BnaDAR,C05p62970.1_BnaDAR,A03p55500.1_BnaDAR,A04p17830.1_BnaDAR,C08p32100.1_BnaDAR,A04p06570.1_BnaDAR,C04p40010.1_BnaDAR,A05p35360.1_BnaDAR,C02p36710.1_BnaDAR,C08p28180.1_BnaDAR,C04p39960.1_BnaDAR,A06p30290.1_BnaDAR,C06p27620.1_BnaDAR,C08p16180.1_BnaDAR,A07p21360.1_BnaDAR,A09p46050.1_BnaDAR,C05p14150.1_BnaDAR,A09p67350.1_BnaDAR,…	0.0124335	B. napus	NSGs
GO:0006611	protein export from nucleus	9	0.00107594	1.90018	27	247	1801	31307	A02p17970.1_BnaDAR,C02p02580.1_BnaDAR,C09p65670.1_BnaDAR,A10p12450.1_BnaDAR,C04p01410.1_BnaDAR,C06p39050.1_BnaDAR,C01p13240.1_BnaDAR,A07p38760.1_BnaDAR,A04p18680.1_BnaDAR,C08p30960.1_BnaDAR,C01p12700.1_BnaDAR,C04p36670.1_BnaDAR,C09p45810.1_BnaDAR,C03p81440.1_BnaDAR,A03p21000.1_BnaDAR,A10p27560.1_BnaDAR,C09p67630.1_BnaDAR,A01p10740.1_BnaDAR,C04p11060.1_BnaDAR,C02p16340.1_BnaDAR,C07p50300.1_BnaDAR,…	0.0126179	B. napus	NSGs
GO:0016036	cellular response to phosphate starvation	8	0.00108665	2.05607	22	186	1801	31307	A01p01160.1_BnaDAR,C04p51300.1_BnaDAR,C01p01320.1_BnaDAR,A06p16600.1_BnaDAR,C08p40890.1_BnaDAR,C03p91410.1_BnaDAR,C07p60920.1_BnaDAR,C01p03770.1_BnaDAR,C06p18150.1_BnaDAR,C06p14690.1_BnaDAR,A06p32530.1_BnaDAR,C05p19240.1_BnaDAR,C07p62690.1_BnaDAR,C05p63340.1_BnaDAR,C02p60780.1_BnaDAR,C05p58510.1_BnaDAR,A03p26900.1_BnaDAR,C08p20260.1_BnaDAR,A08p29320.1_BnaDAR,C06p43290.1_BnaDAR,C03p11430.1_BnaDAR,…	0.0127037	B. napus	NSGs
GO:0016053	organic acid biosynthetic process	5	0.00113781	1.37703	93	1174	1801	31307	A06p09580.1_BnaDAR,C02p64330.1_BnaDAR,C04p67600.1_BnaDAR,C09p09490.1_BnaDAR,A07p19960.1_BnaDAR,C07p38100.1_BnaDAR,A04p33050.1_BnaDAR,C05p62970.1_BnaDAR,A09p47590.1_BnaDAR,C03p90270.1_BnaDAR,C03p62550.1_BnaDAR,C05p35350.1_BnaDAR,A04p06570.1_BnaDAR,A10p32000.1_BnaDAR,C02p11060.1_BnaDAR,A04p12010.1_BnaDAR,C03p21690.1_BnaDAR,A09p17220.1_BnaDAR,A04p30250.1_BnaDAR,C04p40010.1_BnaDAR,C06p06880.1_BnaDAR,…	0.0132191	B. napus	NSGs
GO:0009896	positive regulation of catabolic process	6	0.00119368	1.66346	40	418	1801	31307	C06p45820.1_BnaDAR,A02p07840.1_BnaDAR,C02p09740.1_BnaDAR,A02p04780.1_BnaDAR,C09p13260.1_BnaDAR,A04p17830.1_BnaDAR,C03p11330.1_BnaDAR,A05p35360.1_BnaDAR,C07p56640.1_BnaDAR,C05p61680.1_BnaDAR,C06p27620.1_BnaDAR,C01p10490.1_BnaDAR,C05p14150.1_BnaDAR,C06p09530.1_BnaDAR,A02p27630.1_BnaDAR,C08p44690.1_BnaDAR,A03p34180.1_BnaDAR,C09p58790.1_BnaDAR,C09p65880.1_BnaDAR,A10p27560.1_BnaDAR,C09p67630.1_BnaDAR,…	0.0138253	B. napus	NSGs
GO:1903829	positive regulation of protein localization	7	0.0012027	2.35703	16	118	1801	31307	C01p07420.1_BnaDAR,C08p39460.1_BnaDAR,A09p56490.1_BnaDAR,C01p12700.1_BnaDAR,C05p56080.1_BnaDAR,C03p81440.1_BnaDAR,A10p09960.1_BnaDAR,A10p31240.1_BnaDAR,A05p37520.1_BnaDAR,C09p14790.1_BnaDAR,A01p10740.1_BnaDAR,A03p37310.1_BnaDAR,C03p45300.1_BnaDAR,A08p13960.1_BnaDAR,C07p49940.1_BnaDAR,C04p00700.1_BnaDAR,	0.0138868	B. napus	NSGs
GO:0019318	hexose metabolic process	6	0.0012504	2.03419	22	188	1801	31307	A06p09580.1_BnaDAR,A01p01160.1_BnaDAR,C04p72600.1_BnaDAR,C01p01320.1_BnaDAR,C05p62970.1_BnaDAR,A04p06570.1_BnaDAR,C04p18940.1_BnaDAR,C04p40010.1_BnaDAR,C08p29270.1_BnaDAR,C08p28180.1_BnaDAR,C08p16180.1_BnaDAR,A07p21320.1_BnaDAR,A09p45990.1_BnaDAR,C08p46430.1_BnaDAR,A06p32530.1_BnaDAR,C07p62690.1_BnaDAR,C03p40720.1_BnaDAR,A03p08020.1_BnaDAR,C05p11290.1_BnaDAR,C08p41620.1_BnaDAR,A08p09930.1_BnaDAR,…	0.0143931	B. napus	NSGs
GO:0070727	cellular macromolecule localization	4	0.00127762	1.29828	131	1754	1801	31307	C06p28680.1_BnaDAR,A09p63520.1_BnaDAR,C01p19440.1_BnaDAR,A02p18410.1_BnaDAR,A07p29990.1_BnaDAR,C08p17650.1_BnaDAR,A10p30520.1_BnaDAR,A08p21450.1_BnaDAR,C05p59440.1_BnaDAR,C09p31810.1_BnaDAR,A08p26510.1_BnaDAR,C04p04990.1_BnaDAR,A05p37040.1_BnaDAR,A02p17970.1_BnaDAR,C05p61920.1_BnaDAR,C07p43200.1_BnaDAR,C07p42140.1_BnaDAR,C02p02580.1_BnaDAR,C07p55040.1_BnaDAR,C09p65670.1_BnaDAR,A01p08650.1_BnaDAR,…	0.0146613	B. napus	NSGs
GO:0007034	vacuolar transport	6	0.00144691	1.86248	27	252	1801	31307	A02p18410.1_BnaDAR,A07p29990.1_BnaDAR,A08p21450.1_BnaDAR,C06p45370.1_BnaDAR,C07p55040.1_BnaDAR,A01p08650.1_BnaDAR,C01p06770.1_BnaDAR,C09p03950.1_BnaDAR,C01p19880.1_BnaDAR,A01p15030.1_BnaDAR,A03p54670.1_BnaDAR,A01p02110.1_BnaDAR,C02p54850.1_BnaDAR,C09p12450.1_BnaDAR,C03p31780.1_BnaDAR,A09p01480.1_BnaDAR,A07p39050.1_BnaDAR,C03p66970.1_BnaDAR,C09p70690.1_BnaDAR,A03p06030.1_BnaDAR,C06p47260.1_BnaDAR,…	0.0165531	B. napus	NSGs
GO:0034660	ncRNA metabolic process	8	0.00145097	1.37936	88	1109	1801	31307	C07p40410.1_BnaDAR,C01p37690.1_BnaDAR,C03p41080.1_BnaDAR,C03p47690.1_BnaDAR,C02p06340.1_BnaDAR,C04p05000.1_BnaDAR,A10p21160.1_BnaDAR,A02p17970.1_BnaDAR,C09p61050.1_BnaDAR,C09p55900.1_BnaDAR,C02p49200.1_BnaDAR,C09p54150.1_BnaDAR,A01p13030.1_BnaDAR,C07p40500.1_BnaDAR,A10p32260.1_BnaDAR,C07p44760.1_BnaDAR,C09p15300.1_BnaDAR,C03p07700.1_BnaDAR,A02p00440.1_BnaDAR,C03p04990.1_BnaDAR,A01p38760.1_BnaDAR,…	0.016549	B. napus	NSGs
GO:0016052	carbohydrate catabolic process	5	0.00150488	1.73831	33	330	1801	31307	A06p09580.1_BnaDAR,C09p09490.1_BnaDAR,C09p09850.1_BnaDAR,A07p26680.1_BnaDAR,C05p62970.1_BnaDAR,A04p06570.1_BnaDAR,C04p40010.1_BnaDAR,C02p36710.1_BnaDAR,C08p28180.1_BnaDAR,C04p39960.1_BnaDAR,A06p30290.1_BnaDAR,C02p37310.1_BnaDAR,C08p16180.1_BnaDAR,A07p21360.1_BnaDAR,A09p46050.1_BnaDAR,C07p48600.1_BnaDAR,C01p10320.1_BnaDAR,C08p28300.1_BnaDAR,A07p21320.1_BnaDAR,A09p45990.1_BnaDAR,C06p20910.1_BnaDAR,…	0.0171117	B. napus	NSGs
GO:0043467	regulation of generation of precursor metabolites and energy	6	0.00153244	2.56796	13	88	1801	31307	C09p11800.1_BnaDAR,C05p04690.1_BnaDAR,C06p10630.1_BnaDAR,A04p01160.1_BnaDAR,C07p25300.1_BnaDAR,C06p42330.1_BnaDAR,A05p14690.1_BnaDAR,A09p09930.1_BnaDAR,A02p44500.1_BnaDAR,C02p64890.1_BnaDAR,C01p29590.1_BnaDAR,A05p37670.1_BnaDAR,A07p17390.1_BnaDAR,	0.0173198	B. napus	NSGs
GO:0006268	DNA unwinding involved in DNA replication	10	0.00155293	4.53473	6	23	1801	31307	C03p38170.1_BnaDAR,A09p01520.1_BnaDAR,C07p29500.1_BnaDAR,C09p01630.1_BnaDAR,A03p31270.1_BnaDAR,C02p47220.1_BnaDAR,	0.0174986	B. napus	NSGs
GO:0046824	positive regulation of nucleocytoplasmic transport	8	0.00155293	4.53473	6	23	1801	31307	C01p12700.1_BnaDAR,C03p81440.1_BnaDAR,A01p10740.1_BnaDAR,A08p13960.1_BnaDAR,C07p49940.1_BnaDAR,C04p00700.1_BnaDAR,	0.0174986	B. napus	NSGs
GO:0006623	protein targeting to vacuole	10	0.00157239	2.29859	16	121	1801	31307	A02p18410.1_BnaDAR,A07p29990.1_BnaDAR,A08p21450.1_BnaDAR,A01p08650.1_BnaDAR,C01p19880.1_BnaDAR,A01p15030.1_BnaDAR,A03p54670.1_BnaDAR,C09p12450.1_BnaDAR,A07p39050.1_BnaDAR,C03p66970.1_BnaDAR,C09p70690.1_BnaDAR,C06p47260.1_BnaDAR,C03p72020.1_BnaDAR,C06p34400.1_BnaDAR,A10p30280.1_BnaDAR,C02p30490.1_BnaDAR,	0.0176117	B. napus	NSGs
GO:0031329	regulation of cellular catabolic process	6	0.00158193	1.53913	51	576	1801	31307	C06p45820.1_BnaDAR,A02p07840.1_BnaDAR,C02p09740.1_BnaDAR,A02p04780.1_BnaDAR,C09p13260.1_BnaDAR,A09p50860.1_BnaDAR,A03p55500.1_BnaDAR,A04p17830.1_BnaDAR,C03p11330.1_BnaDAR,C08p32100.1_BnaDAR,A05p35360.1_BnaDAR,C06p25050.1_BnaDAR,C07p56640.1_BnaDAR,C05p61680.1_BnaDAR,C06p27620.1_BnaDAR,C01p10490.1_BnaDAR,C05p14150.1_BnaDAR,C06p09530.1_BnaDAR,A02p27630.1_BnaDAR,C08p44690.1_BnaDAR,C03p29810.1_BnaDAR,…	0.0176656	B. napus	NSGs
GO:0071695	anatomical structure maturation	4	0.00163309	1.55961	48	535	1801	31307	A02p00180.1_BnaDAR,C04p69420.1_BnaDAR,C09p60180.1_BnaDAR,A07p21130.1_BnaDAR,A04p05900.1_BnaDAR,C04p10330.1_BnaDAR,A09p46730.1_BnaDAR,C03p28040.1_BnaDAR,C06p20490.1_BnaDAR,C08p29060.1_BnaDAR,C01p07420.1_BnaDAR,C03p24400.1_BnaDAR,C02p08660.1_BnaDAR,A03p04270.1_BnaDAR,C01p12700.1_BnaDAR,A03p20760.1_BnaDAR,C05p46740.1_BnaDAR,C06p48830.1_BnaDAR,C03p81440.1_BnaDAR,A09p26600.1_BnaDAR,A05p30830.1_BnaDAR,…	0.0181827	B. napus	NSGs
GO:0006417	regulation of translation	8	0.00169441	1.63222	40	426	1801	31307	C06p45820.1_BnaDAR,C08p13990.1_BnaDAR,C05p16410.1_BnaDAR,A03p07030.1_BnaDAR,A04p17830.1_BnaDAR,A05p35360.1_BnaDAR,C06p48480.1_BnaDAR,C08p36110.1_BnaDAR,C06p27620.1_BnaDAR,A06p07620.1_BnaDAR,A09p60100.1_BnaDAR,C05p14150.1_BnaDAR,C08p44690.1_BnaDAR,A04p03210.1_BnaDAR,A06p14150.1_BnaDAR,C06p33420.1_BnaDAR,A07p40110.1_BnaDAR,A09p64720.1_BnaDAR,C08p24720.1_BnaDAR,C02p07590.1_BnaDAR,C09p65880.1_BnaDAR,…	0.0188095	B. napus	NSGs
GO:0044270	cellular nitrogen compound catabolic process	5	0.00184298	1.47315	60	708	1801	31307	A06p09580.1_BnaDAR,C06p45820.1_BnaDAR,C06p28680.1_BnaDAR,C09p09490.1_BnaDAR,C05p48530.1_BnaDAR,C05p20690.1_BnaDAR,C05p62970.1_BnaDAR,A03p55500.1_BnaDAR,A04p17830.1_BnaDAR,C08p32100.1_BnaDAR,A04p06570.1_BnaDAR,C04p40010.1_BnaDAR,A05p35360.1_BnaDAR,C02p36710.1_BnaDAR,C08p28180.1_BnaDAR,C04p39960.1_BnaDAR,A06p30290.1_BnaDAR,C06p27620.1_BnaDAR,C03p07190.1_BnaDAR,C08p16180.1_BnaDAR,A07p21360.1_BnaDAR,…	0.0202187	B. napus	NSGs
GO:0008104	protein localization	5	0.00184372	1.29538	124	1664	1801	31307	A09p63520.1_BnaDAR,C01p19440.1_BnaDAR,A02p18410.1_BnaDAR,A07p29990.1_BnaDAR,C08p17650.1_BnaDAR,A10p30520.1_BnaDAR,A08p21450.1_BnaDAR,C05p59440.1_BnaDAR,C09p31810.1_BnaDAR,A08p26510.1_BnaDAR,C04p04990.1_BnaDAR,A05p37040.1_BnaDAR,A02p17970.1_BnaDAR,C05p61920.1_BnaDAR,C07p43200.1_BnaDAR,C07p42140.1_BnaDAR,C02p02580.1_BnaDAR,C07p55040.1_BnaDAR,C09p65670.1_BnaDAR,A01p08650.1_BnaDAR,A08p34010.1_BnaDAR,…	0.0201677	B. napus	NSGs
GO:0051168	nuclear export	8	0.00194367	1.80269	28	270	1801	31307	A02p17970.1_BnaDAR,C02p02580.1_BnaDAR,C09p65670.1_BnaDAR,A10p12450.1_BnaDAR,C04p01410.1_BnaDAR,C06p39050.1_BnaDAR,C01p13240.1_BnaDAR,A07p38760.1_BnaDAR,A08p35740.1_BnaDAR,A04p18680.1_BnaDAR,C08p30960.1_BnaDAR,C01p12700.1_BnaDAR,C04p36670.1_BnaDAR,C09p45810.1_BnaDAR,C03p81440.1_BnaDAR,A03p21000.1_BnaDAR,A10p27560.1_BnaDAR,C09p67630.1_BnaDAR,A01p10740.1_BnaDAR,C04p11060.1_BnaDAR,C02p16340.1_BnaDAR,…	0.0211991	B. napus	NSGs
GO:0009970	cellular response to sulfate starvation	8	0.00194434	3.80256	7	32	1801	31307	A06p16600.1_BnaDAR,C07p60920.1_BnaDAR,C01p03770.1_BnaDAR,C05p19240.1_BnaDAR,C08p20260.1_BnaDAR,A08p29320.1_BnaDAR,C07p22930.1_BnaDAR,	0.0211447	B. napus	NSGs
GO:0006821	chloride transport	8	0.00194434	3.80256	7	32	1801	31307	A04p01160.1_BnaDAR,A03p27530.1_BnaDAR,A07p09940.1_BnaDAR,A08p24460.1_BnaDAR,A07p20570.1_BnaDAR,A06p34810.1_BnaDAR,A04p15810.1_BnaDAR,	0.0211447	B. napus	NSGs
GO:0009066	aspartate family amino acid metabolic process	9	0.00195539	2.18899	17	135	1801	31307	A10p32260.1_BnaDAR,C09p13290.1_BnaDAR,A03p04450.1_BnaDAR,C07p06030.1_BnaDAR,C03p10010.1_BnaDAR,C03p40630.1_BnaDAR,A03p01430.1_BnaDAR,C01p39830.1_BnaDAR,A06p42390.1_BnaDAR,C09p59050.1_BnaDAR,C03p01760.1_BnaDAR,A03p61170.1_BnaDAR,A05p44840.1_BnaDAR,C01p06930.1_BnaDAR,A08p24000.1_BnaDAR,C01p46870.1_BnaDAR,C07p59030.1_BnaDAR,	0.0211419	B. napus	NSGs
GO:0072334	UDP-galactose transmembrane transport	9	0.00197077	4.34578	6	24	1801	31307	C01p07420.1_BnaDAR,A07p27910.1_BnaDAR,C07p52340.1_BnaDAR,C01p17630.1_BnaDAR,C06p51640.1_BnaDAR,C02p50920.1_BnaDAR,	0.0212468	B. napus	NSGs
GO:0009767	photosynthetic electron transport chain	6	0.00203309	2.24298	16	124	1801	31307	A03p57510.1_BnaDAR,C09p11800.1_BnaDAR,C09p33190.1_BnaDAR,C05p04690.1_BnaDAR,C01p37530.1_BnaDAR,C06p10630.1_BnaDAR,C08p29270.1_BnaDAR,C07p25300.1_BnaDAR,C06p42330.1_BnaDAR,A05p14690.1_BnaDAR,C03p36390.1_BnaDAR,A09p09930.1_BnaDAR,A02p44500.1_BnaDAR,C02p64890.1_BnaDAR,C01p29590.1_BnaDAR,A07p17390.1_BnaDAR,	0.0218557	B. napus	NSGs
GO:0033157	regulation of intracellular protein transport	9	0.00208778	2.30749	15	113	1801	31307	C04p04990.1_BnaDAR,C01p07420.1_BnaDAR,C08p39460.1_BnaDAR,A09p56490.1_BnaDAR,C06p39050.1_BnaDAR,A07p24900.1_BnaDAR,C01p12700.1_BnaDAR,C03p81440.1_BnaDAR,C09p14790.1_BnaDAR,C06p26470.1_BnaDAR,A01p10740.1_BnaDAR,A08p13960.1_BnaDAR,C07p49940.1_BnaDAR,C04p00700.1_BnaDAR,C04p32850.1_BnaDAR,	0.0223793	B. napus	NSGs
GO:0046700	heterocycle catabolic process	5	0.00209559	1.46487	60	712	1801	31307	A06p09580.1_BnaDAR,C06p45820.1_BnaDAR,C06p28680.1_BnaDAR,C09p09490.1_BnaDAR,C05p48530.1_BnaDAR,C05p20690.1_BnaDAR,C05p62970.1_BnaDAR,A03p55500.1_BnaDAR,A04p17830.1_BnaDAR,C08p32100.1_BnaDAR,A04p06570.1_BnaDAR,C04p40010.1_BnaDAR,A05p35360.1_BnaDAR,C02p36710.1_BnaDAR,C08p28180.1_BnaDAR,C04p39960.1_BnaDAR,A06p30290.1_BnaDAR,C06p27620.1_BnaDAR,C03p07190.1_BnaDAR,C08p16180.1_BnaDAR,A07p21360.1_BnaDAR,…	0.0223988	B. napus	NSGs
GO:0009749	response to glucose	8	0.00229084	2.15703	17	137	1801	31307	C08p13990.1_BnaDAR,A03p12990.1_BnaDAR,C05p16410.1_BnaDAR,C02p36710.1_BnaDAR,C05p19600.1_BnaDAR,A06p07620.1_BnaDAR,A09p60100.1_BnaDAR,A06p14150.1_BnaDAR,A09p64720.1_BnaDAR,A07p41520.1_BnaDAR,C08p20520.1_BnaDAR,C07p47500.1_BnaDAR,C06p49940.1_BnaDAR,C08p43540.1_BnaDAR,C08p18410.1_BnaDAR,C05p09210.1_BnaDAR,A04p14780.1_BnaDAR,	0.024416	B. napus	NSGs
GO:0009086	methionine biosynthetic process	11	0.00241066	3.31107	8	42	1801	31307	C09p13290.1_BnaDAR,C07p06030.1_BnaDAR,C03p10010.1_BnaDAR,C03p40630.1_BnaDAR,A06p42390.1_BnaDAR,C09p59050.1_BnaDAR,A05p44840.1_BnaDAR,A08p24000.1_BnaDAR,	0.0256201	B. napus	NSGs
GO:0031125	rRNA 3'-end processing	11	0.00241066	3.31107	8	42	1801	31307	A02p17970.1_BnaDAR,C06p21660.1_BnaDAR,C06p27620.1_BnaDAR,A04p18680.1_BnaDAR,C02p58240.1_BnaDAR,C04p38690.1_BnaDAR,A07p30240.1_BnaDAR,A09p53690.1_BnaDAR,	0.0256201	B. napus	NSGs
GO:0006099	tricarboxylic acid cycle	4	0.00248215	2.54387	12	82	1801	31307	A07p17170.1_BnaDAR,C08p01110.1_BnaDAR,C07p25030.1_BnaDAR,C02p64800.1_BnaDAR,C03p59910.1_BnaDAR,A01p03300.1_BnaDAR,C09p50210.1_BnaDAR,C02p00930.1_BnaDAR,C01p03640.1_BnaDAR,A08p36950.1_BnaDAR,A06p32620.1_BnaDAR,A07p22470.1_BnaDAR,	0.0262309	B. napus	NSGs
GO:0046323	glucose import	11	0.00260135	2.19	16	127	1801	31307	A08p29210.1_BnaDAR,A09p05860.1_BnaDAR,C08p12350.1_BnaDAR,C08p20400.1_BnaDAR,C03p79990.1_BnaDAR,C05p61310.1_BnaDAR,A08p35700.1_BnaDAR,C07p06740.1_BnaDAR,C05p09530.1_BnaDAR,C08p26750.1_BnaDAR,A09p01500.1_BnaDAR,A05p29200.1_BnaDAR,C08p49750.1_BnaDAR,C03p41900.1_BnaDAR,A06p07920.1_BnaDAR,A01p34810.1_BnaDAR,	0.0272596	B. napus	NSGs
GO:0009064	glutamine family amino acid metabolic process	9	0.00267304	2.12599	17	139	1801	31307	C03p90270.1_BnaDAR,A10p32000.1_BnaDAR,A04p30250.1_BnaDAR,C06p06880.1_BnaDAR,A02p19860.1_BnaDAR,A06p01870.1_BnaDAR,A09p48600.1_BnaDAR,A03p22290.1_BnaDAR,A08p02540.1_BnaDAR,A05p06600.1_BnaDAR,A03p61170.1_BnaDAR,C09p65910.1_BnaDAR,A06p02290.1_BnaDAR,C06p43290.1_BnaDAR,C01p06930.1_BnaDAR,C04p68830.1_BnaDAR,C07p59030.1_BnaDAR,	0.0279325	B. napus	NSGs
GO:0072666	establishment of protein localization to vacuole	8	0.00267304	2.12599	17	139	1801	31307	A02p18410.1_BnaDAR,A07p29990.1_BnaDAR,A08p21450.1_BnaDAR,C07p55040.1_BnaDAR,A01p08650.1_BnaDAR,C01p19880.1_BnaDAR,A01p15030.1_BnaDAR,A03p54670.1_BnaDAR,C09p12450.1_BnaDAR,A07p39050.1_BnaDAR,C03p66970.1_BnaDAR,C09p70690.1_BnaDAR,C06p47260.1_BnaDAR,C03p72020.1_BnaDAR,C06p34400.1_BnaDAR,A10p30280.1_BnaDAR,C02p30490.1_BnaDAR,	0.0279325	B. napus	NSGs
GO:0072665	protein localization to vacuole	7	0.00267304	2.12599	17	139	1801	31307	A02p18410.1_BnaDAR,A07p29990.1_BnaDAR,A08p21450.1_BnaDAR,C07p55040.1_BnaDAR,A01p08650.1_BnaDAR,C01p19880.1_BnaDAR,A01p15030.1_BnaDAR,A03p54670.1_BnaDAR,C09p12450.1_BnaDAR,A07p39050.1_BnaDAR,C03p66970.1_BnaDAR,C09p70690.1_BnaDAR,C06p47260.1_BnaDAR,C03p72020.1_BnaDAR,C06p34400.1_BnaDAR,A10p30280.1_BnaDAR,C02p30490.1_BnaDAR,	0.0279325	B. napus	NSGs
GO:0006904	vesicle docking involved in exocytosis	6	0.00268559	2.80373	10	62	1801	31307	A08p34010.1_BnaDAR,C04p38930.1_BnaDAR,C06p21570.1_BnaDAR,A06p26930.1_BnaDAR,C03p13240.1_BnaDAR,C01p33520.1_BnaDAR,C09p52360.1_BnaDAR,C08p28940.1_BnaDAR,C03p70310.1_BnaDAR,C05p58160.1_BnaDAR,	0.0278305	B. napus	NSGs
GO:0000902	cell morphogenesis	4	0.00275913	1.33177	95	1240	1801	31307	C04p69420.1_BnaDAR,A02p05500.1_BnaDAR,A03p08950.1_BnaDAR,A05p08990.1_BnaDAR,A02p38660.1_BnaDAR,C05p54480.1_BnaDAR,A07p21130.1_BnaDAR,C04p04990.1_BnaDAR,C06p45370.1_BnaDAR,C09p29410.1_BnaDAR,C08p31910.1_BnaDAR,A04p33050.1_BnaDAR,C03p41870.1_BnaDAR,A03p32740.1_BnaDAR,C03p28040.1_BnaDAR,C07p14780.1_BnaDAR,A10p25620.1_BnaDAR,C06p20490.1_BnaDAR,C09p03430.1_BnaDAR,A01p14940.1_BnaDAR,A10p31920.1_BnaDAR,…	0.0285135	B. napus	NSGs
GO:0042744	hydrogen peroxide catabolic process	6	0.00281469	3.23407	8	43	1801	31307	A06p16600.1_BnaDAR,C07p60920.1_BnaDAR,C01p03770.1_BnaDAR,C03p01660.1_BnaDAR,C05p19240.1_BnaDAR,C08p20260.1_BnaDAR,A08p29320.1_BnaDAR,C07p22930.1_BnaDAR,	0.0290076	B. napus	NSGs
GO:0031648	protein destabilization	5	0.00285651	4.82864	5	18	1801	31307	A05p39210.1_BnaDAR,C05p58260.1_BnaDAR,A03p35810.1_BnaDAR,C03p43460.1_BnaDAR,A01p42100.1_BnaDAR,	0.0293577	B. napus	NSGs
GO:0006970	response to osmotic stress	4	0.00291308	1.25418	143	1982	1801	31307	A06p09580.1_BnaDAR,C01p19440.1_BnaDAR,C04p67600.1_BnaDAR,C08p17650.1_BnaDAR,C02p56200.1_BnaDAR,C05p55440.1_BnaDAR,C09p31810.1_BnaDAR,C04p72600.1_BnaDAR,A09p45950.1_BnaDAR,A05p37040.1_BnaDAR,C09p06280.1_BnaDAR,A03p51520.1_BnaDAR,A02p17970.1_BnaDAR,C09p69570.1_BnaDAR,C04p04740.1_BnaDAR,C09p75690.1_BnaDAR,C03p43790.1_BnaDAR,A04p01460.1_BnaDAR,C05p62970.1_BnaDAR,A08p34730.1_BnaDAR,A09p05860.1_BnaDAR,…	0.0298571	B. napus	NSGs
GO:0015931	nucleobase-containing compound transport	6	0.00299017	1.59141	39	426	1801	31307	C08p50950.1_BnaDAR,A02p17970.1_BnaDAR,C04p57450.1_BnaDAR,C09p65670.1_BnaDAR,C01p07420.1_BnaDAR,A07p27910.1_BnaDAR,C07p52340.1_BnaDAR,A10p12450.1_BnaDAR,C06p39050.1_BnaDAR,C01p13240.1_BnaDAR,A07p38760.1_BnaDAR,A08p35860.1_BnaDAR,C01p17630.1_BnaDAR,A08p35740.1_BnaDAR,A04p18680.1_BnaDAR,C08p30960.1_BnaDAR,C05p44150.1_BnaDAR,C04p36670.1_BnaDAR,C09p45810.1_BnaDAR,C06p51640.1_BnaDAR,A03p21000.1_BnaDAR,…	0.0305635	B. napus	NSGs
GO:1904659	glucose transmembrane transport	10	0.00304893	2.15605	16	129	1801	31307	A08p29210.1_BnaDAR,A09p05860.1_BnaDAR,C08p12350.1_BnaDAR,C08p20400.1_BnaDAR,C03p79990.1_BnaDAR,C05p61310.1_BnaDAR,A08p35700.1_BnaDAR,C07p06740.1_BnaDAR,C05p09530.1_BnaDAR,C08p26750.1_BnaDAR,A09p01500.1_BnaDAR,A05p29200.1_BnaDAR,C08p49750.1_BnaDAR,C03p41900.1_BnaDAR,A06p07920.1_BnaDAR,A01p34810.1_BnaDAR,	0.0309947	B. napus	NSGs
GO:0090332	stomatal closure	4	0.00307375	2.37874	13	95	1801	31307	A02p35590.1_BnaDAR,A10p33140.1_BnaDAR,C02p54420.1_BnaDAR,C09p03720.1_BnaDAR,C03p55360.1_BnaDAR,C04p60700.1_BnaDAR,A09p03490.1_BnaDAR,C05p62220.1_BnaDAR,A06p40950.1_BnaDAR,A05p42540.1_BnaDAR,A03p46450.1_BnaDAR,C09p05570.1_BnaDAR,C07p36870.1_BnaDAR,	0.0311623	B. napus	NSGs
GO:0009894	regulation of catabolic process	5	0.00316046	1.48184	52	610	1801	31307	C06p45820.1_BnaDAR,A02p07840.1_BnaDAR,C02p09740.1_BnaDAR,A02p04780.1_BnaDAR,C09p13260.1_BnaDAR,A09p50860.1_BnaDAR,A03p55500.1_BnaDAR,A04p17830.1_BnaDAR,C03p11330.1_BnaDAR,C08p32100.1_BnaDAR,A05p35360.1_BnaDAR,C06p25050.1_BnaDAR,C07p56640.1_BnaDAR,C05p61680.1_BnaDAR,C06p27620.1_BnaDAR,C01p10490.1_BnaDAR,C05p14150.1_BnaDAR,C06p09530.1_BnaDAR,A02p27630.1_BnaDAR,C08p44690.1_BnaDAR,C03p29810.1_BnaDAR,…	0.0319548	B. napus	NSGs
GO:0010608	post-transcriptional regulation of gene expression	7	0.00328471	1.44046	59	712	1801	31307	C06p45820.1_BnaDAR,C08p13990.1_BnaDAR,C05p59710.1_BnaDAR,C03p89080.1_BnaDAR,C05p16410.1_BnaDAR,A03p07030.1_BnaDAR,A01p13030.1_BnaDAR,C04p71120.1_BnaDAR,A03p55500.1_BnaDAR,A04p17830.1_BnaDAR,C08p32100.1_BnaDAR,A05p35360.1_BnaDAR,C06p48480.1_BnaDAR,C08p36110.1_BnaDAR,A09p58500.1_BnaDAR,C06p27620.1_BnaDAR,A06p07620.1_BnaDAR,A09p60100.1_BnaDAR,C03p42970.1_BnaDAR,C05p14150.1_BnaDAR,C08p44690.1_BnaDAR,…	0.0331216	B. napus	NSGs
GO:0070201	regulation of establishment of protein localization	7	0.00361497	1.90128	21	192	1801	31307	C04p04990.1_BnaDAR,C01p07420.1_BnaDAR,C08p39460.1_BnaDAR,A09p56490.1_BnaDAR,C06p39050.1_BnaDAR,A07p24900.1_BnaDAR,C01p12700.1_BnaDAR,C05p56080.1_BnaDAR,C03p81440.1_BnaDAR,A10p31240.1_BnaDAR,A05p37520.1_BnaDAR,C09p18900.1_BnaDAR,C09p14790.1_BnaDAR,C06p26470.1_BnaDAR,A01p10740.1_BnaDAR,A03p37310.1_BnaDAR,C03p45300.1_BnaDAR,A08p13960.1_BnaDAR,C07p49940.1_BnaDAR,C04p00700.1_BnaDAR,C04p32850.1_BnaDAR,	0.0359671	B. napus	NSGs
GO:0080092	regulation of pollen tube growth	8	0.00369343	2.3297	13	97	1801	31307	A02p05500.1_BnaDAR,A10p25620.1_BnaDAR,C02p05660.1_BnaDAR,C09p64700.1_BnaDAR,A05p41040.1_BnaDAR,A08p25710.1_BnaDAR,C03p45480.1_BnaDAR,C05p55570.1_BnaDAR,C01p53130.1_BnaDAR,C03p74990.1_BnaDAR,C04p02810.1_BnaDAR,C09p56920.1_BnaDAR,C03p06310.1_BnaDAR,	0.0366502	B. napus	NSGs
GO:0019563	glycerol catabolic process	9	0.00369494	4.57451	5	19	1801	31307	A07p26680.1_BnaDAR,C02p37310.1_BnaDAR,C06p29160.1_BnaDAR,C06p54070.1_BnaDAR,A04p15940.1_BnaDAR,	0.0365682	B. napus	NSGs
GO:0019405	alditol catabolic process	8	0.00369494	4.57451	5	19	1801	31307	A07p26680.1_BnaDAR,C02p37310.1_BnaDAR,C06p29160.1_BnaDAR,C06p54070.1_BnaDAR,A04p15940.1_BnaDAR,	0.0365682	B. napus	NSGs
GO:1901135	carbohydrate derivative metabolic process	4	0.00370141	1.29159	109	1467	1801	31307	A06p09580.1_BnaDAR,C06p28680.1_BnaDAR,C09p09490.1_BnaDAR,C05p10660.1_BnaDAR,A01p42120.1_BnaDAR,A07p08260.1_BnaDAR,C06p14990.1_BnaDAR,A07p19960.1_BnaDAR,A07p17170.1_BnaDAR,A07p26680.1_BnaDAR,C04p35990.1_BnaDAR,A05p41510.1_BnaDAR,A10p32260.1_BnaDAR,C05p20690.1_BnaDAR,C02p07740.1_BnaDAR,C05p62970.1_BnaDAR,C09p33190.1_BnaDAR,A02p17640.1_BnaDAR,A04p06570.1_BnaDAR,A10p23330.1_BnaDAR,A04p12010.1_BnaDAR,…	0.0364394	B. napus	NSGs
GO:0043254	regulation of protein-containing complex assembly	6	0.003802	1.71988	28	283	1801	31307	A10p11910.1_BnaDAR,A02p07840.1_BnaDAR,C07p14780.1_BnaDAR,C03p11330.1_BnaDAR,A09p52540.1_BnaDAR,C07p56640.1_BnaDAR,C05p61680.1_BnaDAR,C01p10490.1_BnaDAR,C05p48040.1_BnaDAR,C06p09530.1_BnaDAR,C05p51380.1_BnaDAR,A02p27630.1_BnaDAR,A10p09960.1_BnaDAR,A03p34180.1_BnaDAR,A07p41520.1_BnaDAR,C08p11250.1_BnaDAR,C03p41570.1_BnaDAR,C06p49940.1_BnaDAR,A01p07990.1_BnaDAR,C09p50190.1_BnaDAR,C05p29900.1_BnaDAR,…	0.0372338	B. napus	NSGs
GO:0090316	positive regulation of intracellular protein transport	10	0.00382704	2.67433	10	65	1801	31307	C01p07420.1_BnaDAR,C08p39460.1_BnaDAR,A09p56490.1_BnaDAR,C01p12700.1_BnaDAR,C03p81440.1_BnaDAR,C09p14790.1_BnaDAR,A01p10740.1_BnaDAR,A08p13960.1_BnaDAR,C07p49940.1_BnaDAR,C04p00700.1_BnaDAR,	0.0373811	B. napus	NSGs
GO:0006555	methionine metabolic process	10	0.00382704	2.67433	10	65	1801	31307	C09p13290.1_BnaDAR,C07p06030.1_BnaDAR,C03p10010.1_BnaDAR,C03p40630.1_BnaDAR,C01p39830.1_BnaDAR,A06p42390.1_BnaDAR,C09p59050.1_BnaDAR,A05p44840.1_BnaDAR,A08p24000.1_BnaDAR,C01p46870.1_BnaDAR,	0.0373811	B. napus	NSGs
GO:0006301	postreplication repair	9	0.00390429	2.84451	9	55	1801	31307	A08p31240.1_BnaDAR,C08p44210.1_BnaDAR,C05p15110.1_BnaDAR,A07p27450.1_BnaDAR,C03p49490.1_BnaDAR,C08p50640.1_BnaDAR,A06p12790.1_BnaDAR,C04p68390.1_BnaDAR,C05p05420.1_BnaDAR,	0.0379376	B. napus	NSGs
GO:0006446	regulation of translational initiation	9	0.00390429	2.84451	9	55	1801	31307	C08p13990.1_BnaDAR,A04p17830.1_BnaDAR,A06p07620.1_BnaDAR,A09p64720.1_BnaDAR,A10p27560.1_BnaDAR,C09p67630.1_BnaDAR,C05p09210.1_BnaDAR,A08p17140.1_BnaDAR,A02p00240.1_BnaDAR,	0.0379376	B. napus	NSGs
GO:0071805	potassium ion transmembrane transport	9	0.00393534	1.85645	22	206	1801	31307	A04p18970.1_BnaDAR,C04p68380.1_BnaDAR,C03p16340.1_BnaDAR,A07p09940.1_BnaDAR,A03p04120.1_BnaDAR,C04p20680.1_BnaDAR,A04p18320.1_BnaDAR,A05p10650.1_BnaDAR,A08p24460.1_BnaDAR,C05p14200.1_BnaDAR,A04p30990.1_BnaDAR,C05p62220.1_BnaDAR,C05p03950.1_BnaDAR,C09p75980.1_BnaDAR,A03p59960.1_BnaDAR,C04p23260.1_BnaDAR,A05p42540.1_BnaDAR,C09p05570.1_BnaDAR,C02p27540.1_BnaDAR,A05p44260.1_BnaDAR,A10p23480.1_BnaDAR,…	0.0380417	B. napus	NSGs
GO:0019321	pentose metabolic process	6	0.00394532	3.38005	7	36	1801	31307	C04p39030.1_BnaDAR,A04p06060.1_BnaDAR,A10p23330.1_BnaDAR,C09p61470.1_BnaDAR,C08p28860.1_BnaDAR,C02p07880.1_BnaDAR,A03p07280.1_BnaDAR,	0.0380398	B. napus	NSGs
GO:0071705	nitrogen compound transport	5	0.00406372	1.24043	145	2032	1801	31307	A02p01410.1_BnaDAR,A09p63520.1_BnaDAR,C01p19440.1_BnaDAR,A02p18410.1_BnaDAR,A07p29990.1_BnaDAR,C08p17650.1_BnaDAR,C08p50950.1_BnaDAR,A10p30520.1_BnaDAR,A08p21450.1_BnaDAR,C05p59440.1_BnaDAR,C09p31810.1_BnaDAR,A08p26510.1_BnaDAR,C04p04990.1_BnaDAR,A04p31390.1_BnaDAR,A02p17970.1_BnaDAR,C07p42140.1_BnaDAR,C04p57450.1_BnaDAR,C02p02580.1_BnaDAR,C04p65520.1_BnaDAR,C07p55040.1_BnaDAR,A06p29420.1_BnaDAR,…	0.0390806	B. napus	NSGs
GO:0006886	intracellular protein transport	8	0.00422906	1.32042	91	1198	1801	31307	A09p63520.1_BnaDAR,A02p18410.1_BnaDAR,A07p29990.1_BnaDAR,C08p17650.1_BnaDAR,A08p21450.1_BnaDAR,C05p59440.1_BnaDAR,C09p31810.1_BnaDAR,A08p26510.1_BnaDAR,C04p04990.1_BnaDAR,A02p17970.1_BnaDAR,C07p42140.1_BnaDAR,C02p02580.1_BnaDAR,C07p55040.1_BnaDAR,C09p65670.1_BnaDAR,A01p08650.1_BnaDAR,A03p16460.1_BnaDAR,C01p07420.1_BnaDAR,C08p39460.1_BnaDAR,C01p19880.1_BnaDAR,A01p15030.1_BnaDAR,A10p12450.1_BnaDAR,…	0.0405664	B. napus	NSGs
GO:0016050	vesicle organization	6	0.00426239	1.67145	30	312	1801	31307	A08p33580.1_BnaDAR,C08p48300.1_BnaDAR,C05p59440.1_BnaDAR,C05p11280.1_BnaDAR,C08p48920.1_BnaDAR,C08p14180.1_BnaDAR,A10p15840.1_BnaDAR,A09p64280.1_BnaDAR,C02p13660.1_BnaDAR,A07p35110.1_BnaDAR,C08p43840.1_BnaDAR,A06p09570.1_BnaDAR,C05p09510.1_BnaDAR,A08p33170.1_BnaDAR,C03p31780.1_BnaDAR,A09p63220.1_BnaDAR,A09p60350.1_BnaDAR,C05p02930.1_BnaDAR,C09p70690.1_BnaDAR,C08p52050.1_BnaDAR,C03p92200.1_BnaDAR,…	0.0407816	B. napus	NSGs
GO:0006470	protein dephosphorylation	7	0.00427626	1.64088	32	339	1801	31307	A10p16340.1_BnaDAR,C04p03700.1_BnaDAR,C09p11800.1_BnaDAR,C02p12790.1_BnaDAR,A07p24160.1_BnaDAR,C06p25470.1_BnaDAR,C02p27090.1_BnaDAR,A05p00910.1_BnaDAR,C03p28210.1_BnaDAR,C04p69920.1_BnaDAR,C07p25300.1_BnaDAR,A05p10010.1_BnaDAR,A02p07330.1_BnaDAR,A07p12640.1_BnaDAR,A04p02550.1_BnaDAR,C08p18150.1_BnaDAR,C04p33980.1_BnaDAR,C03p13970.1_BnaDAR,C05p08570.1_BnaDAR,A09p21050.1_BnaDAR,A06p34620.1_BnaDAR,…	0.0408099	B. napus	NSGs
GO:0043648	dicarboxylic acid metabolic process	7	0.00433199	1.87203	21	195	1801	31307	A10p32260.1_BnaDAR,C03p90270.1_BnaDAR,C05p35350.1_BnaDAR,A10p32000.1_BnaDAR,C08p01110.1_BnaDAR,C06p06880.1_BnaDAR,A03p01430.1_BnaDAR,A08p02540.1_BnaDAR,C09p12030.1_BnaDAR,C03p01760.1_BnaDAR,A03p61170.1_BnaDAR,C09p12350.1_BnaDAR,C09p50210.1_BnaDAR,A05p20860.1_BnaDAR,A08p04400.1_BnaDAR,A06p02290.1_BnaDAR,A06p03100.1_BnaDAR,C01p06930.1_BnaDAR,A08p36950.1_BnaDAR,C04p68830.1_BnaDAR,C07p59030.1_BnaDAR,	0.0412365	B. napus	NSGs
GO:0006520	amino acid metabolic process	7	0.00441281	1.39494	65	810	1801	31307	C08p43950.1_BnaDAR,C02p64330.1_BnaDAR,C07p38100.1_BnaDAR,A03p32990.1_BnaDAR,C09p61050.1_BnaDAR,A04p33050.1_BnaDAR,A10p32260.1_BnaDAR,A09p47590.1_BnaDAR,C03p90270.1_BnaDAR,C03p62550.1_BnaDAR,C05p35350.1_BnaDAR,A10p32000.1_BnaDAR,C02p11060.1_BnaDAR,A04p30250.1_BnaDAR,C06p06880.1_BnaDAR,C09p13290.1_BnaDAR,A02p19860.1_BnaDAR,C05p59680.1_BnaDAR,A03p04450.1_BnaDAR,C07p06030.1_BnaDAR,A06p01870.1_BnaDAR,…	0.0418993	B. napus	NSGs
GO:0008645	hexose transmembrane transport	9	0.0044518	2.0756	16	134	1801	31307	A08p29210.1_BnaDAR,A09p05860.1_BnaDAR,C08p12350.1_BnaDAR,C08p20400.1_BnaDAR,C03p79990.1_BnaDAR,C05p61310.1_BnaDAR,A08p35700.1_BnaDAR,C07p06740.1_BnaDAR,C05p09530.1_BnaDAR,C08p26750.1_BnaDAR,A09p01500.1_BnaDAR,A05p29200.1_BnaDAR,C08p49750.1_BnaDAR,C03p41900.1_BnaDAR,A06p07920.1_BnaDAR,A01p34810.1_BnaDAR,	0.0421625	B. napus	NSGs
GO:0046825	regulation of protein export from nucleus	10	0.00453001	3.72495	6	28	1801	31307	C06p39050.1_BnaDAR,C01p12700.1_BnaDAR,C03p81440.1_BnaDAR,A01p10740.1_BnaDAR,A08p13960.1_BnaDAR,C07p49940.1_BnaDAR,	0.0427948	B. napus	NSGs
GO:0010109	regulation of photosynthesis	6	0.00462374	2.19247	14	111	1801	31307	A03p57510.1_BnaDAR,C09p11800.1_BnaDAR,C05p04690.1_BnaDAR,C06p10630.1_BnaDAR,A04p01160.1_BnaDAR,C07p25300.1_BnaDAR,C06p42330.1_BnaDAR,A05p14690.1_BnaDAR,A09p09930.1_BnaDAR,A02p44500.1_BnaDAR,C02p64890.1_BnaDAR,C01p29590.1_BnaDAR,A05p37670.1_BnaDAR,A07p17390.1_BnaDAR,	0.0435703	B. napus	NSGs
GO:0006122	mitochondrial electron transport, ubiquinol to cytochrome c	9	0.00469599	4.34578	5	20	1801	31307	C05p21930.1_BnaDAR,A09p41920.1_BnaDAR,C09p36700.1_BnaDAR,C03p34860.1_BnaDAR,C07p36290.1_BnaDAR,	0.04414	B. napus	NSGs
GO:0046907	intracellular transport	5	0.00478216	1.25128	130	1806	1801	31307	A04p33410.1_BnaDAR,C09p56410.1_BnaDAR,A02p38660.1_BnaDAR,A09p63520.1_BnaDAR,A02p18410.1_BnaDAR,A07p29990.1_BnaDAR,C08p17650.1_BnaDAR,A08p21450.1_BnaDAR,C05p59440.1_BnaDAR,C09p31810.1_BnaDAR,A08p26510.1_BnaDAR,C04p04990.1_BnaDAR,C06p45370.1_BnaDAR,A02p17970.1_BnaDAR,C01p06870.1_BnaDAR,C07p42140.1_BnaDAR,C02p02580.1_BnaDAR,C07p55040.1_BnaDAR,C09p65670.1_BnaDAR,A01p08650.1_BnaDAR,A03p16460.1_BnaDAR,…	0.0448373	B. napus	NSGs
GO:0019439	aromatic compound catabolic process	5	0.00491849	1.40446	61	755	1801	31307	A06p09580.1_BnaDAR,C06p45820.1_BnaDAR,C06p28680.1_BnaDAR,C09p09490.1_BnaDAR,C05p20690.1_BnaDAR,C05p62970.1_BnaDAR,A03p55500.1_BnaDAR,A04p17830.1_BnaDAR,C08p32100.1_BnaDAR,A04p06570.1_BnaDAR,C04p40010.1_BnaDAR,A05p35360.1_BnaDAR,C02p36710.1_BnaDAR,C08p28180.1_BnaDAR,C04p39960.1_BnaDAR,A06p30290.1_BnaDAR,C06p27620.1_BnaDAR,C03p07190.1_BnaDAR,C08p16180.1_BnaDAR,A07p21360.1_BnaDAR,A09p46050.1_BnaDAR,…	0.0460002	B. napus	NSGs
GO:0006101	citrate metabolic process	8	0.00492238	2.34379	12	89	1801	31307	A07p17170.1_BnaDAR,C08p01110.1_BnaDAR,C07p25030.1_BnaDAR,C02p64800.1_BnaDAR,C03p59910.1_BnaDAR,A01p03300.1_BnaDAR,C09p50210.1_BnaDAR,C02p00930.1_BnaDAR,C01p03640.1_BnaDAR,A08p36950.1_BnaDAR,A06p32620.1_BnaDAR,A07p22470.1_BnaDAR,	0.0459217	B. napus	NSGs
GO:0034976	response to endoplasmic reticulum stress	5	0.0049543	1.72504	26	262	1801	31307	C01p19440.1_BnaDAR,A02p07840.1_BnaDAR,C09p13260.1_BnaDAR,C02p48480.1_BnaDAR,C03p11330.1_BnaDAR,C07p56640.1_BnaDAR,C05p61680.1_BnaDAR,C01p10490.1_BnaDAR,C06p09530.1_BnaDAR,A02p27630.1_BnaDAR,C03p29810.1_BnaDAR,C02p51130.1_BnaDAR,A03p34180.1_BnaDAR,C08p11250.1_BnaDAR,C05p16530.1_BnaDAR,C03p41570.1_BnaDAR,A03p20560.1_BnaDAR,C09p50190.1_BnaDAR,A08p01410.1_BnaDAR,C02p13480.1_BnaDAR,C02p50920.1_BnaDAR,…	0.0461046	B. napus	NSGs
GO:0000266	mitochondrial fission	7	0.00498551	2.7447	9	57	1801	31307	A07p21130.1_BnaDAR,C04p32510.1_BnaDAR,C06p20490.1_BnaDAR,C08p16930.1_BnaDAR,C08p12410.1_BnaDAR,C04p49400.1_BnaDAR,A07p25720.1_BnaDAR,A04p15170.1_BnaDAR,C06p27940.1_BnaDAR,	0.0462799	B. napus	NSGs
GO:0042538	hyperosmotic salinity response	6	0.00505732	1.87926	20	185	1801	31307	C08p17650.1_BnaDAR,C09p06280.1_BnaDAR,A04p30250.1_BnaDAR,C07p59210.1_BnaDAR,A05p35360.1_BnaDAR,A03p61360.1_BnaDAR,C05p62880.1_BnaDAR,C02p00170.1_BnaDAR,A03p22290.1_BnaDAR,C07p41500.1_BnaDAR,C05p16530.1_BnaDAR,A05p06600.1_BnaDAR,C03p46720.1_BnaDAR,C05p53550.1_BnaDAR,C08p44180.1_BnaDAR,A01p07230.1_BnaDAR,C01p50500.1_BnaDAR,A06p44280.1_BnaDAR,C03p33180.1_BnaDAR,A09p05690.1_BnaDAR,	0.0468303	B. napus	NSGs
GO:0010315	auxin export across the plasma membrane	8	0.00532187	2.55634	10	68	1801	31307	C05p10660.1_BnaDAR,A03p12990.1_BnaDAR,A03p20320.1_BnaDAR,A07p39460.1_BnaDAR,C06p32600.1_BnaDAR,C09p04050.1_BnaDAR,C07p37780.1_BnaDAR,C09p19030.1_BnaDAR,C06p49500.1_BnaDAR,C06p52470.1_BnaDAR,	0.0490372	B. napus	NSGs
GO:0010015	root morphogenesis	5	0.00536079	1.41207	58	714	1801	31307	C03p15570.1_BnaDAR,A02p00180.1_BnaDAR,C04p69420.1_BnaDAR,C09p60180.1_BnaDAR,A08p31240.1_BnaDAR,A07p21130.1_BnaDAR,A04p05900.1_BnaDAR,C04p10330.1_BnaDAR,A09p46730.1_BnaDAR,C03p28040.1_BnaDAR,C05p57360.1_BnaDAR,C06p20490.1_BnaDAR,A03p16390.1_BnaDAR,C08p29060.1_BnaDAR,C01p07420.1_BnaDAR,C03p24400.1_BnaDAR,C02p08660.1_BnaDAR,A05p45140.1_BnaDAR,C06p30880.1_BnaDAR,A03p04270.1_BnaDAR,C07p56640.1_BnaDAR,…	0.0492745	B. napus	NSGs
GO:0009269	response to desiccation	7	0.00539695	3.20215	7	38	1801	31307	A02p35590.1_BnaDAR,C02p54420.1_BnaDAR,C09p03720.1_BnaDAR,C03p55360.1_BnaDAR,A09p03490.1_BnaDAR,A06p40950.1_BnaDAR,C07p36870.1_BnaDAR,	0.0494853	B. napus	NSGs
GO:0045116	protein neddylation	9	0.00543818	3.59651	6	29	1801	31307	A08p22410.1_BnaDAR,C01p02280.1_BnaDAR,C07p61970.1_BnaDAR,C09p55650.1_BnaDAR,C03p79850.1_BnaDAR,A01p02100.1_BnaDAR,	0.0497414	B. napus	NSGs
GO:0051273	beta-glucan metabolic process	8	0.00552064	2.03015	16	137	1801	31307	A02p04180.1_BnaDAR,C04p67600.1_BnaDAR,A06p31540.1_BnaDAR,C02p63540.1_BnaDAR,A03p51520.1_BnaDAR,C07p59210.1_BnaDAR,A03p61360.1_BnaDAR,C09p10110.1_BnaDAR,C03p02540.1_BnaDAR,A03p02200.1_BnaDAR,C03p26380.1_BnaDAR,C01p00470.1_BnaDAR,A04p30260.1_BnaDAR,C09p70060.1_BnaDAR,A02p43450.1_BnaDAR,C03p33180.1_BnaDAR,	0.0503725	B. napus	NSGs
GO:0009832	plant-type cell wall biogenesis	6	0.00573746	1.5215	40	457	1801	31307	A02p04180.1_BnaDAR,A07p21130.1_BnaDAR,A07p34560.1_BnaDAR,A06p31540.1_BnaDAR,C02p63540.1_BnaDAR,A03p51520.1_BnaDAR,A03p32740.1_BnaDAR,C06p20490.1_BnaDAR,A10p23330.1_BnaDAR,C07p59210.1_BnaDAR,C03p39980.1_BnaDAR,C09p61470.1_BnaDAR,A03p61360.1_BnaDAR,C04p13740.1_BnaDAR,C04p09610.1_BnaDAR,C09p10110.1_BnaDAR,C03p73780.1_BnaDAR,C03p02540.1_BnaDAR,C05p02930.1_BnaDAR,C06p32600.1_BnaDAR,C01p04150.1_BnaDAR,…	0.0522234	B. napus	NSGs
GO:1901361	organic cyclic compound catabolic process	5	0.00604117	1.38275	63	792	1801	31307	A06p09580.1_BnaDAR,C06p45820.1_BnaDAR,C06p28680.1_BnaDAR,C09p09490.1_BnaDAR,C05p48530.1_BnaDAR,C05p20690.1_BnaDAR,C05p62970.1_BnaDAR,A03p55500.1_BnaDAR,A04p17830.1_BnaDAR,C08p32100.1_BnaDAR,A04p06570.1_BnaDAR,C04p40010.1_BnaDAR,A05p35360.1_BnaDAR,C02p36710.1_BnaDAR,C08p28180.1_BnaDAR,C04p39960.1_BnaDAR,A06p30290.1_BnaDAR,C06p27620.1_BnaDAR,C03p07190.1_BnaDAR,C08p16180.1_BnaDAR,A07p21360.1_BnaDAR,…	0.0548545	B. napus	NSGs
GO:0072594	establishment of protein localization to organelle	7	0.00606714	1.41285	56	689	1801	31307	A09p63520.1_BnaDAR,A02p18410.1_BnaDAR,A07p29990.1_BnaDAR,A08p21450.1_BnaDAR,C09p31810.1_BnaDAR,A08p26510.1_BnaDAR,C07p42140.1_BnaDAR,C07p55040.1_BnaDAR,A01p08650.1_BnaDAR,A03p16460.1_BnaDAR,C01p19880.1_BnaDAR,A01p15030.1_BnaDAR,A10p12450.1_BnaDAR,A01p18930.1_BnaDAR,C04p01410.1_BnaDAR,C05p58940.1_BnaDAR,C08p12580.1_BnaDAR,A08p35740.1_BnaDAR,C05p11690.1_BnaDAR,A03p54670.1_BnaDAR,C03p29810.1_BnaDAR,…	0.0549568	B. napus	NSGs
GO:0000288	nuclear-transcribed mRNA catabolic process, deadenylation-dependent decay	12	0.00624055	1.95704	17	151	1801	31307	C06p45820.1_BnaDAR,A04p17830.1_BnaDAR,A05p35360.1_BnaDAR,C06p27620.1_BnaDAR,C05p14150.1_BnaDAR,C08p44690.1_BnaDAR,C09p65880.1_BnaDAR,A10p27560.1_BnaDAR,C09p67630.1_BnaDAR,C03p13350.1_BnaDAR,C03p46720.1_BnaDAR,C05p53550.1_BnaDAR,A08p17140.1_BnaDAR,A02p00240.1_BnaDAR,C01p50500.1_BnaDAR,C06p53690.1_BnaDAR,A09p53690.1_BnaDAR,	0.0563911	B. napus	NSGs
GO:0032968	positive regulation of transcription elongation by RNA polymerase II	13	0.00625723	3.12005	7	39	1801	31307	C03p89080.1_BnaDAR,A01p08650.1_BnaDAR,C03p13940.1_BnaDAR,C06p39050.1_BnaDAR,A05p26080.1_BnaDAR,C09p51420.1_BnaDAR,C01p09370.1_BnaDAR,	0.0564055	B. napus	NSGs
GO:0030104	water homeostasis	4	0.00628551	2.65166	9	59	1801	31307	C03p41870.1_BnaDAR,A02p35590.1_BnaDAR,C02p54420.1_BnaDAR,C09p03720.1_BnaDAR,C03p55360.1_BnaDAR,A09p03490.1_BnaDAR,A06p40950.1_BnaDAR,A03p34400.1_BnaDAR,C07p36870.1_BnaDAR,	0.0565243	B. napus	NSGs
GO:0034248	regulation of amide metabolic process	6	0.00638678	1.51158	40	460	1801	31307	C06p45820.1_BnaDAR,C08p13990.1_BnaDAR,C05p16410.1_BnaDAR,A03p07030.1_BnaDAR,A04p17830.1_BnaDAR,A05p35360.1_BnaDAR,C06p48480.1_BnaDAR,C08p36110.1_BnaDAR,C06p27620.1_BnaDAR,A06p07620.1_BnaDAR,A09p60100.1_BnaDAR,C05p14150.1_BnaDAR,C08p44690.1_BnaDAR,A04p03210.1_BnaDAR,A06p14150.1_BnaDAR,C06p33420.1_BnaDAR,A07p40110.1_BnaDAR,A09p64720.1_BnaDAR,C08p24720.1_BnaDAR,C02p07590.1_BnaDAR,C09p65880.1_BnaDAR,…	0.0571601	B. napus	NSGs
GO:0010224	response to UV-B	7	0.00647225	1.80716	21	202	1801	31307	A08p32020.1_BnaDAR,C08p16590.1_BnaDAR,C04p04740.1_BnaDAR,A10p24280.1_BnaDAR,C09p62960.1_BnaDAR,C03p29160.1_BnaDAR,C03p31640.1_BnaDAR,C08p45810.1_BnaDAR,A03p30290.1_BnaDAR,C03p07270.1_BnaDAR,C06p36650.1_BnaDAR,C02p00170.1_BnaDAR,A02p16090.1_BnaDAR,A04p14500.1_BnaDAR,C09p67790.1_BnaDAR,A05p08780.1_BnaDAR,C02p26740.1_BnaDAR,C05p61980.1_BnaDAR,C05p12070.1_BnaDAR,C04p65660.1_BnaDAR,A02p07550.1_BnaDAR,	0.0577869	B. napus	NSGs
GO:0055075	potassium ion homeostasis	7	0.00657055	2.36067	11	81	1801	31307	C03p16100.1_BnaDAR,C03p16340.1_BnaDAR,A07p09940.1_BnaDAR,A03p56780.1_BnaDAR,C03p31780.1_BnaDAR,A08p24460.1_BnaDAR,C05p62220.1_BnaDAR,C09p75980.1_BnaDAR,A05p42540.1_BnaDAR,C09p05570.1_BnaDAR,A05p44260.1_BnaDAR,	0.0585248	B. napus	NSGs
GO:0032508	DNA duplex unwinding	9	0.00670081	2.17289	13	104	1801	31307	C02p10820.1_BnaDAR,C03p38170.1_BnaDAR,A10p18490.1_BnaDAR,A09p01520.1_BnaDAR,C07p29500.1_BnaDAR,A03p10690.1_BnaDAR,C01p03000.1_BnaDAR,C09p01630.1_BnaDAR,C03p12300.1_BnaDAR,A03p31270.1_BnaDAR,C09p54310.1_BnaDAR,A03p17990.1_BnaDAR,C02p47220.1_BnaDAR,	0.0595433	B. napus	NSGs
GO:0009853	photorespiration	5	0.00670081	2.17289	13	104	1801	31307	A09p67770.1_BnaDAR,C09p30580.1_BnaDAR,C09p42440.1_BnaDAR,C07p32870.1_BnaDAR,A10p32000.1_BnaDAR,C01p04120.1_BnaDAR,C01p01260.1_BnaDAR,A08p16660.1_BnaDAR,C03p78910.1_BnaDAR,A08p36850.1_BnaDAR,A09p23740.1_BnaDAR,C02p50170.1_BnaDAR,C08p01220.1_BnaDAR,	0.0595433	B. napus	NSGs
GO:0015749	monosaccharide transmembrane transport	8	0.00678867	1.98664	16	140	1801	31307	A08p29210.1_BnaDAR,A09p05860.1_BnaDAR,C08p12350.1_BnaDAR,C08p20400.1_BnaDAR,C03p79990.1_BnaDAR,C05p61310.1_BnaDAR,A08p35700.1_BnaDAR,C07p06740.1_BnaDAR,C05p09530.1_BnaDAR,C08p26750.1_BnaDAR,A09p01500.1_BnaDAR,A05p29200.1_BnaDAR,C08p49750.1_BnaDAR,C03p41900.1_BnaDAR,A06p07920.1_BnaDAR,A01p34810.1_BnaDAR,	0.0600388	B. napus	NSGs
GO:0045333	cellular respiration	6	0.00723047	1.76234	22	217	1801	31307	A07p17170.1_BnaDAR,A03p16390.1_BnaDAR,C05p21930.1_BnaDAR,C08p01110.1_BnaDAR,C02p54130.1_BnaDAR,C07p25030.1_BnaDAR,C02p64800.1_BnaDAR,C03p59910.1_BnaDAR,A01p03300.1_BnaDAR,C03p19270.1_BnaDAR,C09p63630.1_BnaDAR,C06p19310.1_BnaDAR,C09p50210.1_BnaDAR,A09p41920.1_BnaDAR,C09p36700.1_BnaDAR,C03p34860.1_BnaDAR,C02p00930.1_BnaDAR,C01p03640.1_BnaDAR,C07p36290.1_BnaDAR,A08p36950.1_BnaDAR,A06p32620.1_BnaDAR,…	0.0634957	B. napus	NSGs
GO:0010304	PSII associated light-harvesting complex II catabolic process	7	0.00724884	3.95071	5	22	1801	31307	C05p04690.1_BnaDAR,C06p42330.1_BnaDAR,A05p14690.1_BnaDAR,C02p18600.1_BnaDAR,A02p11240.1_BnaDAR,	0.063508	B. napus	NSGs
GO:0006772	thiamine metabolic process	7	0.00724884	3.95071	5	22	1801	31307	C03p16800.1_BnaDAR,C03p16340.1_BnaDAR,C09p45180.1_BnaDAR,C02p16700.1_BnaDAR,A05p15770.1_BnaDAR,	0.063508	B. napus	NSGs
GO:0072583	clathrin-dependent endocytosis	8	0.00783141	2.56472	9	61	1801	31307	A07p21130.1_BnaDAR,C01p06710.1_BnaDAR,C06p20490.1_BnaDAR,A10p21040.1_BnaDAR,C02p09940.1_BnaDAR,C03p44710.1_BnaDAR,C01p04150.1_BnaDAR,C04p49400.1_BnaDAR,A04p15170.1_BnaDAR,	0.0682921	B. napus	NSGs
GO:0032388	positive regulation of intracellular transport	7	0.007884	2.30379	11	83	1801	31307	C01p07420.1_BnaDAR,C08p39460.1_BnaDAR,A09p56490.1_BnaDAR,C01p12700.1_BnaDAR,C03p81440.1_BnaDAR,C09p14790.1_BnaDAR,A01p10740.1_BnaDAR,A08p13960.1_BnaDAR,C07p49940.1_BnaDAR,A09p26590.1_BnaDAR,C04p00700.1_BnaDAR,	0.0685908	B. napus	NSGs
GO:0061640	cytoskeleton-dependent cytokinesis	5	0.00808804	1.61058	29	313	1801	31307	C03p15570.1_BnaDAR,A03p08950.1_BnaDAR,A02p04180.1_BnaDAR,A07p21130.1_BnaDAR,A06p31540.1_BnaDAR,C02p63540.1_BnaDAR,A03p51520.1_BnaDAR,C06p20490.1_BnaDAR,A08p16890.1_BnaDAR,C07p59210.1_BnaDAR,A03p61360.1_BnaDAR,A02p05010.1_BnaDAR,A10p09960.1_BnaDAR,A10p01430.1_BnaDAR,C09p10110.1_BnaDAR,C03p02540.1_BnaDAR,C05p02930.1_BnaDAR,C01p04150.1_BnaDAR,A03p02200.1_BnaDAR,C04p49400.1_BnaDAR,C08p52050.1_BnaDAR,…	0.0702027	B. napus	NSGs
GO:0019646	aerobic electron transport chain	8	0.00870523	2.52336	9	62	1801	31307	A07p17170.1_BnaDAR,C05p21930.1_BnaDAR,C02p54130.1_BnaDAR,C07p25030.1_BnaDAR,C02p64800.1_BnaDAR,A09p41920.1_BnaDAR,C09p36700.1_BnaDAR,C03p34860.1_BnaDAR,C07p36290.1_BnaDAR,	0.074865	B. napus	NSGs
GO:0006071	glycerol metabolic process	8	0.00883103	3.77894	5	23	1801	31307	A07p26680.1_BnaDAR,C02p37310.1_BnaDAR,C06p29160.1_BnaDAR,C06p54070.1_BnaDAR,A04p15940.1_BnaDAR,	0.0757727	B. napus	NSGs
GO:0019400	alditol metabolic process	7	0.00883103	3.77894	5	23	1801	31307	A07p26680.1_BnaDAR,C02p37310.1_BnaDAR,C06p29160.1_BnaDAR,C06p54070.1_BnaDAR,A04p15940.1_BnaDAR,	0.0757727	B. napus	NSGs
GO:0048278	vesicle docking	5	0.00903207	1.97535	15	132	1801	31307	A08p33580.1_BnaDAR,C08p48300.1_BnaDAR,A08p34010.1_BnaDAR,C04p38930.1_BnaDAR,C08p14180.1_BnaDAR,C06p21570.1_BnaDAR,C05p09510.1_BnaDAR,A06p26930.1_BnaDAR,C03p13240.1_BnaDAR,C01p33520.1_BnaDAR,C09p52360.1_BnaDAR,C08p28940.1_BnaDAR,C03p70310.1_BnaDAR,A09p64500.1_BnaDAR,C05p58160.1_BnaDAR,	0.0767931	B. napus	NSGs
GO:0009825	multidimensional cell growth	4	0.00903207	1.97535	15	132	1801	31307	A06p31540.1_BnaDAR,C02p63540.1_BnaDAR,C09p03430.1_BnaDAR,C05p08950.1_BnaDAR,C01p12700.1_BnaDAR,C03p81440.1_BnaDAR,A06p41560.1_BnaDAR,C09p10110.1_BnaDAR,A01p10740.1_BnaDAR,A08p13960.1_BnaDAR,C07p49940.1_BnaDAR,C01p00470.1_BnaDAR,A02p43450.1_BnaDAR,A03p64250.1_BnaDAR,C07p36100.1_BnaDAR,	0.0767931	B. napus	NSGs
GO:0032392	DNA geometric change	8	0.00913992	2.09241	13	108	1801	31307	C02p10820.1_BnaDAR,C03p38170.1_BnaDAR,A10p18490.1_BnaDAR,A09p01520.1_BnaDAR,C07p29500.1_BnaDAR,A03p10690.1_BnaDAR,C01p03000.1_BnaDAR,C09p01630.1_BnaDAR,C03p12300.1_BnaDAR,A03p31270.1_BnaDAR,C09p54310.1_BnaDAR,A03p17990.1_BnaDAR,C02p47220.1_BnaDAR,	0.0773585	B. napus	NSGs
GO:0009306	protein secretion	8	0.00980943	2.01127	14	121	1801	31307	C01p19440.1_BnaDAR,C04p38930.1_BnaDAR,C06p21570.1_BnaDAR,A06p26930.1_BnaDAR,C03p13240.1_BnaDAR,A10p31240.1_BnaDAR,C01p33520.1_BnaDAR,C09p18900.1_BnaDAR,C05p16530.1_BnaDAR,C09p52360.1_BnaDAR,C08p28940.1_BnaDAR,C03p70310.1_BnaDAR,C07p53420.1_BnaDAR,C05p58160.1_BnaDAR,	0.080653	B. napus	NSGs
GO:0035592	establishment of protein localization to extracellular region	7	0.00980943	2.01127	14	121	1801	31307	C01p19440.1_BnaDAR,C04p38930.1_BnaDAR,C06p21570.1_BnaDAR,A06p26930.1_BnaDAR,C03p13240.1_BnaDAR,A10p31240.1_BnaDAR,C01p33520.1_BnaDAR,C09p18900.1_BnaDAR,C05p16530.1_BnaDAR,C09p52360.1_BnaDAR,C08p28940.1_BnaDAR,C03p70310.1_BnaDAR,C07p53420.1_BnaDAR,C05p58160.1_BnaDAR,	0.080653	B. napus	NSGs
GO:0071692	protein localization to extracellular region	6	0.00980943	2.01127	14	121	1801	31307	C01p19440.1_BnaDAR,C04p38930.1_BnaDAR,C06p21570.1_BnaDAR,A06p26930.1_BnaDAR,C03p13240.1_BnaDAR,A10p31240.1_BnaDAR,C01p33520.1_BnaDAR,C09p18900.1_BnaDAR,C05p16530.1_BnaDAR,C09p52360.1_BnaDAR,C08p28940.1_BnaDAR,C03p70310.1_BnaDAR,C07p53420.1_BnaDAR,C05p58160.1_BnaDAR,	0.080653	B. napus	NSGs
GO:0046686	response to cadmium ion	6	1.11022e-16	2.87845	121	920	1453	31800	BjuVA08G11340,BjuVB06G34900,BjuVB02G33430,BjuVA09G20940,BjuVA09G61040,BjuVB07G32550,BjuVA05G39390,BjuVA01G42850,BjuVA03G38410,BjuVA05G40330,BjuVA03G37100,BjuVA09G56020,BjuVA03G13090,BjuVA08G27780,BjuVA02G16360,BjuVB07G05310,BjuVA08G31870,BjuVB05G27040,BjuVA05G15420,BjuVA04G22770,BjuVB04G29940,BjuVA06G11620,BjuVB02G16890,BjuVA03G04580,BjuVA03G16540,BjuVB03G08380,BjuVB01G44200,BjuVA05G39830,BjuVB01…	3.64153e-13	B. juncea	NSGs
GO:0006458	'de novo' protein folding	4	1.11022e-16	7.16613	37	113	1453	31800	BjuVB07G32550,BjuVA05G29110,BjuVA01G42850,BjuVB03G29240,BjuVB01G47770,BjuVA06G10700,BjuVB07G04880,BjuVB01G13990,BjuVB07G10280,BjuVA07G12770,BjuVA03G07160,BjuVA08G26980,BjuVA01G36000,BjuVA02G09770,BjuVA02G42720,BjuVA03G32800,BjuVB01G34570,BjuVB08G08220,BjuVA03G33780,BjuVA05G37700,BjuVA10G19390,BjuVB05G37570,BjuVB06G17360,BjuVB07G02000,BjuVB01G48410,BjuVA03G10130,BjuVA09G39200,BjuVA03G36570,BjuVB03…	3.64153e-13	B. juncea	NSGs
GO:0042254	ribosome biogenesis	6	2.22045e-16	3.57318	136	833	1453	31800	BjuVA03G36620,BjuVB02G65050,BjuVB04G13910,BjuVB06G13170,BjuVB04G17060,BjuVA06G45490,BjuVA03G35340,BjuVB06G56720,BjuVA08G14440,BjuVB02G52140,BjuVA09G48460,BjuVA03G04180,BjuVB06G49100,BjuVA07G06940,BjuVA09G43190,BjuVA02G43940,BjuVB06G06480,BjuVB08G52890,BjuVB08G08720,BjuVA07G22140,BjuVB04G05960,BjuVB04G29940,BjuVA01G42780,BjuVA06G43660,BjuVB02G65860,BjuVA04G01810,BjuVA06G27140,BjuVB07G13380,BjuVA05…	2.42769e-13	B. juncea	NSGs
GO:0042273	ribosomal large subunit biogenesis	6	2.22045e-16	3.89426	50	281	1453	31800	BjuVB04G13910,BjuVB04G17060,BjuVA06G45490,BjuVA03G35340,BjuVB06G56720,BjuVA09G48460,BjuVA07G06940,BjuVA09G43190,BjuVB06G06480,BjuVB08G08720,BjuVA06G43660,BjuVA06G27140,BjuVB07G13380,BjuVA09G21880,BjuVB04G09540,BjuVA07G31630,BjuVB08G54520,BjuVB01G05290,BjuVA02G37360,BjuVB04G18450,BjuVB02G49270,BjuVB06G48300,BjuVA03G43540,BjuVB03G22100,BjuVB08G24300,BjuVA03G20090,BjuVA01G39890,BjuVA01G11060,BjuVA04…	2.42769e-13	B. juncea	NSGs
GO:0140694	non-membrane-bounded organelle assembly	7	3.33067e-16	3.39005	68	439	1453	31800	BjuVA03G36620,BjuVB06G13170,BjuVB04G17060,BjuVA06G45490,BjuVB06G56720,BjuVB02G52140,BjuVA07G06940,BjuVB06G06480,BjuVB04G05960,BjuVA01G42780,BjuVA06G27140,BjuVB07G13380,BjuVA09G21880,BjuVA05G37610,BjuVB01G01120,BjuVA07G43440,BjuVB07G32490,BjuVA06G36450,BjuVB08G00260,BjuVA07G31630,BjuVB01G05290,BjuVA03G36390,BjuVB04G18450,BjuVA08G37680,BjuVA02G01300,BjuVA09G03920,BjuVB02G49270,BjuVA03G43540,BjuVA03…	2.18492e-13	B. juncea	NSGs
GO:0042274	ribosomal small subunit biogenesis	6	3.33067e-16	4.91706	51	227	1453	31800	BjuVA03G36620,BjuVB06G13170,BjuVA03G04180,BjuVB06G49100,BjuVA02G43940,BjuVB08G52890,BjuVA07G22140,BjuVB04G05960,BjuVA01G42780,BjuVB02G65860,BjuVA04G01810,BjuVA05G43090,BjuVB01G15770,BjuVA05G37610,BjuVB07G32490,BjuVA09G50270,BjuVB08G00260,BjuVA06G36890,BjuVB08G06820,BjuVA09G04750,BjuVA03G36390,BjuVA08G37680,BjuVA02G01300,BjuVB04G04750,BjuVA09G03920,BjuVB02G39470,BjuVB07G02580,BjuVA01G44410,BjuVA03…	2.18492e-13	B. juncea	NSGs
GO:0043933	protein-containing complex organization	5	3.33067e-16	2.23273	177	1735	1453	31800	BjuVA03G36620,BjuVB05G59530,BjuVB06G13170,BjuVB04G17060,BjuVA06G45490,BjuVB06G56720,BjuVB04G14800,BjuVA03G08560,BjuVB08G03050,BjuVB06G36250,BjuVB04G07620,BjuVA08G14440,BjuVB02G52140,BjuVA05G42510,BjuVB06G46060,BjuVA09G14640,BjuVB01G06480,BjuVA07G06940,BjuVB08G59060,BjuVB05G16470,BjuVB06G06480,BjuVB06G17110,BjuVA10G18720,BjuVA01G18310,BjuVB02G47170,BjuVB04G05960,BjuVA01G42780,BjuVB03G08360,BjuVB08…	2.18492e-13	B. juncea	NSGs
GO:0019538	protein metabolic process	5	3.33067e-16	1.41476	494	7642	1453	31800	BjuVA03G36620,BjuVB05G28800,BjuVB06G42520,BjuVB07G33450,BjuVA09G20940,BjuVB02G69880,BjuVB07G09370,BjuVB08G03000,BjuVB02G70410,BjuVB02G59610,BjuVA08G22450,BjuVB03G16770,BjuVB04G13910,BjuVB06G13170,BjuVB08G01240,BjuVB04G17060,BjuVA06G45490,BjuVA05G08660,BjuVB08G10190,BjuVA07G29650,BjuVB02G32140,BjuVA03G35340,BjuVB06G56720,BjuVA06G01440,BjuVB02G68990,BjuVA10G28120,BjuVB08G52820,BjuVB03G29610,BjuVA09…	2.18492e-13	B. juncea	NSGs
GO:0006518	peptide metabolic process	5	3.33067e-16	3.37921	235	1522	1453	31800	BjuVA03G36620,BjuVB05G28800,BjuVB06G42520,BjuVA09G20940,BjuVB07G09370,BjuVB08G03000,BjuVB02G70410,BjuVB02G59610,BjuVA08G22450,BjuVB04G13910,BjuVB06G13170,BjuVB04G17060,BjuVA06G45490,BjuVA07G29650,BjuVA03G35340,BjuVB06G56720,BjuVA06G01440,BjuVA09G64500,BjuVB04G31370,BjuVB01G38480,BjuVA08G14440,BjuVA09G48460,BjuVA02G00830,BjuVB06G46060,BjuVA07G06940,BjuVA09G43190,BjuVB08G59060,BjuVB07G18660,BjuVA08…	2.18492e-13	B. juncea	NSGs
GO:0006412	translation	8	4.44089e-16	3.89266	233	1310	1453	31800	BjuVA03G36620,BjuVB05G28800,BjuVB06G42520,BjuVA09G20940,BjuVB07G09370,BjuVB08G03000,BjuVB02G70410,BjuVB02G59610,BjuVA08G22450,BjuVB04G13910,BjuVB06G13170,BjuVB04G17060,BjuVA06G45490,BjuVA07G29650,BjuVA03G35340,BjuVB06G56720,BjuVA06G01440,BjuVA09G64500,BjuVB01G38480,BjuVA08G14440,BjuVA09G48460,BjuVA02G00830,BjuVB06G46060,BjuVA07G06940,BjuVA09G43190,BjuVB08G59060,BjuVB07G18660,BjuVA08G27780,BjuVA03…	1.45661e-13	B. juncea	NSGs
GO:0043043	peptide biosynthetic process	7	4.44089e-16	3.8169	233	1336	1453	31800	BjuVA03G36620,BjuVB05G28800,BjuVB06G42520,BjuVA09G20940,BjuVB07G09370,BjuVB08G03000,BjuVB02G70410,BjuVB02G59610,BjuVA08G22450,BjuVB04G13910,BjuVB06G13170,BjuVB04G17060,BjuVA06G45490,BjuVA07G29650,BjuVA03G35340,BjuVB06G56720,BjuVA06G01440,BjuVA09G64500,BjuVB01G38480,BjuVA08G14440,BjuVA09G48460,BjuVA02G00830,BjuVB06G46060,BjuVA07G06940,BjuVA09G43190,BjuVB08G59060,BjuVB07G18660,BjuVA08G27780,BjuVA03…	1.45661e-13	B. juncea	NSGs
GO:0022618	ribonucleoprotein complex assembly	7	4.44089e-16	4.15829	95	500	1453	31800	BjuVA03G36620,BjuVB06G13170,BjuVB04G17060,BjuVA06G45490,BjuVB06G56720,BjuVB02G52140,BjuVB06G46060,BjuVA07G06940,BjuVB05G16470,BjuVB06G06480,BjuVA10G18720,BjuVB04G05960,BjuVA01G42780,BjuVB03G08360,BjuVA06G27140,BjuVB07G13380,BjuVA09G21880,BjuVA05G37610,BjuVB01G01120,BjuVB07G32490,BjuVA06G36450,BjuVB08G00260,BjuVA07G31630,BjuVB02G30210,BjuVB08G54520,BjuVB01G05290,BjuVA03G36390,BjuVA03G28780,BjuVB04…	1.45661e-13	B. juncea	NSGs
GO:0043604	amide biosynthetic process	6	4.44089e-16	3.55346	239	1472	1453	31800	BjuVA03G36620,BjuVA09G04460,BjuVB05G28800,BjuVB06G42520,BjuVA09G20940,BjuVB07G09370,BjuVB08G03000,BjuVB02G70410,BjuVB02G59610,BjuVA08G22450,BjuVB04G13910,BjuVB06G13170,BjuVB04G17060,BjuVA06G45490,BjuVA07G29650,BjuVA03G35340,BjuVB06G56720,BjuVA06G01440,BjuVA09G64500,BjuVA02G43550,BjuVB01G38480,BjuVA08G14440,BjuVA09G48460,BjuVA02G00830,BjuVB06G46060,BjuVA07G06940,BjuVA09G43190,BjuVB08G59060,BjuVB07…	1.45661e-13	B. juncea	NSGs
GO:0071826	ribonucleoprotein complex subunit organization	6	4.44089e-16	4.06878	95	511	1453	31800	BjuVA03G36620,BjuVB06G13170,BjuVB04G17060,BjuVA06G45490,BjuVB06G56720,BjuVB02G52140,BjuVB06G46060,BjuVA07G06940,BjuVB05G16470,BjuVB06G06480,BjuVA10G18720,BjuVB04G05960,BjuVA01G42780,BjuVB03G08360,BjuVA06G27140,BjuVB07G13380,BjuVA09G21880,BjuVA05G37610,BjuVB01G01120,BjuVB07G32490,BjuVA06G36450,BjuVB08G00260,BjuVA07G31630,BjuVB02G30210,BjuVB08G54520,BjuVB01G05290,BjuVA03G36390,BjuVA03G28780,BjuVB04…	1.45661e-13	B. juncea	NSGs
GO:1901566	organonitrogen compound biosynthetic process	5	4.44089e-16	2.43095	337	3034	1453	31800	BjuVA03G36620,BjuVA09G04460,BjuVB05G28800,BjuVB06G42520,BjuVB02G33430,BjuVA09G20940,BjuVB07G09370,BjuVB08G03000,BjuVB02G70410,BjuVB02G59610,BjuVA08G22450,BjuVB04G13910,BjuVA10G28590,BjuVB06G13170,BjuVB04G17060,BjuVA06G45490,BjuVB04G07260,BjuVA07G29650,BjuVA03G35340,BjuVB06G56720,BjuVA06G01440,BjuVA09G64500,BjuVB04G14800,BjuVA07G21710,BjuVA02G43550,BjuVB01G38480,BjuVB06G12710,BjuVA08G14440,BjuVA03…	1.45661e-13	B. juncea	NSGs
GO:0042255	ribosome assembly	8	5.55112e-16	5.40604	62	251	1453	31800	BjuVA03G36620,BjuVB06G13170,BjuVB04G17060,BjuVA06G45490,BjuVB06G56720,BjuVB02G52140,BjuVA07G06940,BjuVB06G06480,BjuVB04G05960,BjuVA01G42780,BjuVA06G27140,BjuVB07G13380,BjuVA09G21880,BjuVA05G37610,BjuVB07G32490,BjuVB08G00260,BjuVA07G31630,BjuVB01G05290,BjuVA03G36390,BjuVB04G18450,BjuVA08G37680,BjuVA02G01300,BjuVA09G03920,BjuVB02G49270,BjuVA03G43540,BjuVA03G01350,BjuVA03G20090,BjuVB02G68360,BjuVA05…	1.13798e-13	B. juncea	NSGs
GO:0044085	cellular component biogenesis	4	5.55112e-16	1.88536	291	3378	1453	31800	BjuVA02G06560,BjuVA03G36620,BjuVB05G59530,BjuVB02G65050,BjuVB04G13910,BjuVB06G13170,BjuVB04G17060,BjuVA06G45490,BjuVA03G35340,BjuVB06G56720,BjuVA04G15540,BjuVA10G25090,BjuVB04G14800,BjuVA03G08560,BjuVB08G03050,BjuVB06G36250,BjuVB04G07620,BjuVA03G38410,BjuVB07G17390,BjuVA08G14440,BjuVB02G52140,BjuVA09G48460,BjuVA05G42510,BjuVB06G46060,BjuVA03G04180,BjuVA07G29630,BjuVA09G14640,BjuVB01G06480,BjuVB06…	1.13798e-13	B. juncea	NSGs
GO:0006413	translational initiation	4	5.55112e-16	4.72272	41	190	1453	31800	BjuVA09G20940,BjuVA09G64500,BjuVA08G14440,BjuVA08G27780,BjuVB06G39730,BjuVB03G03930,BjuVB07G31190,BjuVA05G23980,BjuVB03G28670,BjuVA01G40970,BjuVB08G42540,BjuVA10G02490,BjuVA03G28780,BjuVA03G04020,BjuVA03G51100,BjuVB04G26530,BjuVA09G03920,BjuVB03G18030,BjuVA06G07410,BjuVA02G11990,BjuVA02G03540,BjuVB02G39840,BjuVB04G36300,BjuVB03G21980,BjuVB07G39770,BjuVB02G04250,BjuVB02G58050,BjuVA10G27970,BjuVA09…	1.13798e-13	B. juncea	NSGs
GO:0009167	purine ribonucleoside monophosphate metabolic process	10	6.66134e-16	4.1601	46	242	1453	31800	BjuVA10G28590,BjuVB06G13170,BjuVA07G21710,BjuVB06G12710,BjuVA03G48210,BjuVA02G16360,BjuVB08G42260,BjuVB02G40510,BjuVB08G11950,BjuVB06G49530,BjuVA09G09740,BjuVB04G34440,BjuVB08G31180,BjuVA07G21670,BjuVA09G51120,BjuVA09G25250,BjuVB08G00260,BjuVB04G20700,BjuVB04G22910,BjuVA04G07400,BjuVA02G01300,BjuVB06G57690,BjuVA09G25710,BjuVB03G14900,BjuVA03G01350,BjuVB05G59810,BjuVA03G13320,BjuVB08G38940,BjuVA01…	1.14996e-13	B. juncea	NSGs
GO:0046496	nicotinamide nucleotide metabolic process	10	6.66134e-16	4.44216	41	202	1453	31800	BjuVA10G28590,BjuVB06G13170,BjuVA07G21710,BjuVB06G12710,BjuVA02G16360,BjuVB02G36020,BjuVB02G40510,BjuVB08G11950,BjuVB06G49530,BjuVA07G33250,BjuVA07G21670,BjuVB07G23540,BjuVA09G51120,BjuVA09G25250,BjuVB08G03300,BjuVB08G00260,BjuVA02G18250,BjuVB04G22910,BjuVA02G01300,BjuVB06G57690,BjuVA03G01350,BjuVB05G59810,BjuVA03G13320,BjuVA01G18190,BjuVB05G49980,BjuVA08G24450,BjuVA08G10280,BjuVB08G02320,BjuVA02…	1.14996e-13	B. juncea	NSGs
GO:0009126	purine nucleoside monophosphate metabolic process	9	6.66134e-16	4.1601	46	242	1453	31800	BjuVA10G28590,BjuVB06G13170,BjuVA07G21710,BjuVB06G12710,BjuVA03G48210,BjuVA02G16360,BjuVB08G42260,BjuVB02G40510,BjuVB08G11950,BjuVB06G49530,BjuVA09G09740,BjuVB04G34440,BjuVB08G31180,BjuVA07G21670,BjuVA09G51120,BjuVA09G25250,BjuVB08G00260,BjuVB04G20700,BjuVB04G22910,BjuVA04G07400,BjuVA02G01300,BjuVB06G57690,BjuVA09G25710,BjuVB03G14900,BjuVA03G01350,BjuVB05G59810,BjuVA03G13320,BjuVB08G38940,BjuVA01…	1.14996e-13	B. juncea	NSGs
GO:0002181	cytoplasmic translation	9	6.66134e-16	4.64972	58	273	1453	31800	BjuVB06G42520,BjuVB07G09370,BjuVB02G59610,BjuVA08G22450,BjuVB04G13910,BjuVB06G13170,BjuVA09G48460,BjuVA09G43190,BjuVB07G18660,BjuVA03G17440,BjuVA03G63460,BjuVA06G43660,BjuVB07G26200,BjuVB07G03540,BjuVA07G43440,BjuVB04G09540,BjuVB08G00260,BjuVA02G37360,BjuVA07G14280,BjuVB08G52780,BjuVA03G17340,BjuVA03G28780,BjuVA02G01300,BjuVB03G33630,BjuVA07G27970,BjuVA09G03920,BjuVB04G23060,BjuVA01G18160,BjuVA03…	1.14996e-13	B. juncea	NSGs
GO:0046034	ATP metabolic process	11	7.77156e-16	4.26346	45	231	1453	31800	BjuVA10G28590,BjuVB06G13170,BjuVA07G21710,BjuVB06G12710,BjuVA03G48210,BjuVA02G16360,BjuVB08G42260,BjuVB02G40510,BjuVB08G11950,BjuVB06G49530,BjuVA09G09740,BjuVB04G34440,BjuVB08G31180,BjuVA07G21670,BjuVA09G51120,BjuVA09G25250,BjuVB08G00260,BjuVB04G22910,BjuVA04G07400,BjuVA02G01300,BjuVB06G57690,BjuVA09G25710,BjuVB03G14900,BjuVA03G01350,BjuVB05G59810,BjuVA03G13320,BjuVB08G38940,BjuVA01G18190,BjuVA09…	1.10829e-13	B. juncea	NSGs
GO:1901564	organonitrogen compound metabolic process	4	7.77156e-16	1.3645	610	9784	1453	31800	BjuVA03G36620,BjuVA09G04460,BjuVB05G28800,BjuVB06G42520,BjuVB07G33450,BjuVB02G33430,BjuVA09G20940,BjuVB02G69880,BjuVB07G09370,BjuVB08G03000,BjuVB02G70410,BjuVB02G59610,BjuVA08G22450,BjuVB03G16770,BjuVB04G13910,BjuVA10G28590,BjuVB06G13170,BjuVB08G01240,BjuVB04G17060,BjuVA06G45490,BjuVA05G08660,BjuVB08G10190,BjuVB04G07260,BjuVA07G29650,BjuVB02G32140,BjuVA03G35340,BjuVB06G56720,BjuVA06G01440,BjuVB02…	1.10829e-13	B. juncea	NSGs
GO:0043603	amide metabolic process	4	7.77156e-16	3.00711	241	1754	1453	31800	BjuVA03G36620,BjuVA09G04460,BjuVB05G28800,BjuVB06G42520,BjuVA09G20940,BjuVB07G09370,BjuVB08G03000,BjuVB02G70410,BjuVB02G59610,BjuVA08G22450,BjuVB04G13910,BjuVB06G13170,BjuVB04G17060,BjuVA06G45490,BjuVA07G29650,BjuVA03G35340,BjuVB06G56720,BjuVA06G01440,BjuVA09G64500,BjuVA02G43550,BjuVB04G31370,BjuVB01G38480,BjuVA08G14440,BjuVA09G48460,BjuVA02G00830,BjuVB06G46060,BjuVA07G06940,BjuVA09G43190,BjuVB08…	1.10829e-13	B. juncea	NSGs
GO:0019362	pyridine nucleotide metabolic process	9	8.88178e-16	4.39861	41	204	1453	31800	BjuVA10G28590,BjuVB06G13170,BjuVA07G21710,BjuVB06G12710,BjuVA02G16360,BjuVB02G36020,BjuVB02G40510,BjuVB08G11950,BjuVB06G49530,BjuVA07G33250,BjuVA07G21670,BjuVB07G23540,BjuVA09G51120,BjuVA09G25250,BjuVB08G03300,BjuVB08G00260,BjuVA02G18250,BjuVB04G22910,BjuVA02G01300,BjuVB06G57690,BjuVA03G01350,BjuVB05G59810,BjuVA03G13320,BjuVA01G18190,BjuVB05G49980,BjuVA08G24450,BjuVA08G10280,BjuVB08G02320,BjuVA02…	1.07897e-13	B. juncea	NSGs
GO:0022613	ribonucleoprotein complex biogenesis	5	8.88178e-16	3.43185	167	1065	1453	31800	BjuVA03G36620,BjuVB02G65050,BjuVB04G13910,BjuVB06G13170,BjuVB04G17060,BjuVA06G45490,BjuVA03G35340,BjuVB06G56720,BjuVA08G14440,BjuVB02G52140,BjuVA09G48460,BjuVB06G46060,BjuVA03G04180,BjuVB06G49100,BjuVA07G06940,BjuVA09G43190,BjuVB05G16470,BjuVA02G43940,BjuVB06G06480,BjuVA10G18720,BjuVB08G52890,BjuVB08G08720,BjuVA07G22140,BjuVB04G05960,BjuVB04G29940,BjuVA01G42780,BjuVB03G08360,BjuVA06G43660,BjuVB02…	1.07897e-13	B. juncea	NSGs
GO:0000027	ribosomal large subunit assembly	8	9.99201e-16	5.51321	33	131	1453	31800	BjuVB04G17060,BjuVA06G45490,BjuVB06G56720,BjuVA07G06940,BjuVB06G06480,BjuVA06G27140,BjuVB07G13380,BjuVA09G21880,BjuVA07G31630,BjuVB01G05290,BjuVB04G18450,BjuVB02G49270,BjuVA03G43540,BjuVA03G20090,BjuVA01G39890,BjuVA01G11060,BjuVA04G29920,BjuVB06G49310,BjuVB02G46900,BjuVA03G21750,BjuVB04G11170,BjuVA04G28290,BjuVB02G07730,BjuVA09G19770,BjuVB01G06780,BjuVB06G54410,BjuVA04G06340,BjuVB05G17450,BjuVB02…	1.13013e-13	B. juncea	NSGs
GO:0065003	protein-containing complex assembly	6	9.99201e-16	2.32206	167	1574	1453	31800	BjuVA03G36620,BjuVB05G59530,BjuVB06G13170,BjuVB04G17060,BjuVA06G45490,BjuVB06G56720,BjuVB04G14800,BjuVA03G08560,BjuVB08G03050,BjuVB06G36250,BjuVB04G07620,BjuVB02G52140,BjuVA05G42510,BjuVB06G46060,BjuVA09G14640,BjuVB01G06480,BjuVA07G06940,BjuVB05G16470,BjuVB06G06480,BjuVB06G17110,BjuVA10G18720,BjuVA01G18310,BjuVB02G47170,BjuVB04G05960,BjuVA01G42780,BjuVB03G08360,BjuVB08G10680,BjuVA10G15730,BjuVA03…	1.13013e-13	B. juncea	NSGs
GO:0045899	positive regulation of RNA polymerase II transcription preinitiation complex assembly	14	1.11022e-15	11.5866	18	34	1453	31800	BjuVA05G42510,BjuVB02G47170,BjuVB08G10680,BjuVA10G15730,BjuVA03G12180,BjuVB04G12700,BjuVB07G26180,BjuVA02G32950,BjuVA02G12490,BjuVB06G25660,BjuVA08G01380,BjuVB05G33990,BjuVA03G33470,BjuVB01G46830,BjuVB02G27240,BjuVB07G48540,BjuVB07G02330,BjuVB04G46770,	1.17469e-13	B. juncea	NSGs
GO:0045898	regulation of RNA polymerase II transcription preinitiation complex assembly	13	1.11022e-15	11.5866	18	34	1453	31800	BjuVA05G42510,BjuVB02G47170,BjuVB08G10680,BjuVA10G15730,BjuVA03G12180,BjuVB04G12700,BjuVB07G26180,BjuVA02G32950,BjuVA02G12490,BjuVB06G25660,BjuVA08G01380,BjuVB05G33990,BjuVA03G33470,BjuVB01G46830,BjuVB02G27240,BjuVB07G48540,BjuVB07G02330,BjuVB04G46770,	1.17469e-13	B. juncea	NSGs
GO:0009205	purine ribonucleoside triphosphate metabolic process	10	1.44329e-15	4.03631	45	244	1453	31800	BjuVA10G28590,BjuVB06G13170,BjuVA07G21710,BjuVB06G12710,BjuVA03G48210,BjuVA02G16360,BjuVB08G42260,BjuVB02G40510,BjuVB08G11950,BjuVB06G49530,BjuVA09G09740,BjuVB04G34440,BjuVB08G31180,BjuVA07G21670,BjuVA09G51120,BjuVA09G25250,BjuVB08G00260,BjuVB04G22910,BjuVA04G07400,BjuVA02G01300,BjuVB06G57690,BjuVA09G25710,BjuVB03G14900,BjuVA03G01350,BjuVB05G59810,BjuVA03G13320,BjuVB08G38940,BjuVA01G18190,BjuVA09…	1.43454e-13	B. juncea	NSGs
GO:0009161	ribonucleoside monophosphate metabolic process	9	1.66533e-15	3.77606	49	284	1453	31800	BjuVA10G28590,BjuVB06G13170,BjuVB04G07260,BjuVA07G21710,BjuVB06G12710,BjuVA03G48210,BjuVA02G16360,BjuVB08G42260,BjuVB02G40510,BjuVB08G11950,BjuVB06G49530,BjuVA09G09740,BjuVB04G34440,BjuVB08G31180,BjuVA07G21670,BjuVA09G51120,BjuVA09G25250,BjuVB08G00260,BjuVB03G31840,BjuVB04G20700,BjuVB04G22910,BjuVA04G07400,BjuVA02G01300,BjuVB06G57690,BjuVA09G25710,BjuVB03G14900,BjuVA03G01350,BjuVB05G59810,BjuVA03…	1.60656e-13	B. juncea	NSGs
GO:0019359	nicotinamide nucleotide biosynthetic process	11	2.22045e-15	5.47144	32	128	1453	31800	BjuVA10G28590,BjuVB06G13170,BjuVA07G21710,BjuVB06G12710,BjuVA02G16360,BjuVB02G36020,BjuVB02G40510,BjuVB08G11950,BjuVB06G49530,BjuVA07G21670,BjuVA09G51120,BjuVB08G00260,BjuVB04G22910,BjuVA02G01300,BjuVB06G57690,BjuVA03G01350,BjuVB05G59810,BjuVA03G13320,BjuVA01G18190,BjuVA08G24450,BjuVB08G02320,BjuVA02G37460,BjuVA01G33700,BjuVB05G28240,BjuVA09G08270,BjuVB05G10860,BjuVA09G51080,BjuVA04G06740,BjuVA09…	2.08088e-13	B. juncea	NSGs
GO:0061077	chaperone-mediated protein folding	4	2.33147e-15	4.69864	38	177	1453	31800	BjuVB07G32550,BjuVA05G29110,BjuVA01G42850,BjuVB03G29240,BjuVB01G47770,BjuVA06G10700,BjuVB07G04880,BjuVB01G13990,BjuVB07G10280,BjuVA07G12770,BjuVA03G07160,BjuVA08G26980,BjuVA01G36000,BjuVA02G09770,BjuVA02G42720,BjuVA03G32800,BjuVB01G34570,BjuVB08G08220,BjuVA03G33780,BjuVA05G37700,BjuVA10G19390,BjuVB05G37570,BjuVA08G25320,BjuVB06G17360,BjuVB07G02000,BjuVB01G48410,BjuVA03G10130,BjuVA09G39200,BjuVA03…	2.12423e-13	B. juncea	NSGs
GO:0009144	purine nucleoside triphosphate metabolic process	9	3.10862e-15	3.97121	45	248	1453	31800	BjuVA10G28590,BjuVB06G13170,BjuVA07G21710,BjuVB06G12710,BjuVA03G48210,BjuVA02G16360,BjuVB08G42260,BjuVB02G40510,BjuVB08G11950,BjuVB06G49530,BjuVA09G09740,BjuVB04G34440,BjuVB08G31180,BjuVA07G21670,BjuVA09G51120,BjuVA09G25250,BjuVB08G00260,BjuVB04G22910,BjuVA04G07400,BjuVA02G01300,BjuVB06G57690,BjuVA09G25710,BjuVB03G14900,BjuVA03G01350,BjuVB05G59810,BjuVA03G13320,BjuVB08G38940,BjuVA01G18190,BjuVA09…	2.75575e-13	B. juncea	NSGs
GO:1902600	proton transmembrane transport	9	3.77476e-15	3.2382	58	392	1453	31800	BjuVB04G01960,BjuVB04G07270,BjuVA01G36140,BjuVA07G43980,BjuVB03G19860,BjuVA03G48210,BjuVB02G09750,BjuVA06G16590,BjuVA05G42940,BjuVB01G46460,BjuVB07G23150,BjuVB05G03540,BjuVB08G31180,BjuVA05G42140,BjuVB05G59480,BjuVA03G45290,BjuVA06G40560,BjuVA08G36370,BjuVA03G49200,BjuVA03G30600,BjuVB02G73370,BjuVA04G07400,BjuVA06G28410,BjuVB03G57620,BjuVA09G25710,BjuVB03G14900,BjuVB07G10180,BjuVB03G14970,BjuVB08…	3.25821e-13	B. juncea	NSGs
GO:0019363	pyridine nucleotide biosynthetic process	10	3.88578e-15	5.38726	32	130	1453	31800	BjuVA10G28590,BjuVB06G13170,BjuVA07G21710,BjuVB06G12710,BjuVA02G16360,BjuVB02G36020,BjuVB02G40510,BjuVB08G11950,BjuVB06G49530,BjuVA07G21670,BjuVA09G51120,BjuVB08G00260,BjuVB04G22910,BjuVA02G01300,BjuVB06G57690,BjuVA03G01350,BjuVB05G59810,BjuVA03G13320,BjuVA01G18190,BjuVA08G24450,BjuVB08G02320,BjuVA02G37460,BjuVA01G33700,BjuVB05G28240,BjuVA09G08270,BjuVB05G10860,BjuVA09G51080,BjuVA04G06740,BjuVA09…	3.26804e-13	B. juncea	NSGs
GO:0010038	response to metal ion	5	3.88578e-15	2.07972	128	1347	1453	31800	BjuVA08G11340,BjuVB06G34900,BjuVB02G33430,BjuVA09G20940,BjuVA09G61040,BjuVB07G32550,BjuVA02G27080,BjuVA05G39390,BjuVA01G42850,BjuVA03G38410,BjuVA05G40330,BjuVA03G37100,BjuVA09G56020,BjuVA03G13090,BjuVA08G27780,BjuVA02G16360,BjuVB07G05310,BjuVA08G31870,BjuVB05G27040,BjuVA05G15420,BjuVA04G22770,BjuVB04G29940,BjuVA06G11620,BjuVB02G16890,BjuVA03G04580,BjuVA03G16540,BjuVB03G08380,BjuVB01G44200,BjuVA05…	3.26804e-13	B. juncea	NSGs
GO:0072524	pyridine-containing compound metabolic process	5	4.44089e-15	4.23262	41	212	1453	31800	BjuVA10G28590,BjuVB06G13170,BjuVA07G21710,BjuVB06G12710,BjuVA02G16360,BjuVB02G36020,BjuVB02G40510,BjuVB08G11950,BjuVB06G49530,BjuVA07G33250,BjuVA07G21670,BjuVB07G23540,BjuVA09G51120,BjuVA09G25250,BjuVB08G03300,BjuVB08G00260,BjuVA02G18250,BjuVB04G22910,BjuVA02G01300,BjuVB06G57690,BjuVA03G01350,BjuVB05G59810,BjuVA03G13320,BjuVA01G18190,BjuVB05G49980,BjuVA08G24450,BjuVA08G10280,BjuVB08G02320,BjuVA02…	3.55271e-13	B. juncea	NSGs
GO:0022607	cellular component assembly	5	5.88418e-15	1.78328	187	2295	1453	31800	BjuVA03G36620,BjuVB05G59530,BjuVB06G13170,BjuVB04G17060,BjuVA06G45490,BjuVB06G56720,BjuVA04G15540,BjuVA10G25090,BjuVB04G14800,BjuVA03G08560,BjuVB08G03050,BjuVB06G36250,BjuVB04G07620,BjuVB02G52140,BjuVA05G42510,BjuVB06G46060,BjuVA09G14640,BjuVB01G06480,BjuVA07G06940,BjuVA02G08300,BjuVB05G16470,BjuVB06G06480,BjuVB02G36900,BjuVB06G17110,BjuVA10G18720,BjuVA01G18310,BjuVB02G47170,BjuVB04G05960,BjuVA01…	4.59527e-13	B. juncea	NSGs
GO:0000028	ribosomal small subunit assembly	8	6.32827e-15	6.35393	27	93	1453	31800	BjuVA03G36620,BjuVB06G13170,BjuVB04G05960,BjuVA01G42780,BjuVA05G37610,BjuVB07G32490,BjuVB08G00260,BjuVA03G36390,BjuVA08G37680,BjuVA02G01300,BjuVA09G03920,BjuVA03G01350,BjuVB02G68360,BjuVA05G44440,BjuVB01G07500,BjuVB01G42760,BjuVB01G42350,BjuVB02G00730,BjuVB05G28240,BjuVB03G00640,BjuVB07G04650,BjuVA05G09430,BjuVA10G30770,BjuVB06G39660,BjuVB07G04940,BjuVA07G30480,BjuVB06G49800,	4.82715e-13	B. juncea	NSGs
GO:0009199	ribonucleoside triphosphate metabolic process	9	1.18794e-14	3.80254	45	259	1453	31800	BjuVA10G28590,BjuVB06G13170,BjuVA07G21710,BjuVB06G12710,BjuVA03G48210,BjuVA02G16360,BjuVB08G42260,BjuVB02G40510,BjuVB08G11950,BjuVB06G49530,BjuVA09G09740,BjuVB04G34440,BjuVB08G31180,BjuVA07G21670,BjuVA09G51120,BjuVA09G25250,BjuVB08G00260,BjuVB04G22910,BjuVA04G07400,BjuVA02G01300,BjuVB06G57690,BjuVA09G25710,BjuVB03G14900,BjuVA03G01350,BjuVB05G59810,BjuVA03G13320,BjuVB08G38940,BjuVA01G18190,BjuVA09…	8.85554e-13	B. juncea	NSGs
GO:0072525	pyridine-containing compound biosynthetic process	6	1.9873e-14	5.07496	32	138	1453	31800	BjuVA10G28590,BjuVB06G13170,BjuVA07G21710,BjuVB06G12710,BjuVA02G16360,BjuVB02G36020,BjuVB02G40510,BjuVB08G11950,BjuVB06G49530,BjuVA07G21670,BjuVA09G51120,BjuVB08G00260,BjuVB04G22910,BjuVA02G01300,BjuVB06G57690,BjuVA03G01350,BjuVB05G59810,BjuVA03G13320,BjuVA01G18190,BjuVA08G24450,BjuVB08G02320,BjuVA02G37460,BjuVA01G33700,BjuVB05G28240,BjuVA09G08270,BjuVB05G10860,BjuVA09G51080,BjuVA04G06740,BjuVA09…	1.41703e-12	B. juncea	NSGs
GO:0009123	nucleoside monophosphate metabolic process	8	3.70814e-14	3.39841	50	322	1453	31800	BjuVA10G28590,BjuVB06G13170,BjuVB04G07260,BjuVA07G21710,BjuVB06G12710,BjuVA03G48210,BjuVA02G16360,BjuVB08G42260,BjuVB02G40510,BjuVB08G11950,BjuVB06G49530,BjuVA09G09740,BjuVB04G34440,BjuVB08G31180,BjuVA07G21670,BjuVA09G51120,BjuVA09G25250,BjuVB08G00260,BjuVB03G31840,BjuVB04G20700,BjuVB04G22910,BjuVA04G07400,BjuVA02G01300,BjuVB06G57690,BjuVA09G25710,BjuVB03G14900,BjuVA03G01350,BjuVB05G59810,BjuVA03…	2.58781e-12	B. juncea	NSGs
GO:0009141	nucleoside triphosphate metabolic process	8	4.59632e-14	3.66119	45	269	1453	31800	BjuVA10G28590,BjuVB06G13170,BjuVA07G21710,BjuVB06G12710,BjuVA03G48210,BjuVA02G16360,BjuVB08G42260,BjuVB02G40510,BjuVB08G11950,BjuVB06G49530,BjuVA09G09740,BjuVB04G34440,BjuVB08G31180,BjuVA07G21670,BjuVA09G51120,BjuVA09G25250,BjuVB08G00260,BjuVB04G22910,BjuVA04G07400,BjuVA02G01300,BjuVB06G57690,BjuVA09G25710,BjuVB03G14900,BjuVA03G01350,BjuVB05G59810,BjuVA03G13320,BjuVB08G38940,BjuVA01G18190,BjuVA09…	3.14082e-12	B. juncea	NSGs
GO:0070925	organelle assembly	6	6.55032e-14	2.62342	73	609	1453	31800	BjuVA03G36620,BjuVB06G13170,BjuVB04G17060,BjuVA06G45490,BjuVB06G56720,BjuVB02G52140,BjuVA07G06940,BjuVB06G06480,BjuVB04G05960,BjuVA01G42780,BjuVA06G27140,BjuVB07G13380,BjuVA09G21880,BjuVA05G37610,BjuVB01G01120,BjuVA04G00580,BjuVA07G43440,BjuVB07G32490,BjuVA06G36450,BjuVA07G24090,BjuVB08G00260,BjuVB06G54680,BjuVA07G31630,BjuVB01G05290,BjuVB08G29560,BjuVA03G36390,BjuVB04G18450,BjuVA08G37680,BjuVA02…	4.3847e-12	B. juncea	NSGs
GO:0048588	developmental cell growth	4	1.5421e-13	2.66335	69	567	1453	31800	BjuVB01G06420,BjuVA09G50370,BjuVA02G03480,BjuVB02G32140,BjuVA05G39390,BjuVB02G34300,BjuVA01G09800,BjuVA01G37010,BjuVB06G49120,BjuVB06G09960,BjuVB01G11310,BjuVB04G10080,BjuVB01G44200,BjuVB02G59130,BjuVA09G19550,BjuVB03G22220,BjuVB02G39920,BjuVB08G02610,BjuVB02G34270,BjuVB02G35960,BjuVA04G28710,BjuVB08G52790,BjuVB05G18550,BjuVB08G55450,BjuVA08G26140,BjuVA02G36440,BjuVA03G03930,BjuVA09G65630,BjuVB06…	1.01162e-11	B. juncea	NSGs
GO:0016043	cellular component organization	4	3.53384e-13	1.35323	445	7197	1453	31800	BjuVA03G36620,BjuVA01G13450,BjuVB01G06420,BjuVA09G50370,BjuVB02G69880,BjuVB05G59530,BjuVA08G12650,BjuVA09G60180,BjuVB02G65050,BjuVB06G41690,BjuVB06G13170,BjuVB02G58700,BjuVB02G04920,BjuVB07G35600,BjuVB04G17060,BjuVA06G45490,BjuVA02G03480,BjuVB02G32140,BjuVB06G56720,BjuVA04G15540,BjuVA10G28120,BjuVA10G25090,BjuVB07G32550,BjuVB04G14800,BjuVA07G43980,BjuVA05G39390,BjuVB06G12280,BjuVB06G22080,BjuVA05…	2.27274e-11	B. juncea	NSGs
GO:0006164	purine nucleotide biosynthetic process	10	5.55778e-13	3.53792	43	266	1453	31800	BjuVA09G04460,BjuVA10G28590,BjuVB06G13170,BjuVA07G21710,BjuVA02G43550,BjuVB06G12710,BjuVA03G48210,BjuVA02G16360,BjuVB02G36020,BjuVB02G40510,BjuVB08G11950,BjuVB06G49530,BjuVB08G31180,BjuVA07G21670,BjuVA09G51120,BjuVB08G00260,BjuVB04G20700,BjuVB04G22910,BjuVA04G07400,BjuVB04G18900,BjuVA02G01300,BjuVB06G57690,BjuVA09G25710,BjuVB03G14900,BjuVA03G01350,BjuVB05G59810,BjuVA03G13320,BjuVB08G38940,BjuVA01…	3.50567e-11	B. juncea	NSGs
GO:0006367	transcription initiation at RNA polymerase II promoter	10	6.29607e-13	4.64698	31	146	1453	31800	BjuVA08G12650,BjuVB07G35600,BjuVA05G42510,BjuVB02G47170,BjuVB08G10680,BjuVA10G15730,BjuVA03G12180,BjuVB04G12700,BjuVA01G21820,BjuVB07G26180,BjuVA02G32950,BjuVA03G04020,BjuVB03G12730,BjuVA02G12490,BjuVA02G11990,BjuVA02G03540,BjuVB06G25660,BjuVB02G39840,BjuVA08G01380,BjuVA01G16340,BjuVB05G19770,BjuVB05G33990,BjuVA10G27970,BjuVB05G12630,BjuVA03G33470,BjuVB01G46830,BjuVB02G27240,BjuVB05G25820,BjuVB07…	3.89644e-11	B. juncea	NSGs
GO:0006364	rRNA processing	10	7.73825e-13	2.68846	64	521	1453	31800	BjuVB04G13910,BjuVB06G13170,BjuVA03G35340,BjuVA03G04180,BjuVB06G49100,BjuVA02G43940,BjuVB08G52890,BjuVB08G08720,BjuVA07G22140,BjuVA06G43660,BjuVB02G65860,BjuVA04G01810,BjuVA05G43090,BjuVB01G15770,BjuVB04G24200,BjuVB04G09540,BjuVA09G50270,BjuVA02G17370,BjuVB08G00260,BjuVA06G36890,BjuVB02G36840,BjuVB08G06820,BjuVA09G04750,BjuVB08G54520,BjuVB04G18400,BjuVA02G37360,BjuVA03G36390,BjuVB02G65760,BjuVA02…	4.70027e-11	B. juncea	NSGs
GO:0006754	ATP biosynthetic process	12	8.753e-13	4.46079	32	157	1453	31800	BjuVA10G28590,BjuVA07G21710,BjuVB06G12710,BjuVA03G48210,BjuVA02G16360,BjuVB02G40510,BjuVB08G11950,BjuVB06G49530,BjuVB08G31180,BjuVA07G21670,BjuVA09G51120,BjuVB04G22910,BjuVA04G07400,BjuVB06G57690,BjuVA09G25710,BjuVB03G14900,BjuVB05G59810,BjuVA03G13320,BjuVB08G38940,BjuVA01G18190,BjuVA08G24450,BjuVB08G02320,BjuVA01G33700,BjuVA09G08270,BjuVB05G10860,BjuVA09G51080,BjuVA04G06740,BjuVB05G46360,BjuVA09…	5.21997e-11	B. juncea	NSGs
GO:0060261	positive regulation of transcription initiation by RNA polymerase II	13	1.34426e-12	8.20716	18	48	1453	31800	BjuVA05G42510,BjuVB02G47170,BjuVB08G10680,BjuVA10G15730,BjuVA03G12180,BjuVB04G12700,BjuVB07G26180,BjuVA02G32950,BjuVA02G12490,BjuVB06G25660,BjuVA08G01380,BjuVB05G33990,BjuVA03G33470,BjuVB01G46830,BjuVB02G27240,BjuVB07G48540,BjuVB07G02330,BjuVB04G46770,	7.87351e-11	B. juncea	NSGs
GO:2000144	positive regulation of DNA-templated transcription initiation	12	1.34426e-12	8.20716	18	48	1453	31800	BjuVA05G42510,BjuVB02G47170,BjuVB08G10680,BjuVA10G15730,BjuVA03G12180,BjuVB04G12700,BjuVB07G26180,BjuVA02G32950,BjuVA02G12490,BjuVB06G25660,BjuVA08G01380,BjuVB05G33990,BjuVA03G33470,BjuVB01G46830,BjuVB02G27240,BjuVB07G48540,BjuVB07G02330,BjuVB04G46770,	7.87351e-11	B. juncea	NSGs
GO:0060260	regulation of transcription initiation by RNA polymerase II	12	1.34426e-12	8.20716	18	48	1453	31800	BjuVA05G42510,BjuVB02G47170,BjuVB08G10680,BjuVA10G15730,BjuVA03G12180,BjuVB04G12700,BjuVB07G26180,BjuVA02G32950,BjuVA02G12490,BjuVB06G25660,BjuVA08G01380,BjuVB05G33990,BjuVA03G33470,BjuVB01G46830,BjuVB02G27240,BjuVB07G48540,BjuVB07G02330,BjuVB04G46770,	7.87351e-11	B. juncea	NSGs
GO:0009168	purine ribonucleoside monophosphate biosynthetic process	11	2.68152e-12	4.17474	33	173	1453	31800	BjuVA10G28590,BjuVA07G21710,BjuVB06G12710,BjuVA03G48210,BjuVA02G16360,BjuVB02G40510,BjuVB08G11950,BjuVB06G49530,BjuVB08G31180,BjuVA07G21670,BjuVA09G51120,BjuVB04G20700,BjuVB04G22910,BjuVA04G07400,BjuVB06G57690,BjuVA09G25710,BjuVB03G14900,BjuVB05G59810,BjuVA03G13320,BjuVB08G38940,BjuVA01G18190,BjuVA08G24450,BjuVB08G02320,BjuVA01G33700,BjuVA09G08270,BjuVB05G10860,BjuVA09G51080,BjuVA04G06740,BjuVB05…	1.49074e-10	B. juncea	NSGs
GO:0009127	purine nucleoside monophosphate biosynthetic process	10	2.68152e-12	4.17474	33	173	1453	31800	BjuVA10G28590,BjuVA07G21710,BjuVB06G12710,BjuVA03G48210,BjuVA02G16360,BjuVB02G40510,BjuVB08G11950,BjuVB06G49530,BjuVB08G31180,BjuVA07G21670,BjuVA09G51120,BjuVB04G20700,BjuVB04G22910,BjuVA04G07400,BjuVB06G57690,BjuVA09G25710,BjuVB03G14900,BjuVB05G59810,BjuVA03G13320,BjuVB08G38940,BjuVA01G18190,BjuVA08G24450,BjuVB08G02320,BjuVA01G33700,BjuVA09G08270,BjuVB05G10860,BjuVA09G51080,BjuVA04G06740,BjuVB05…	1.49074e-10	B. juncea	NSGs
GO:0009206	purine ribonucleoside triphosphate biosynthetic process	11	3.02802e-12	4.27039	32	164	1453	31800	BjuVA10G28590,BjuVA07G21710,BjuVB06G12710,BjuVA03G48210,BjuVA02G16360,BjuVB02G40510,BjuVB08G11950,BjuVB06G49530,BjuVB08G31180,BjuVA07G21670,BjuVA09G51120,BjuVB04G22910,BjuVA04G07400,BjuVB06G57690,BjuVA09G25710,BjuVB03G14900,BjuVB05G59810,BjuVA03G13320,BjuVB08G38940,BjuVA01G18190,BjuVA08G24450,BjuVB08G02320,BjuVA01G33700,BjuVA09G08270,BjuVB05G10860,BjuVA09G51080,BjuVA04G06740,BjuVB05G46360,BjuVA09…	1.62818e-10	B. juncea	NSGs
GO:0009145	purine nucleoside triphosphate biosynthetic process	10	4.25981e-12	4.21894	32	166	1453	31800	BjuVA10G28590,BjuVA07G21710,BjuVB06G12710,BjuVA03G48210,BjuVA02G16360,BjuVB02G40510,BjuVB08G11950,BjuVB06G49530,BjuVB08G31180,BjuVA07G21670,BjuVA09G51120,BjuVB04G22910,BjuVA04G07400,BjuVB06G57690,BjuVA09G25710,BjuVB03G14900,BjuVB05G59810,BjuVA03G13320,BjuVB08G38940,BjuVA01G18190,BjuVA08G24450,BjuVB08G02320,BjuVA01G33700,BjuVA09G08270,BjuVB05G10860,BjuVA09G51080,BjuVA04G06740,BjuVB05G46360,BjuVA09…	2.25358e-10	B. juncea	NSGs
GO:0042866	pyruvate biosynthetic process	9	4.64673e-12	5.31208	25	103	1453	31800	BjuVA10G28590,BjuVA07G21710,BjuVB06G12710,BjuVA02G16360,BjuVB02G40510,BjuVB08G11950,BjuVB06G49530,BjuVA07G21670,BjuVA09G51120,BjuVB04G22910,BjuVB06G57690,BjuVB05G59810,BjuVA03G13320,BjuVA01G18190,BjuVA08G24450,BjuVB08G02320,BjuVA01G33700,BjuVA09G08270,BjuVB05G10860,BjuVA09G51080,BjuVA04G06740,BjuVA09G62880,BjuVB01G47630,BjuVB08G52160,BjuVB02G12100,	2.41925e-10	B. juncea	NSGs
GO:0009156	ribonucleoside monophosphate biosynthetic process	10	6.39366e-12	3.76979	36	209	1453	31800	BjuVA10G28590,BjuVB04G07260,BjuVA07G21710,BjuVB06G12710,BjuVA03G48210,BjuVA02G16360,BjuVB02G40510,BjuVB08G11950,BjuVB06G49530,BjuVB08G31180,BjuVA07G21670,BjuVA09G51120,BjuVB03G31840,BjuVB04G20700,BjuVB04G22910,BjuVA04G07400,BjuVB06G57690,BjuVA09G25710,BjuVB03G14900,BjuVB05G59810,BjuVA03G13320,BjuVB08G38940,BjuVA01G18190,BjuVA08G24450,BjuVB08G02320,BjuVA01G33700,BjuVA09G08270,BjuVB05G10860,BjuVA09…	3.27675e-10	B. juncea	NSGs
GO:0016072	rRNA metabolic process	9	7.2834e-12	2.556	64	548	1453	31800	BjuVB04G13910,BjuVB06G13170,BjuVA03G35340,BjuVA03G04180,BjuVB06G49100,BjuVA02G43940,BjuVB08G52890,BjuVB08G08720,BjuVA07G22140,BjuVA06G43660,BjuVB02G65860,BjuVA04G01810,BjuVA05G43090,BjuVB01G15770,BjuVB04G24200,BjuVB04G09540,BjuVA09G50270,BjuVA02G17370,BjuVB08G00260,BjuVA06G36890,BjuVB02G36840,BjuVB08G06820,BjuVA09G04750,BjuVB08G54520,BjuVB04G18400,BjuVA02G37360,BjuVA03G36390,BjuVB02G65760,BjuVA02…	3.67531e-10	B. juncea	NSGs
GO:0030490	maturation of SSU-rRNA	11	7.99294e-12	4.24036	31	160	1453	31800	BjuVB06G13170,BjuVB06G49100,BjuVA02G43940,BjuVB08G52890,BjuVA07G22140,BjuVB02G65860,BjuVA05G43090,BjuVB01G15770,BjuVA09G50270,BjuVB08G00260,BjuVA06G36890,BjuVB08G06820,BjuVA09G04750,BjuVA03G36390,BjuVA02G01300,BjuVB04G04750,BjuVA09G03920,BjuVB07G02580,BjuVA01G44410,BjuVA03G01350,BjuVB01G07500,BjuVB01G42760,BjuVB07G21640,BjuVB05G28240,BjuVB07G04650,BjuVB05G37900,BjuVA05G09430,BjuVA10G30770,BjuVA09…	3.97225e-10	B. juncea	NSGs
GO:0046031	ADP metabolic process	11	8.07787e-12	4.99149	26	114	1453	31800	BjuVA10G28590,BjuVA07G21710,BjuVB06G12710,BjuVA02G16360,BjuVB02G40510,BjuVB08G11950,BjuVB06G49530,BjuVA07G21670,BjuVA09G51120,BjuVB04G22910,BjuVB06G57690,BjuVB05G59810,BjuVA03G13320,BjuVA01G18190,BjuVA08G24450,BjuVB08G02320,BjuVA01G33700,BjuVA09G08270,BjuVB05G10860,BjuVA09G51080,BjuVA04G06740,BjuVA09G62880,BjuVB01G47630,BjuVA03G07720,BjuVB08G52160,BjuVB02G12100,	3.95454e-10	B. juncea	NSGs
GO:0006163	purine nucleotide metabolic process	9	8.38285e-12	2.66789	59	484	1453	31800	BjuVA09G04460,BjuVA10G28590,BjuVB06G13170,BjuVA07G21710,BjuVA02G43550,BjuVB06G12710,BjuVA03G48210,BjuVA02G16360,BjuVB08G42260,BjuVB06G55390,BjuVB02G36020,BjuVB02G40510,BjuVB08G11950,BjuVB06G49530,BjuVA07G33250,BjuVA09G09740,BjuVB04G34440,BjuVB08G31180,BjuVA07G21670,BjuVB07G23540,BjuVA09G51120,BjuVA09G25250,BjuVB08G03300,BjuVB08G00260,BjuVA02G18250,BjuVB04G20700,BjuVB04G22910,BjuVA04G07400,BjuVB04…	4.04349e-10	B. juncea	NSGs
GO:0006096	glycolytic process	13	1.43155e-11	5.06615	25	108	1453	31800	BjuVA10G28590,BjuVA07G21710,BjuVB06G12710,BjuVA02G16360,BjuVB02G40510,BjuVB08G11950,BjuVB06G49530,BjuVA07G21670,BjuVA09G51120,BjuVB04G22910,BjuVB06G57690,BjuVB05G59810,BjuVA03G13320,BjuVA01G18190,BjuVA08G24450,BjuVB08G02320,BjuVA01G33700,BjuVA09G08270,BjuVB05G10860,BjuVA09G51080,BjuVA04G06740,BjuVA09G62880,BjuVB01G47630,BjuVB08G52160,BjuVB02G12100,	6.80507e-10	B. juncea	NSGs
GO:0006757	ATP generation from ADP	12	1.43155e-11	5.06615	25	108	1453	31800	BjuVA10G28590,BjuVA07G21710,BjuVB06G12710,BjuVA02G16360,BjuVB02G40510,BjuVB08G11950,BjuVB06G49530,BjuVA07G21670,BjuVA09G51120,BjuVB04G22910,BjuVB06G57690,BjuVB05G59810,BjuVA03G13320,BjuVA01G18190,BjuVA08G24450,BjuVB08G02320,BjuVA01G33700,BjuVA09G08270,BjuVB05G10860,BjuVA09G51080,BjuVA04G06740,BjuVA09G62880,BjuVB01G47630,BjuVB08G52160,BjuVB02G12100,	6.80507e-10	B. juncea	NSGs
GO:0019693	ribose phosphate metabolic process	6	3.22222e-11	2.60652	58	487	1453	31800	BjuVA09G04460,BjuVA10G28590,BjuVB06G13170,BjuVB04G07260,BjuVA07G21710,BjuVA02G43550,BjuVB06G12710,BjuVA03G48210,BjuVA02G16360,BjuVB08G42260,BjuVB06G55390,BjuVB02G40510,BjuVB08G11950,BjuVB06G49530,BjuVA09G09740,BjuVB04G34440,BjuVB08G31180,BjuVA07G21670,BjuVB07G23540,BjuVA09G51120,BjuVA09G25250,BjuVB08G03300,BjuVB08G00260,BjuVB03G31840,BjuVB04G20700,BjuVB04G22910,BjuVA04G07400,BjuVB04G18900,BjuVA02…	1.48858e-09	B. juncea	NSGs
GO:0009179	purine ribonucleoside diphosphate metabolic process	10	3.39104e-11	4.70272	26	121	1453	31800	BjuVA10G28590,BjuVA07G21710,BjuVB06G12710,BjuVA02G16360,BjuVB02G40510,BjuVB08G11950,BjuVB06G49530,BjuVA07G21670,BjuVA09G51120,BjuVB04G22910,BjuVB06G57690,BjuVB05G59810,BjuVA03G13320,BjuVA01G18190,BjuVA08G24450,BjuVB08G02320,BjuVA01G33700,BjuVA09G08270,BjuVB05G10860,BjuVA09G51080,BjuVA04G06740,BjuVA09G62880,BjuVB01G47630,BjuVA03G07720,BjuVB08G52160,BjuVB02G12100,	1.54481e-09	B. juncea	NSGs
GO:0009135	purine nucleoside diphosphate metabolic process	9	3.39104e-11	4.70272	26	121	1453	31800	BjuVA10G28590,BjuVA07G21710,BjuVB06G12710,BjuVA02G16360,BjuVB02G40510,BjuVB08G11950,BjuVB06G49530,BjuVA07G21670,BjuVA09G51120,BjuVB04G22910,BjuVB06G57690,BjuVB05G59810,BjuVA03G13320,BjuVA01G18190,BjuVA08G24450,BjuVB08G02320,BjuVA01G33700,BjuVA09G08270,BjuVB05G10860,BjuVA09G51080,BjuVA04G06740,BjuVA09G62880,BjuVB01G47630,BjuVA03G07720,BjuVB08G52160,BjuVB02G12100,	1.54481e-09	B. juncea	NSGs
GO:0009201	ribonucleoside triphosphate biosynthetic process	10	3.42876e-11	3.91254	32	179	1453	31800	BjuVA10G28590,BjuVA07G21710,BjuVB06G12710,BjuVA03G48210,BjuVA02G16360,BjuVB02G40510,BjuVB08G11950,BjuVB06G49530,BjuVB08G31180,BjuVA07G21670,BjuVA09G51120,BjuVB04G22910,BjuVA04G07400,BjuVB06G57690,BjuVA09G25710,BjuVB03G14900,BjuVB05G59810,BjuVA03G13320,BjuVB08G38940,BjuVA01G18190,BjuVA08G24450,BjuVB08G02320,BjuVA01G33700,BjuVA09G08270,BjuVB05G10860,BjuVA09G51080,BjuVA04G06740,BjuVB05G46360,BjuVA09…	1.51977e-09	B. juncea	NSGs
GO:0072522	purine-containing compound biosynthetic process	6	3.70793e-11	3.12654	43	301	1453	31800	BjuVA09G04460,BjuVA10G28590,BjuVB06G13170,BjuVA07G21710,BjuVA02G43550,BjuVB06G12710,BjuVA03G48210,BjuVA02G16360,BjuVB02G36020,BjuVB02G40510,BjuVB08G11950,BjuVB06G49530,BjuVB08G31180,BjuVA07G21670,BjuVA09G51120,BjuVB08G00260,BjuVB04G20700,BjuVB04G22910,BjuVA04G07400,BjuVB04G18900,BjuVA02G01300,BjuVB06G57690,BjuVA09G25710,BjuVB03G14900,BjuVA03G01350,BjuVB05G59810,BjuVA03G13320,BjuVB08G38940,BjuVA01…	1.6216e-09	B. juncea	NSGs
GO:0009124	nucleoside monophosphate biosynthetic process	9	4.39195e-11	3.53313	36	223	1453	31800	BjuVA10G28590,BjuVB04G07260,BjuVA07G21710,BjuVB06G12710,BjuVA03G48210,BjuVA02G16360,BjuVB02G40510,BjuVB08G11950,BjuVB06G49530,BjuVB08G31180,BjuVA07G21670,BjuVA09G51120,BjuVB03G31840,BjuVB04G20700,BjuVB04G22910,BjuVA04G07400,BjuVB06G57690,BjuVA09G25710,BjuVB03G14900,BjuVB05G59810,BjuVA03G13320,BjuVB08G38940,BjuVA01G18190,BjuVA08G24450,BjuVB08G02320,BjuVA01G33700,BjuVA09G08270,BjuVB05G10860,BjuVA09…	1.89547e-09	B. juncea	NSGs
GO:0006352	DNA-templated transcription initiation	9	4.3977e-11	3.78131	33	191	1453	31800	BjuVA08G12650,BjuVB07G35600,BjuVA05G42510,BjuVB02G47170,BjuVB08G10680,BjuVA10G15730,BjuVA03G12180,BjuVB04G12700,BjuVA01G21820,BjuVB07G26180,BjuVA02G32950,BjuVA03G04020,BjuVB03G12730,BjuVA02G12490,BjuVA02G11990,BjuVA02G03540,BjuVB06G25660,BjuVB03G02540,BjuVB02G39840,BjuVA08G01380,BjuVA01G16340,BjuVB05G19770,BjuVB05G33990,BjuVA10G27970,BjuVB05G12630,BjuVA03G33470,BjuVB01G46830,BjuVB02G27240,BjuVB08…	1.87331e-09	B. juncea	NSGs
GO:0009259	ribonucleotide metabolic process	9	5.41948e-11	2.65136	55	454	1453	31800	BjuVA09G04460,BjuVA10G28590,BjuVB06G13170,BjuVB04G07260,BjuVA07G21710,BjuVA02G43550,BjuVB06G12710,BjuVA03G48210,BjuVA02G16360,BjuVB08G42260,BjuVB06G55390,BjuVB02G40510,BjuVB08G11950,BjuVB06G49530,BjuVA09G09740,BjuVB04G34440,BjuVB08G31180,BjuVA07G21670,BjuVA09G51120,BjuVA09G25250,BjuVB08G00260,BjuVB03G31840,BjuVB04G20700,BjuVB04G22910,BjuVA04G07400,BjuVB04G18900,BjuVA02G01300,BjuVB06G57690,BjuVA09…	2.27896e-09	B. juncea	NSGs
GO:0098662	inorganic cation transmembrane transport	8	5.7392e-11	2.02646	95	1026	1453	31800	BjuVA07G38170,BjuVB02G58700,BjuVB04G01960,BjuVB04G07270,BjuVA01G36140,BjuVB04G14800,BjuVA07G43980,BjuVB03G19860,BjuVA03G48210,BjuVB02G09750,BjuVA06G16590,BjuVA05G42940,BjuVA01G06230,BjuVB01G11310,BjuVB01G46460,BjuVB03G44410,BjuVA02G27840,BjuVB01G15710,BjuVB07G23150,BjuVB05G59930,BjuVA03G41270,BjuVA03G58940,BjuVB01G05940,BjuVB03G16800,BjuVB05G03540,BjuVB08G31180,BjuVA05G42140,BjuVB02G35960,BjuVA09…	2.38286e-09	B. juncea	NSGs
GO:0009150	purine ribonucleotide metabolic process	10	6.49865e-11	2.79155	50	392	1453	31800	BjuVA09G04460,BjuVA10G28590,BjuVB06G13170,BjuVA07G21710,BjuVA02G43550,BjuVB06G12710,BjuVA03G48210,BjuVA02G16360,BjuVB08G42260,BjuVB06G55390,BjuVB02G40510,BjuVB08G11950,BjuVB06G49530,BjuVA09G09740,BjuVB04G34440,BjuVB08G31180,BjuVA07G21670,BjuVA09G51120,BjuVA09G25250,BjuVB08G00260,BjuVB04G20700,BjuVB04G22910,BjuVA04G07400,BjuVB04G18900,BjuVA02G01300,BjuVB06G57690,BjuVA09G25710,BjuVB03G14900,BjuVA03…	2.66444e-09	B. juncea	NSGs
GO:2000142	regulation of DNA-templated transcription initiation	11	6.81819e-11	6.30044	19	66	1453	31800	BjuVA05G42510,BjuVB02G47170,BjuVB08G10680,BjuVA10G15730,BjuVA03G12180,BjuVB04G12700,BjuVB07G26180,BjuVA02G32950,BjuVA02G12490,BjuVB06G25660,BjuVB03G02540,BjuVA08G01380,BjuVB05G33990,BjuVA03G33470,BjuVB01G46830,BjuVB02G27240,BjuVB07G48540,BjuVB07G02330,BjuVB04G46770,	2.76095e-09	B. juncea	NSGs
GO:0055086	nucleobase-containing small molecule metabolic process	6	7.25974e-11	2.14926	82	835	1453	31800	BjuVA09G04460,BjuVA10G28590,BjuVB06G13170,BjuVB04G07260,BjuVA07G21710,BjuVA02G43550,BjuVB06G12710,BjuVA03G48210,BjuVA02G16360,BjuVA09G67180,BjuVB08G42260,BjuVB06G55390,BjuVB02G36020,BjuVB02G40510,BjuVB08G11950,BjuVB06G49530,BjuVA07G33250,BjuVA09G09740,BjuVB04G34440,BjuVB08G31180,BjuVA07G21670,BjuVB07G23540,BjuVA09G51120,BjuVA09G25250,BjuVB08G03300,BjuVB08G00260,BjuVB03G31840,BjuVA09G16340,BjuVA02…	2.90389e-09	B. juncea	NSGs
GO:0009185	ribonucleoside diphosphate metabolic process	9	7.32043e-11	4.55224	26	125	1453	31800	BjuVA10G28590,BjuVA07G21710,BjuVB06G12710,BjuVA02G16360,BjuVB02G40510,BjuVB08G11950,BjuVB06G49530,BjuVA07G21670,BjuVA09G51120,BjuVB04G22910,BjuVB06G57690,BjuVB05G59810,BjuVA03G13320,BjuVA01G18190,BjuVA08G24450,BjuVB08G02320,BjuVA01G33700,BjuVA09G08270,BjuVB05G10860,BjuVA09G51080,BjuVA04G06740,BjuVA09G62880,BjuVB01G47630,BjuVA03G07720,BjuVB08G52160,BjuVB02G12100,	2.89289e-09	B. juncea	NSGs
GO:0009142	nucleoside triphosphate biosynthetic process	9	8.36313e-11	3.78564	32	185	1453	31800	BjuVA10G28590,BjuVA07G21710,BjuVB06G12710,BjuVA03G48210,BjuVA02G16360,BjuVB02G40510,BjuVB08G11950,BjuVB06G49530,BjuVB08G31180,BjuVA07G21670,BjuVA09G51120,BjuVB04G22910,BjuVA04G07400,BjuVB06G57690,BjuVA09G25710,BjuVB03G14900,BjuVB05G59810,BjuVA03G13320,BjuVB08G38940,BjuVA01G18190,BjuVA08G24450,BjuVB08G02320,BjuVA01G33700,BjuVA09G08270,BjuVB05G10860,BjuVA09G51080,BjuVA04G06740,BjuVB05G46360,BjuVA09…	3.2656e-09	B. juncea	NSGs
GO:0007035	vacuolar acidification	11	1.0054e-10	8.20716	15	40	1453	31800	BjuVB03G19860,BjuVB02G09750,BjuVB07G23150,BjuVB05G03540,BjuVA03G45290,BjuVB02G73370,BjuVB03G14900,BjuVB03G14970,BjuVA09G03380,BjuVB02G54970,BjuVB02G75800,BjuVA01G03780,BjuVA02G41690,BjuVA03G62450,BjuVB04G06700,	3.87967e-09	B. juncea	NSGs
GO:0051452	intracellular pH reduction	10	1.0054e-10	8.20716	15	40	1453	31800	BjuVB03G19860,BjuVB02G09750,BjuVB07G23150,BjuVB05G03540,BjuVA03G45290,BjuVB02G73370,BjuVB03G14900,BjuVB03G14970,BjuVA09G03380,BjuVB02G54970,BjuVB02G75800,BjuVA01G03780,BjuVA02G41690,BjuVA03G62450,BjuVB04G06700,	3.87967e-09	B. juncea	NSGs
GO:0065004	protein-DNA complex assembly	7	1.22061e-10	3.56036	34	209	1453	31800	BjuVB08G03050,BjuVB06G36250,BjuVA05G42510,BjuVB01G06480,BjuVB02G47170,BjuVB08G10680,BjuVA10G15730,BjuVA03G12180,BjuVA03G04520,BjuVB04G12700,BjuVB07G26180,BjuVB08G52770,BjuVA02G32950,BjuVB03G12730,BjuVA02G12490,BjuVB06G25660,BjuVA02G04120,BjuVA08G01380,BjuVB05G25160,BjuVA01G16340,BjuVA09G66100,BjuVB05G33990,BjuVB05G12630,BjuVB02G30900,BjuVA03G33470,BjuVB05G35280,BjuVA09G50400,BjuVB01G46830,BjuVA04…	4.60185e-09	B. juncea	NSGs
GO:0051123	RNA polymerase II preinitiation complex assembly	9	1.29119e-10	5.47144	21	84	1453	31800	BjuVA05G42510,BjuVB02G47170,BjuVB08G10680,BjuVA10G15730,BjuVA03G12180,BjuVB04G12700,BjuVB07G26180,BjuVA02G32950,BjuVB03G12730,BjuVA02G12490,BjuVB06G25660,BjuVA08G01380,BjuVA01G16340,BjuVB05G33990,BjuVB05G12630,BjuVA03G33470,BjuVB01G46830,BjuVB02G27240,BjuVB07G48540,BjuVB07G02330,BjuVB04G46770,	4.81262e-09	B. juncea	NSGs
GO:0009166	nucleotide catabolic process	9	1.34744e-10	4.59785	25	119	1453	31800	BjuVA10G28590,BjuVA07G21710,BjuVB06G12710,BjuVA02G16360,BjuVB02G40510,BjuVB08G11950,BjuVB06G49530,BjuVA07G21670,BjuVA09G51120,BjuVB04G22910,BjuVB06G57690,BjuVB05G59810,BjuVA03G13320,BjuVA01G18190,BjuVA08G24450,BjuVB08G02320,BjuVA01G33700,BjuVA09G08270,BjuVB05G10860,BjuVA09G51080,BjuVA04G06740,BjuVA09G62880,BjuVB01G47630,BjuVB08G52160,BjuVB02G12100,	4.96583e-09	B. juncea	NSGs
GO:0009165	nucleotide biosynthetic process	9	1.90672e-10	2.70863	50	404	1453	31800	BjuVA09G04460,BjuVA10G28590,BjuVB06G13170,BjuVB04G07260,BjuVA07G21710,BjuVA02G43550,BjuVB06G12710,BjuVA03G48210,BjuVA02G16360,BjuVB02G36020,BjuVB02G40510,BjuVB08G11950,BjuVB06G49530,BjuVB08G31180,BjuVA07G21670,BjuVA09G51120,BjuVB08G00260,BjuVB03G31840,BjuVA09G16340,BjuVB04G20700,BjuVB04G22910,BjuVA04G07400,BjuVB04G18900,BjuVA02G01300,BjuVB06G57690,BjuVA09G25710,BjuVB03G14900,BjuVA03G01350,BjuVB05…	6.94893e-09	B. juncea	NSGs
GO:1901293	nucleoside phosphate biosynthetic process	8	1.90672e-10	2.70863	50	404	1453	31800	BjuVA09G04460,BjuVA10G28590,BjuVB06G13170,BjuVB04G07260,BjuVA07G21710,BjuVA02G43550,BjuVB06G12710,BjuVA03G48210,BjuVA02G16360,BjuVB02G36020,BjuVB02G40510,BjuVB08G11950,BjuVB06G49530,BjuVB08G31180,BjuVA07G21670,BjuVA09G51120,BjuVB08G00260,BjuVB03G31840,BjuVA09G16340,BjuVB04G20700,BjuVB04G22910,BjuVA04G07400,BjuVB04G18900,BjuVA02G01300,BjuVB06G57690,BjuVA09G25710,BjuVB03G14900,BjuVA03G01350,BjuVB05…	6.94893e-09	B. juncea	NSGs
GO:0009260	ribonucleotide biosynthetic process	10	2.00896e-10	3.06251	41	293	1453	31800	BjuVA09G04460,BjuVA10G28590,BjuVB04G07260,BjuVA07G21710,BjuVA02G43550,BjuVB06G12710,BjuVA03G48210,BjuVA02G16360,BjuVB02G40510,BjuVB08G11950,BjuVB06G49530,BjuVB08G31180,BjuVA07G21670,BjuVA09G51120,BjuVB03G31840,BjuVB04G20700,BjuVB04G22910,BjuVA04G07400,BjuVB04G18900,BjuVB06G57690,BjuVA09G25710,BjuVB03G14900,BjuVB05G59810,BjuVA03G13320,BjuVB08G38940,BjuVA01G18190,BjuVA08G24450,BjuVB08G02320,BjuVA01…	7.16236e-09	B. juncea	NSGs
GO:0046390	ribose phosphate biosynthetic process	7	2.00896e-10	3.06251	41	293	1453	31800	BjuVA09G04460,BjuVA10G28590,BjuVB04G07260,BjuVA07G21710,BjuVA02G43550,BjuVB06G12710,BjuVA03G48210,BjuVA02G16360,BjuVB02G40510,BjuVB08G11950,BjuVB06G49530,BjuVB08G31180,BjuVA07G21670,BjuVA09G51120,BjuVB03G31840,BjuVB04G20700,BjuVB04G22910,BjuVA04G07400,BjuVB04G18900,BjuVB06G57690,BjuVA09G25710,BjuVB03G14900,BjuVB05G59810,BjuVA03G13320,BjuVB08G38940,BjuVA01G18190,BjuVA08G24450,BjuVB08G02320,BjuVA01…	7.16236e-09	B. juncea	NSGs
GO:0009152	purine ribonucleotide biosynthetic process	11	2.25978e-10	3.3385	36	236	1453	31800	BjuVA09G04460,BjuVA10G28590,BjuVA07G21710,BjuVA02G43550,BjuVB06G12710,BjuVA03G48210,BjuVA02G16360,BjuVB02G40510,BjuVB08G11950,BjuVB06G49530,BjuVB08G31180,BjuVA07G21670,BjuVA09G51120,BjuVB04G20700,BjuVB04G22910,BjuVA04G07400,BjuVB04G18900,BjuVB06G57690,BjuVA09G25710,BjuVB03G14900,BjuVB05G59810,BjuVA03G13320,BjuVB08G38940,BjuVA01G18190,BjuVA08G24450,BjuVB08G02320,BjuVA01G33700,BjuVA09G08270,BjuVB05…	7.88517e-09	B. juncea	NSGs
GO:0006165	nucleoside diphosphate phosphorylation	9	2.36475e-10	4.48479	25	122	1453	31800	BjuVA10G28590,BjuVA07G21710,BjuVB06G12710,BjuVA02G16360,BjuVB02G40510,BjuVB08G11950,BjuVB06G49530,BjuVA07G21670,BjuVA09G51120,BjuVB04G22910,BjuVB06G57690,BjuVB05G59810,BjuVA03G13320,BjuVA01G18190,BjuVA08G24450,BjuVB08G02320,BjuVA01G33700,BjuVA09G08270,BjuVB05G10860,BjuVA09G51080,BjuVA04G06740,BjuVA09G62880,BjuVB01G47630,BjuVB08G52160,BjuVB02G12100,	8.16462e-09	B. juncea	NSGs
[truncated: 578 more rows]

## Sheet: S3
Table S3 common and exclusive GO terms
ID	Term	Common / Exclusive	PSGs or NSGs	Category
[truncated: 210 more rows]

## Sheet: S4
Table S4 KEGG pathway analysis using clusterprofiler
[truncated: 285 more rows]

[truncated: 4 more sheets: S5, S6, S7, S8]
